# Supplementary material for: Gut microbiome in ADHD and its relation to neural reward anticipation
Source: PLoS One. 2017 Sep 1;12(9):e0183509. doi: 10.1371/journal.pone.0183509 (PMC5581161; doi:10.1371/journal.pone.0183509)
Supplement: S1 Table — (XLSX) [file pone.0183509.s001.xlsx]

## Sheet: TABLE S1
	Sample Characteristics						Alpha Diversity Metrics					Total Read Counts per Taxonomic Level
	Sample ID	Barcode Sequence	Diagnosis	#reads	#OTUs		PD_Whole_Tree	Chao1	Observed_Species	Shannon		phylum	class	order	family	genus	species
	ADHD51	acgtaa	CONTROL	4522	395		13.6333	459.289	161.6	4.6794		4521	4520	4518	4021	3744	1488
	ADHD52	acgtgg	CONTROL	1452	152		13.5112	289.265	127.8	4.1143		1451	1451	1451	1391	1331	380
	ADHD53	acgttc	CONTROL	3797	194		11.9552	241.234	93.2	3.4698		3797	3796	3792	3717	3476	3117
	ADHD54	actaac	CONTROL	3894	272		11.9965	367.098	123.2	4.0543		3894	3892	3892	3779	3272	628
	ADHD55	actacg	CONTROL	3466	377		16.4423	438.084	176.4	5.0112		3460	3460	3458	3227	2979	1346
	ADHD56	actagt	CONTROL	3916	309		17.2136	397.724	155.2	5.0817		3908	3908	3903	3758	3433	2085
	ADHD57	actcaa	CONTROL	4094	454		19.8322	573.229	204.4	5.8825		4093	4092	4087	3836	3493	1263
	ADHD58	actcgg	CONTROL	3359	596		29.9558	960.249	289.8	6.4108		3351	3341	3328	3070	2476	1071
	ADHD59	actctc	CONTROL	3645	464		22.1685	560.872	213.8	5.7992		3638	3634	3626	3321	2882	1114
	ADHD61	actgcc	CONTROL	5390	489		15.1138	511.057	179.8	5.152		5385	5384	5382	4956	4514	1337
	ADHD62	actgtg	CONTROL	3305	638		27.0293	1032.36	295	6.259		3292	3285	3258	2850	2345	926
	ADHD63	acttag	CONTROL	4334	494		18.2752	637.256	207.2	5.4775		4334	4330	4323	4068	3501	609
	ADHD64	acttct	CONTROL	3281	366		17.6828	500.515	177.6	4.9405		3278	3274	3271	3033	2740	1226
	ADHD65	acttga	CONTROL	2585	302		18.7185	508.36	180	5.081		2577	2575	2567	2347	2082	1113
	ADHD66	agaact	CONTROL	4623	350		13.6416	359.345	151	4.6039		4617	4507	4507	4331	3905	1035
	ADHD67	agacca	CONTROL	3954	311		13.5926	406.911	145.6	5.2183		3954	3953	3953	3666	3428	2098
	ADHD68	agacgg	CONTROL	6755	189		7.9526	174.637	91.2	3.3237		6755	6714	6714	6574	2298	1226
	ADHD69	agactc	CONTROL	5820	675		20.3784	746.211	223.6	6.0164		5806	5803	5796	5145	4403	1224
	ADHD70	agagat	CONTROL	5112	336		11.4892	344.337	140	4.2835		5112	5112	5112	4860	4564	980
	ADHD71	agaggc	CONTROL	3549	148		9.1236	190.298	76.6	2.515		3547	3547	3546	3483	3403	2830
	ADHD72	agagtg	CONTROL	2545	375		20.2415	658.111	222.6	5.7502		2544	2542	2542	2318	1930	621
	ADHD73	agatcg	CONTROL	3557	350		16.2195	429.272	161.6	4.6319		3556	3552	3551	3373	3092	1668
	ADHD74	agatta	CONTROL	4556	799		25.2766	1157.02	290.4	6.6706		4544	4505	4493	4057	2909	1203
	ADHD75	agcaac	CONTROL	3744	545		22.8751	781.784	242.2	6.0905		3739	3735	3705	3290	2628	1543
	ADHD76	agcaga	CONTROL	4201	369		12.8072	365.753	159	4.5891		4201	4199	4199	3694	3445	547
	ADHD78	agccaa	CONTROL	2846	633		31.1642	1150.92	319.2	6.7679		2843	2842	2829	2555	1965	627
	ADHD79	agccgt	CONTROL	4283	427		17.7888	446.908	168.6	5.1705		4273	4257	4240	3942	3554	1731
	ADHD80	ttcggc	CONTROL	4661	686		21.6218	924.978	238.2	6.0361		4652	4651	4649	4027	3396	1367
	ADHD81	agcgcc	CONTROL	3721	573		24.0598	805.63	263	6.0689		3717	3717	3713	3316	2926	948
	ADHD82	agcgta	CONTROL	4125	546		20.9372	756.101	230.6	5.6095		4120	4118	4110	3741	3307	1076
	ADHD83	agctat	CONTROL	4471	569		21.871	775.1	219.2	5.558		4466	4464	4448	4112	3719	1329
	ADHD84	agctca	CONTROL	1850	266		19.314	598.121	186.4	4.8522		1849	1848	1843	1672	1512	872
	ADHD85	ttctat	CONTROL	5526	952		28.7711	1139.45	304.2	6.7202		5511	5500	5483	4953	3399	991
	ADHD86	aggaat	CONTROL	2695	518		25.2237	1131.18	293.6	6.2179		2682	2682	2682	2391	1937	517
	ADHD87	aggagc	CONTROL	2481	418		29.2059	854.192	251.8	6.1383		2469	2463	2447	2110	1746	933
	ADHD88	aggatg	CONTROL	2898	178		11.4772	275.478	102.2	3.2843		2898	2898	2898	2828	2716	2254
	ADHD89	aggcac	CONTROL	3742	478		22.1147	758.123	219.8	5.813		3736	3733	3713	3343	2790	1106
	ADHD90	aggcta	CONTROL	2427	181		10.5271	356.324	110.2	4.0182		2426	2425	2425	2226	2094	473
	ADHD91	aggtag	CONTROL	1930	178		15.4776	272.603	128.2	4.5559		1927	1923	1922	1870	1699	846
	ADHD2	aacatg	CONTROL	3272	425		19.6103	640.772	212	5.8752		3267	3265	3258	3007	2609	1168
	ADHD3	aaccac	CONTROL	4624	537		18.7264	656.211	210	5.6515		4620	4616	4616	4192	3724	1572
	ADHD6	aacgct	CONTROL	3295	547		25.0269	892.902	269.8	6.2948		3283	3280	3273	2975	2530	918
	ADHD13	aaggcc	CONTROL	1963	351		22.9893	666.249	241.6	6.0569		1959	1959	1950	1801	1363	635
	ADHD14	aaggtt	CONTROL	4920	541		19.9001	537.642	207.8	6.0116		4906	4905	4900	4509	3930	1413
	ADHD16	aagtcg	CONTROL	3306	522		24.9564	939.217	235.8	5.8667		3300	3296	3288	2932	2528	1099
	ADHD17	aagtgc	CONTROL	2968	407		22.1992	770.971	215.2	5.5516		2961	2959	2947	2754	2412	1158
	ADHD21	aatcat	CONTROL	4903	580		21.9381	599.349	227.6	5.7529		4893	4883	4876	4408	3920	811
	ADHD22	aatcca	CONTROL	3893	391		16.6805	599.466	176.6	5.2763		3892	3892	3892	3443	3200	1568
	ADHD23	aatcgc	CONTROL	4698	590		17.2665	775.232	228.6	5.6241		4686	4683	4683	4255	3741	848
	ADHD28	acaatg	CONTROL	1530	216		16.4353	593.168	176	5.2566		1530	1530	1530	1428	1332	494
	ADHD40	accgga	CONTROL	2621	339		17.6556	501.012	200.8	5.4619		2620	2620	2619	2347	1973	467
	ADHD41	acctcc	CONTROL	2935	377		20.4191	631.185	203.2	5.5313		2931	2930	2916	2621	2247	1376
	ADHD42	acctgt	CONTROL	2909	523		27.9279	899.7	277.4	6.3845		2904	2901	2878	2560	2081	1070
	ADHD43	accttg	CONTROL	3250	348		16.6599	522.887	172.4	4.5049		3249	3246	3241	3141	2883	1022
	ADHD96	agtcga	CONTROL	4255	367		16.3204	470.888	156.6	5.1356		4251	4247	4247	3844	3526	1887
	ADHD100	agtgtc	CONTROL	4110	430		16.375	598.64	183.8	5.5098		4106	4104	4101	3665	3264	1900
	ADHD4	aaccgg	CONTROL	4166	607		22.8076	874.962	249.8	6.2201		4159	4155	4147	3794	3266	1398
	ADHD5	aacctt	CONTROL	3651	380		20.9916	411.705	192	5.9609		3642	3636	3634	3318	2955	1613
	ADHD7	aacggc	CONTROL	3280	328		18.6377	422.952	175.8	5.0765		3276	3276	3273	3089	2787	618
	ADHD8	aactaa	CONTROL	4324	411		14.7796	505.382	170.6	5.3988		4322	4318	4317	4143	3970	1356
	ADHD10	aagatc	CONTROL	5469	334		12.0311	371.433	123.8	3.507		5468	5468	5468	5234	4982	720
	ADHD11	aagcgt	CONTROL	2210	247		14.6436	433.067	155	4.4968		2210	2210	2208	2107	1911	458
	ADHD12	aaggag	CONTROL	5252	567		20.0093	662.405	211.8	5.6584		5246	5244	5242	4896	4390	1582
	ADHD15	aagtat	CONTROL	3359	472		20.777	726.857	225.4	5.9285		3355	3354	3350	3060	2628	1222
	ADHD24	aatgac	CONTROL	3847	460		19.8284	625.214	201.6	5.0411		3845	3844	3843	3537	3248	1100
	ADHD25	aatggt	CONTROL	4225	658		27.4748	870.972	261.6	6.1989		4213	4198	4183	3601	3099	979
	ADHD30	acactt	CONTROL	4977	396		17.7728	432.858	164	5.3307		4974	4953	4951	4334	3962	1877
	ADHD32	acagct	CONTROL	3736	482		19.5991	543.964	214.6	5.8069		3732	3731	3728	3410	3101	913
	ADHD33	acagtc	CONTROL	3174	466		22.5689	684.266	234.4	5.9454		3173	3168	3160	2851	2439	1080
	ADHD39	accgcg	CONTROL	2816	331		17.0703	622.887	175.8	5.0084		2814	2814	2812	2634	2457	1336
	ADHD46	acgcat	CONTROL	3354	433		20.3603	589.276	209.6	6.0549		3354	3327	3327	3107	2595	1253
	ADHD47	acgccg	CONTROL	2974	412		23.63	656.063	225.2	5.982		2964	2963	2943	2635	2088	1023
	ADHD49	acggac	CONTROL	3312	568		26.5706	810.556	272.4	6.5161		3295	3292	3282	2783	2183	857
	ADHD93	aggtga	CONTROL	4862	469		15.217	503.879	193.6	5.3459		4861	4860	4859	4473	3619	893
	ADHD94	agtaca	CONTROL	5744	621		18.3252	719.071	206.8	5.6		5741	5732	5732	5296	4731	1311
	ADHD97	atacgt	CONTROL	4730	54		3.6392	42.79	29.8	1.4191		4730	4730	4730	4730	4720	539
	ADHD98	agtgaa	CONTROL	3466	309		15.7029	429.302	151.6	4.8392		3462	3445	3442	3230	2943	1844
	ADHD9	aagagg	CASE	4862	356		12.3615	421.219	137.8	4.6389		4859	4859	4859	4486	4193	1589
	ADHD18	aataag	CASE	3691	193		10.2408	236.54	96.4	3.7512		3690	3689	3688	3621	3462	1574
	ADHD19	aataga	CASE	3752	434		17.8655	584.596	203.8	5.4967		3752	3752	3750	3486	3158	1175
	ADHD20	aatatt	CASE	4663	418		14.9633	544.636	165	5.0042		4657	4657	4656	4420	4077	1651
	ADHD26	aatgta	CASE	5770	255		15.5111	243.55	127.4	4.8171		5767	5762	5762	5518	5035	1274
	ADHD27	acaacc	CASE	3681	321		15.1245	437.655	148.8	4.9257		3678	3676	3675	3553	3321	2125
	ADHD29	acacga	CASE	2791	616		28.9747	1140.88	322	6.6933		2781	2775	2759	2456	1843	780
	ADHD31	acagag	CASE	3620	342		17.004	492.067	160.8	4.7035		3618	3570	3570	3354	3193	2123
	ADHD34	acatac	CASE	4197	472		18.7788	641.151	203.8	5.4013		4193	4187	4179	3893	3426	1199
	ADHD35	acatca	CASE	2927	538		24.5561	977.018	277.4	6.5052		2924	2920	2905	2481	2055	793
	ADHD36	accaat	CASE	3871	246		13.6262	240.928	121.8	5.1552		3870	3868	3868	3730	3241	1958
	ADHD37	accagg	CASE	4014	287		15.8792	319.675	136.4	4.9241		3998	3988	3963	3864	3567	1787
	ADHD38	accata	CASE	3949	328		15.4093	528.332	156.2	5.0367		3948	3947	3945	3687	3319	2012
	ADHD44	acgact	CASE	4241	384		15.4627	613.627	156.6	4.8144		4237	4236	4233	3933	3599	1686
	ADHD45	acgaga	CASE	2724	446		24.5039	872.409	239.8	5.7711		2716	2713	2706	2510	2084	1205
	ADHD48	acgcgc	CASE	3510	470		22.6278	860.837	227	5.8266		3506	3504	3503	3167	2755	951
	ADHD92	aggtct	CASE	2956	480		25.5337	701.375	251.6	6.2542		2949	2949	2928	2512	1816	912
	ADHD95	agtcag	CASE	3605	374		17.6379	636.509	164.6	3.8751		3597	3597	3590	3354	3066	2244
	ADHD99	agtgcg	CASE	5145	439		15.5051	520.883	170.2	5.0731		5140	5134	5133	4516	4194	1414
			MWU *	0.604748	0.292		0.278	0.62	0.146	0.224		0.996	N/A	N/A	N/A	0.146	N/A
			p > 0.05	n.s.	n.s.		n.s.	n.s.	n.s.	n.s.		n.s.	N/A	N/A	N/A	n.s.	N/A
			* as calculated in GraphPad Prism v5
