# Supplementary material for: Gut microbiome in ADHD and its relation to neural reward anticipation
Source: PLoS One. 2017 Sep 1;12(9):e0183509. doi: 10.1371/journal.pone.0183509 (PMC5581161; doi:10.1371/journal.pone.0183509)
Supplement: S2 Table — (XLSX) [file pone.0183509.s002.xlsx]

## Sheet: Rel. Abundances Taxa per Sample
Taxonomic Level	Class ID	ADHD002	ADHD003	ADHD004	ADHD005	ADHD006	ADHD007	ADHD008	ADHD009	ADHD010	ADHD011	ADHD012	ADHD013	ADHD014	ADHD015	ADHD016	ADHD017	ADHD018	ADHD019	ADHD020	ADHD021	ADHD022	ADHD023	ADHD024	ADHD025	ADHD026	ADHD027	ADHD028	ADHD029	ADHD030	ADHD031	ADHD032	ADHD033	ADHD034	ADHD035	ADHD036	ADHD037	ADHD038	ADHD039	ADHD040	ADHD041	ADHD042	ADHD043	ADHD044	ADHD045	ADHD046	ADHD047	ADHD048	ADHD049
domain	Bacteria	1	1	1	1	1	1	1	1	1	1	1	1	1	1	1	1	1	1	1	1	1	1	1	1	1	1	1	1	1	1	1	1	1	1	1	1	1	1	1	1	1	1	1	1	1	1	1	1
phylum	Actinobacteria	0.164425	0.0469291	0.0916947	0.159682	0.108649	0.0359756	0.0756244	0.243316	0.0782593	0.124887	0.104532	0.153846	0.0786585	0.149747	0.099516	0.257749	0.33541	0.117804	0.183573	0.0232511	0.176214	0.0389527	0.0522485	0.102722	0.057539	0.149959	0.10719	0.109638	0.232469	0.433425	0.0527302	0.0671078	0.0436026	0.108302	0.288298	0.355257	0.322613	0.306108	0.0206028	0.267462	0.193194	0.113231	0.287432	0.166667	0.0754323	0.231338	0.0769231	0.076087
phylum	Bacteria~sub	0	0	0	0	0	0	0	0	0	0	0	0	0	0	0.000604961	0	0	0	0	0	0	0	0	0.000710059	0	0	0	0	0	0	0	0	0	0	0	0	0	0	0	0	0	0	0	0	0	0	0	0
phylum	Bacteroidetes	0.0238386	0.133651	0.0201632	0.147631	0.0525038	0.345427	0.138067	0.0481283	0.00694825	0.0262443	0.0350343	0.030056	0.103252	0.0309616	0.076225	0.0299865	0.000270929	0.0338486	0.0454643	0.327759	0.10917	0.0197957	0.0413309	0.0745562	0.0242634	0.218419	0.0803922	0.0351129	0.0142656	0.103039	0.136242	0.0365469	0.26233	0.0266484	0.160682	0.0122073	0.0658395	0.0379972	0.0763068	0.0337308	0.0969405	0.0175385	0.0176845	0.0370778	0.0909362	0.0571621	0.17094	0.0440821
phylum	Cyanobacteria	0	0	0	0	0	0	0	0	0	0	0	0	0	0	0	0	0	0	0	0	0	0	0	0	0	0	0	0	0	0	0	0	0	0	0	0	0	0	0	0	0	0	0	0	0	0	0	0
phylum	Firmicutes	0.809597	0.817907	0.883101	0.689674	0.833687	0.615549	0.785846	0.707939	0.914427	0.848416	0.859101	0.813041	0.814228	0.817505	0.820024	0.707884	0.663777	0.848081	0.769247	0.645523	0.713588	0.93444	0.905641	0.817515	0.910399	0.628634	0.812418	0.851666	0.750452	0.462155	0.808619	0.89477	0.692161	0.863	0.549212	0.627304	0.610788	0.65483	0.901183	0.69506	0.70471	0.868308	0.690403	0.790749	0.827668	0.706792	0.749573	0.870773
phylum	Proteobacteria	0.000611247	0.000648789	0.00336054	0.000547795	0.00121396	0.00182927	0	0	0	0.000452489	0.000190404	0.000509424	0.00101626	0.000595415	0.00181488	0.00202156	0.000270929	0.000266525	0.000428908	0.0014277	0.000770614	0.00425713	0.000259943	0.0016568	0.00727903	0.00217332	0	0	0.000401849	0.000828729	0.00133833	0.00126024	0.000953062	0.00102494	0.00154999	0.000747384	0.000506457	0.000355114	0.00152614	0.00238501	0.00240633	0.000615385	0.00330111	0.00220264	0.00596303	0.00134499	0.0014245	0.00392512
phylum	Synergistetes	0	0	0	0	0	0	0	0	0	0	0	0	0	0	0	0	0	0	0	0	0	0	0	0	0	0	0	0	0	0	0	0	0	0	0	0.000498256	0	0	0	0	0	0	0	0	0	0	0	0
phylum	Tenericutes	0	0	0	0	0	0	0	0	0	0	0	0	0	0	0	0	0	0	0	0	0	0	0	0	0	0	0	0	0	0	0	0	0	0	0	0	0	0	0	0	0	0	0	0	0	0	0	0
phylum	TM7	0	0	0	0	0	0	0	0	0	0	0	0	0	0	0	0	0	0	0	0	0	0	0	0	0	0	0	0	0	0	0	0	0	0	0	0	0	0	0	0	0	0	0.000235793	0	0	0	0	0
phylum	Verrucomicrobia	0	0	0	0	0.00030349	0	0	0	0.000182849	0	0	0.000509424	0	0	0	0	0	0	0	0	0	0	0	0	0	0	0	0	0.00180832	0	0	0	0	0	0	0	0	0	0	0	0.00103128	0	0	0.000367107	0	0	0	0
class	Actinobacteria	0.164425	0.0469291	0.0916947	0.159682	0.108649	0.0359756	0.0756244	0.243316	0.0782593	0.124887	0.104532	0.153846	0.0786585	0.149747	0.099516	0.257749	0.33541	0.117804	0.183573	0.0232511	0.176214	0.0389527	0.0522485	0.102722	0.057539	0.149959	0.10719	0.109638	0.232469	0.433425	0.0527302	0.0671078	0.0436026	0.108302	0.288298	0.355257	0.322613	0.306108	0.0206028	0.267462	0.193194	0.113231	0.287432	0.166667	0.0754323	0.231338	0.0769231	0.076087
class	Alphaproteobacteria	0	0	0	0	0	0	0	0	0	0	0	0	0	0	0	0	0	0	0	0	0	0	0	0.000236686	0	0	0	0	0.000200924	0	0	0	0	0	0	0	0	0	0	0	0	0	0	0	0	0	0	0
class	Bacilli	0.00244499	0.000216263	0.0264042	0.00520405	0.00151745	0.000609756	0.0013876	0.00390786	0.00182849	0	0.0138995	0	0.00386179	0.00267937	0.00483969	0.0131402	0.0425359	0.00426439	0	0.000815827	0.000513743	0.000212857	0.00207954	0.00591716	0.0403813	0	0	0.00143318	0.0148684	0.000552486	0.00347966	0	0.000476531	0	0.00103332	0.000747384	0	0.000710227	0.000381534	0	0.000687521	0.000307692	0.00683801	0.000734214	0.00655933	0	0.0048433	0.000301932
class	Bacteria~sub~sub	0	0	0	0	0	0	0	0	0	0	0	0	0	0	0.000604961	0	0	0	0	0	0	0	0	0.000710059	0	0	0	0	0	0	0	0	0	0	0	0	0	0	0	0	0	0	0	0	0	0	0	0
class	Bacteroidetes~sub	0	0	0	0	0	0	0	0	0	0	0	0	0	0	0.0350877	0.0107817	0	0	0	0	0	0	0.00285937	0.0205917	0.00017331	0	0	0	0	0	0	0.00976686	0	0	0	0	0	0	0	0	0	0	0	0	0	0	0	0
class	Bacteroidia	0.0238386	0.133651	0.0201632	0.147083	0.0525038	0.345427	0.138067	0.0481283	0.00694825	0.0262443	0.0350343	0.030056	0.103252	0.0309616	0.0411373	0.0188679	0.000270929	0.0338486	0.0454643	0.327759	0.10917	0.0197957	0.0384715	0.0534911	0.0240901	0.218419	0.0803922	0.0351129	0.0112518	0.0903315	0.136242	0.0267801	0.26233	0.0266484	0.160682	0.0122073	0.0658395	0.0379972	0.0763068	0.0337308	0.0969405	0.0175385	0.0176845	0.0370778	0.0909362	0.0571621	0.17094	0.0440821
class	Betaproteobacteria	0	0.000432526	0.00144023	0	0	0.000609756	0	0	0	0.000452489	0.000190404	0	0.000406504	0	0	0	0	0	0	0.00061187	0.000256871	0	0	0.000236686	0	0.000543331	0	0	0	0.000276243	0	0	0.000238265	0.000341647	0	0	0.000253229	0.000355114	0	0	0.000687521	0	0	0.000367107	0.000298151	0	0	0.000301932
class	Clostridia	0.80379	0.813365	0.844455	0.674062	0.829742	0.612805	0.76087	0.695599	0.91205	0.848416	0.835301	0.813041	0.806707	0.81036	0.811252	0.693059	0.61528	0.841151	0.764315	0.613094	0.698433	0.932312	0.902262	0.802604	0.867244	0.627819	0.810458	0.845217	0.728551	0.458564	0.796306	0.890674	0.683822	0.8589	0.526996	0.62008	0.608508	0.653409	0.900801	0.691652	0.699553	0.866462	0.682858	0.788546	0.78712	0.704438	0.732479	0.864734
class	Cyanobacteria	0	0	0	0	0	0	0	0	0	0	0	0	0	0	0	0	0	0	0	0	0	0	0	0	0	0	0	0	0	0	0	0	0	0	0	0	0	0	0	0	0	0	0	0	0	0	0	0
class	Deltaproteobacteria	0.000305623	0.000216263	0.00144023	0.000547795	0.00121396	0.00121951	0	0	0	0	0	0.000509424	0.000406504	0	0.00181488	0.00202156	0.000270929	0.000266525	0.000214454	0.000815827	0.000513743	0	0.000259943	0.000710059	0.00017331	0.00162999	0	0	0.000200924	0.000276243	0.00107066	0.00126024	0.000714796	0.000683293	0.000258331	0.000747384	0.000253229	0	0.00152614	0.00136286	0.00137504	0.000307692	0.00330111	0.00183554	0.00119261	0.00134499	0.0014245	0
class	Erysipelotrichi	0.00275061	0.00346021	0.0112818	0.00931252	0.00151745	0.00213415	0.0226642	0.00843274	0.000548546	0	0.00952018	0	0.00345528	0.00416791	0.00272232	0.00134771	0.00568952	0.00266525	0.00493245	0.0295737	0.0146417	0.00127714	0.00103977	0.00591716	0.00190641	0.000271665	0.00196078	0.00286636	0.0058268	0.00248619	0.00856531	0.00252048	0.00643317	0.00273317	0.0206665	0.00398605	0.00202583	0.000710227	0	0.00306644	0.00343761	0.000615385	0.000471587	0.000367107	0.0259392	0.00201748	0.0116809	0.00483092
class	Flavobacteria	0	0	0	0	0	0	0	0	0	0	0	0	0	0	0	0	0	0	0	0	0	0	0	0	0	0	0	0	0	0	0	0	0	0	0	0	0	0	0	0	0	0	0	0	0	0	0	0
class	Gammaproteobacteria	0.000305623	0	0.000480077	0	0	0	0	0	0	0	0	0	0.000203252	0.000595415	0	0	0	0	0.000214454	0	0	0.00425713	0	0.000473373	0.00710572	0	0	0	0	0.000276243	0.000267666	0	0	0	0.00129166	0	0	0	0	0.00102215	0.000343761	0.000307692	0	0	0.00447227	0	0	0.00362319
class	Mollicutes	0	0	0	0	0	0	0	0	0	0	0	0	0	0	0	0	0	0	0	0	0	0	0	0	0	0	0	0	0	0	0	0	0	0	0	0	0	0	0	0	0	0	0	0	0	0	0	0
class	Synergistia	0	0	0	0	0	0	0	0	0	0	0	0	0	0	0	0	0	0	0	0	0	0	0	0	0	0	0	0	0	0	0	0	0	0	0	0.000498256	0	0	0	0	0	0	0	0	0	0	0	0
class	TM7~sub	0	0	0	0	0	0	0	0	0	0	0	0	0	0	0	0	0	0	0	0	0	0	0	0	0	0	0	0	0	0	0	0	0	0	0	0	0	0	0	0	0	0	0.000235793	0	0	0	0	0
class	Verrucomicrobiae	0	0	0	0	0.00030349	0	0	0	0.000182849	0	0	0.000509424	0	0	0	0	0	0	0	0	0	0	0	0	0	0	0	0	0.00180832	0	0	0	0	0	0	0	0	0	0	0	0.00103128	0	0	0.000367107	0	0	0	0
order	Actinomycetales	0	0.000432526	0.000480077	0.000273898	0.00060698	0.000609756	0.00115634	0.000411353	0.000548546	0	0.000571211	0.0020377	0	0.000297708	0.000604961	0.00168464	0.000541859	0.000266525	0	0	0.000770614	0	0.000779828	0.000236686	0.00121317	0	0	0.000358295	0.000602773	0.000828729	0.000802998	0	0	0.00102494	0.000258331	0.000747384	0	0.000355114	0.000381534	0.00102215	0.000343761	0	0	0.000367107	0.00119261	0	0.000569801	0
order	Alphaproteobacteria~sub	0	0	0	0	0	0	0	0	0	0	0	0	0	0	0	0	0	0	0	0	0	0	0	0	0	0	0	0	0.000200924	0	0	0	0	0	0	0	0	0	0	0	0	0	0	0	0	0	0	0
order	Anaeroplasmatales	0	0	0	0	0	0	0	0	0	0	0	0	0	0	0	0	0	0	0	0	0	0	0	0	0	0	0	0	0	0	0	0	0	0	0	0	0	0	0	0	0	0	0	0	0	0	0	0
order	Bacillales	0	0	0	0	0	0	0	0	0	0	0	0	0	0	0	0	0	0	0	0	0	0	0	0	0.00017331	0	0	0	0	0	0	0	0	0	0	0	0	0	0	0	0	0	0	0	0	0	0	0
order	Bacteroidales	0.0238386	0.133651	0.0201632	0.147083	0.0525038	0.345427	0.138067	0.0481283	0.00694825	0.0262443	0.0350343	0.030056	0.103252	0.0309616	0.0411373	0.0188679	0.000270929	0.0338486	0.0454643	0.327759	0.10917	0.0197957	0.0384715	0.0534911	0.0240901	0.218419	0.0803922	0.0351129	0.0112518	0.0903315	0.136242	0.0267801	0.26233	0.0266484	0.160682	0.0122073	0.0658395	0.0379972	0.0763068	0.0337308	0.0969405	0.0175385	0.0176845	0.0370778	0.0909362	0.0571621	0.17094	0.0440821
order	Bacteroidetes~sub~sub	0	0	0	0	0	0	0	0	0	0	0	0	0	0	0.0350877	0.0107817	0	0	0	0	0	0	0.00285937	0.0205917	0.00017331	0	0	0	0	0	0	0.00976686	0	0	0	0	0	0	0	0	0	0	0	0	0	0	0	0
order	Bifidobacteriales	0.151895	0.0430363	0.0691311	0.129827	0.100455	0.0310976	0.0608233	0.198478	0.0747852	0.122172	0.0651181	0.146714	0.0662602	0.145281	0.0810647	0.235849	0.316716	0.107409	0.167918	0.00958597	0.164911	0.0366113	0.0470496	0.0802367	0.040208	0.146156	0.104575	0.104264	0.229255	0.427624	0.0364026	0.0538752	0.0388373	0.101811	0.284681	0.283259	0.297037	0.295099	0.0198398	0.25724	0.187006	0.110769	0.284603	0.162261	0.0345856	0.220578	0.0529915	0.0609903
order	Burkholderiales	0	0.000432526	0.00144023	0	0	0.000609756	0	0	0	0.000452489	0.000190404	0	0.000406504	0	0	0	0	0	0	0.00061187	0.000256871	0	0	0.000236686	0	0.000543331	0	0	0	0.000276243	0	0	0.000238265	0.000341647	0	0	0.000253229	0.000355114	0	0	0.000687521	0	0	0.000367107	0.000298151	0	0	0.000301932
order	Clostridiales	0.80165	0.813365	0.842535	0.673788	0.827618	0.61189	0.760638	0.695599	0.91205	0.847511	0.83492	0.808966	0.805691	0.809169	0.810042	0.689353	0.615009	0.840618	0.764315	0.611666	0.698433	0.932312	0.902002	0.800237	0.867244	0.627819	0.810458	0.839484	0.728149	0.458564	0.795503	0.888154	0.681916	0.853775	0.526996	0.613852	0.608255	0.652699	0.90042	0.686882	0.69199	0.864923	0.682386	0.785977	0.78712	0.69805	0.732194	0.861715
order	Coriobacteriales	0.0125306	0.00346021	0.0220835	0.029307	0.00758725	0.00426829	0.0136448	0.0444262	0.00292558	0.00271493	0.0388423	0.00458482	0.0123984	0.00416791	0.0172414	0.0198787	0.0181523	0.0101279	0.0154407	0.0136651	0.0105317	0.00234142	0.00441903	0.0220118	0.0161179	0.00353165	0.00261438	0.00501612	0.00261202	0.00497238	0.0155246	0.0132325	0.00476531	0.00546635	0.00335831	0.0712506	0.0253229	0.0106534	0.000381534	0.00919932	0.00550017	0.00246154	0.00259373	0.00403818	0.0396541	0.0104237	0.0233618	0.0150966
order	Cyanobacteria~sub	0	0	0	0	0	0	0	0	0	0	0	0	0	0	0	0	0	0	0	0	0	0	0	0	0	0	0	0	0	0	0	0	0	0	0	0	0	0	0	0	0	0	0	0	0	0	0	0
order	Desulfovibrionales	0.000305623	0.000216263	0.00144023	0.000547795	0.00121396	0.00121951	0	0	0	0	0	0.000509424	0.000406504	0	0.00181488	0.00202156	0.000270929	0.000266525	0.000214454	0.000815827	0.000513743	0	0.000259943	0.000710059	0.00017331	0.00162999	0	0	0.000200924	0.000276243	0.00107066	0.00126024	0.000714796	0.000683293	0.000258331	0.000747384	0.000253229	0	0.00152614	0.00136286	0.00137504	0.000307692	0.00330111	0.00183554	0.00119261	0.00134499	0.0014245	0
order	Enterobacteriales	0.000305623	0	0.000240038	0	0	0	0	0	0	0	0	0	0.000203252	0.000595415	0	0	0	0	0.000214454	0	0	0.00425713	0	0.000473373	0.00190641	0	0	0	0	0	0.000267666	0	0	0	0.00129166	0	0	0	0	0.00102215	0.000343761	0.000307692	0	0	0.00447227	0	0	0.00362319
order	Erysipelotrichales	0.00275061	0.00346021	0.0112818	0.00931252	0.00151745	0.00213415	0.0226642	0.00843274	0.000548546	0	0.00952018	0	0.00345528	0.00416791	0.00272232	0.00134771	0.00568952	0.00266525	0.00493245	0.0295737	0.0146417	0.00127714	0.00103977	0.00591716	0.00190641	0.000271665	0.00196078	0.00286636	0.0058268	0.00248619	0.00856531	0.00252048	0.00643317	0.00273317	0.0206665	0.00398605	0.00202583	0.000710227	0	0.00306644	0.00343761	0.000615385	0.000471587	0.000367107	0.0259392	0.00201748	0.0116809	0.00483092
order	Flavobacteriales	0	0	0	0	0	0	0	0	0	0	0	0	0	0	0	0	0	0	0	0	0	0	0	0	0	0	0	0	0	0	0	0	0	0	0	0	0	0	0	0	0	0	0	0	0	0	0	0
order	Lactobacillales	0.00244499	0.000216263	0.0264042	0.00520405	0.00151745	0.000609756	0.0013876	0.00390786	0.00182849	0	0.0138995	0	0.00386179	0.00267937	0.00483969	0.0131402	0.0425359	0.00426439	0	0.000815827	0.000513743	0.000212857	0.00207954	0.00591716	0.040208	0	0	0.00143318	0.0148684	0.000552486	0.00347966	0	0.000476531	0	0.00103332	0.000747384	0	0.000710227	0.000381534	0	0.000687521	0.000307692	0.00683801	0.000734214	0.00655933	0	0.0048433	0.000301932
order	Pasteurellales	0	0	0.000240038	0	0	0	0	0	0	0	0	0	0	0	0	0	0	0	0	0	0	0	0	0	0	0	0	0	0	0.000276243	0	0	0	0	0	0	0	0	0	0	0	0	0	0	0	0	0	0
order	Pseudomonadales	0	0	0	0	0	0	0	0	0	0	0	0	0	0	0	0	0	0	0	0	0	0	0	0	0.00519931	0	0	0	0	0	0	0	0	0	0	0	0	0	0	0	0	0	0	0	0	0	0	0
order	Synergistales	0	0	0	0	0	0	0	0	0	0	0	0	0	0	0	0	0	0	0	0	0	0	0	0	0	0	0	0	0	0	0	0	0	0	0	0.000498256	0	0	0	0	0	0	0	0	0	0	0	0
order	TM7~sub~sub	0	0	0	0	0	0	0	0	0	0	0	0	0	0	0	0	0	0	0	0	0	0	0	0	0	0	0	0	0	0	0	0	0	0	0	0	0	0	0	0	0	0	0.000235793	0	0	0	0	0
order	Verrucomicrobiales	0	0	0	0	0.00030349	0	0	0	0.000182849	0	0	0.000509424	0	0	0	0	0	0	0	0	0	0	0	0	0	0	0	0	0.00180832	0	0	0	0	0	0	0	0	0	0	0	0.00103128	0	0	0.000367107	0	0	0	0
family	Actinomycetaceae	0	0	0.000240038	0.000273898	0.00060698	0.000304878	0.000462535	0.000411353	0.000548546	0	0.000571211	0.00101885	0	0.000297708	0.000604961	0.00168464	0.000270929	0.000266525	0	0	0.000256871	0	0.000779828	0.000236686	0.00121317	0	0	0.000358295	0.000602773	0.000276243	0.000535332	0	0	0.00102494	0.000258331	0.000747384	0	0.000355114	0.000381534	0.00102215	0.000343761	0	0	0.000367107	0.00119261	0	0.0002849	0
family	Alcaligenaceae	0	0.000432526	0.00144023	0	0	0.000609756	0	0	0	0.000452489	0.000190404	0	0	0	0	0	0	0	0	0.000407914	0.000256871	0	0	0.000236686	0	0.000543331	0	0	0	0	0	0	0.000238265	0.000341647	0	0	0.000253229	0.000355114	0	0	0.000687521	0	0	0.000367107	0.000298151	0	0	0.000301932
family	Anaeroplasmataceae	0	0	0	0	0	0	0	0	0	0	0	0	0	0	0	0	0	0	0	0	0	0	0	0	0	0	0	0	0	0	0	0	0	0	0	0	0	0	0	0	0	0	0	0	0	0	0	0
family	Bacillaceae	0	0	0	0	0	0	0	0	0	0	0	0	0	0	0	0	0	0	0	0	0	0	0	0	0.00017331	0	0	0	0	0	0	0	0	0	0	0	0	0	0	0	0	0	0	0	0	0	0	0
family	Bacteroidaceae	0.00764059	0.0523356	0.00336054	0.0312243	0.0163885	0.00914634	0.030296	0.0061703	0.00511977	0.019457	0.0112338	0.0101885	0.0256098	0.00952664	0.0111918	0.00303235	0	0.0250533	0.0381729	0.0312054	0.04598	0.00915283	0.0270341	0.0281657	0.0131716	0.182016	0.00980392	0.00752418	0.00241109	0.0745856	0.00990364	0.00693132	0.0159638	0.00478305	0.0725911	0.00149477	0.033173	0.0138494	0.0309042	0.0109029	0.0553455	0.0107692	0.0073096	0.0194567	0.0715564	0.0168124	0.0034188	0.0108696
family	Bifidobacteriaceae	0.151895	0.0430363	0.0691311	0.129827	0.100455	0.0310976	0.0608233	0.198478	0.0747852	0.122172	0.0651181	0.146714	0.0662602	0.145281	0.0810647	0.235849	0.316716	0.107409	0.167918	0.00958597	0.164911	0.0366113	0.0470496	0.0802367	0.040208	0.146156	0.104575	0.104264	0.229255	0.427624	0.0364026	0.0538752	0.0388373	0.101811	0.284681	0.283259	0.297037	0.295099	0.0198398	0.25724	0.187006	0.110769	0.284603	0.162261	0.0345856	0.220578	0.0529915	0.0609903
family	Carnobacteriaceae	0	0	0	0	0	0	0	0	0	0	0	0	0	0	0	0	0	0	0	0	0	0	0	0	0	0	0	0	0	0	0	0	0	0	0	0	0	0	0	0	0	0	0	0	0	0	0	0
family	Chloroplast	0	0	0	0	0	0	0	0	0	0	0	0	0	0	0	0	0	0	0	0	0	0	0	0	0	0	0	0	0	0	0	0	0	0	0	0	0	0	0	0	0	0	0	0	0	0	0	0
family	Clostridiaceae	0.00275061	0	0.00816131	0.00493016	0.00091047	0	0	0.000411353	0.000182849	0.000904977	0.000190404	0.000509424	0	0.000595415	0.00241984	0.00202156	0	0.00453092	0.0128673	0.00122374	0.000770614	0.00063857	0.00441903	0.0115976	0.00225303	0.000271665	0	0.00752418	0.00160739	0.000276243	0.00240899	0.0289855	0.000476531	0.0184489	0.000774994	0.0179372	0.000253229	0.00177557	0.000381534	0.0183986	0.0220007	0.000923077	0	0.000367107	0.00357782	0.00773369	0.00826211	0.00905797
family	Coriobacteriaceae	0.0125306	0.00346021	0.0220835	0.029307	0.00758725	0.00426829	0.0136448	0.0444262	0.00292558	0.00271493	0.0388423	0.00458482	0.0123984	0.00416791	0.0172414	0.0198787	0.0181523	0.0101279	0.0154407	0.0136651	0.0105317	0.00234142	0.00441903	0.0220118	0.0161179	0.00353165	0.00261438	0.00501612	0.00261202	0.00497238	0.0155246	0.0132325	0.00476531	0.00546635	0.00335831	0.0712506	0.0253229	0.0106534	0.000381534	0.00919932	0.00550017	0.00246154	0.00259373	0.00403818	0.0396541	0.0104237	0.0233618	0.0150966
family	Corynebacteriaceae	0	0	0	0	0	0	0	0	0	0	0	0.000509424	0	0	0	0	0	0	0	0	0	0	0	0	0	0	0	0	0	0.000276243	0	0	0	0	0	0	0	0	0	0	0	0	0	0	0	0	0	0
family	Desulfovibrionaceae	0.000305623	0.000216263	0.00120019	0.000547795	0.00121396	0.000609756	0	0	0	0	0	0.000509424	0.000406504	0	0.00181488	0.00202156	0.000270929	0.000266525	0.000214454	0.000815827	0.000513743	0	0.000259943	0.000710059	0	0.00162999	0	0	0.000200924	0.000276243	0.00107066	0.00094518	0.000714796	0.000683293	0.000258331	0.000747384	0.000253229	0	0.00152614	0.00136286	0.00137504	0.000307692	0.000235793	0.00146843	0.00119261	0.00134499	0.0011396	0
family	Enterobacteriaceae	0.000305623	0	0.000240038	0	0	0	0	0	0	0	0	0	0.000203252	0.000595415	0	0	0	0	0.000214454	0	0	0.00425713	0	0.000473373	0.00190641	0	0	0	0	0	0.000267666	0	0	0	0.00129166	0	0	0	0	0.00102215	0.000343761	0.000307692	0	0	0.00447227	0	0	0.00362319
family	Enterococcaceae	0	0	0	0	0	0	0	0	0	0	0	0	0.000406504	0	0	0	0	0	0	0	0	0	0	0	0.000519931	0	0	0	0	0	0	0	0	0	0	0	0	0	0	0	0	0	0	0	0	0	0	0
family	Erysipelotrichaceae	0.00275061	0.00346021	0.0112818	0.00931252	0.00151745	0.00213415	0.0226642	0.00843274	0.000548546	0	0.00952018	0	0.00345528	0.00416791	0.00272232	0.00134771	0.00568952	0.00266525	0.00493245	0.0295737	0.0146417	0.00127714	0.00103977	0.00591716	0.00190641	0.000271665	0.00196078	0.00286636	0.0058268	0.00248619	0.00856531	0.00252048	0.00643317	0.00273317	0.0206665	0.00398605	0.00202583	0.000710227	0	0.00306644	0.00343761	0.000615385	0.000471587	0.000367107	0.0259392	0.00201748	0.0116809	0.00483092
family	Eubacteriaceae	0.000305623	0.00108131	0.00144023	0.000273898	0.00091047	0.00945122	0.000231267	0	0	0.000904977	0.0173267	0.000509424	0.0268293	0.000297708	0	0	0.000541859	0.000266525	0	0	0.000770614	0	0	0	0.0017331	0.000814996	0.00588235	0	0.000200924	0.00856354	0.0125803	0.0233144	0	0.0177656	0.0173082	0.000498256	0	0.00106534	0	0.00204429	0.000343761	0.00215385	0.00070738	0.000367107	0.0324985	0.00369872	0.0011396	0.000905797
family	Flavobacteriaceae	0	0	0	0	0	0	0	0	0	0	0	0	0	0	0	0	0	0	0	0	0	0	0	0	0	0	0	0	0	0	0	0	0	0	0	0	0	0	0	0	0	0	0	0	0	0	0	0
family	Gracilibacteraceae	0	0	0	0	0	0	0	0	0	0	0	0	0	0	0	0	0	0	0	0	0	0	0	0	0	0	0	0	0	0	0	0	0	0	0	0	0	0	0	0	0	0	0	0	0	0	0	0
family	Incertae Sedis XI	0	0	0	0.000273898	0	0	0	0.000205677	0	0	0	0	0	0	0	0	0	0	0	0	0	0	0	0	0.00034662	0	0	0	0	0	0	0	0	0	0	0.000498256	0	0	0	0	0.000343761	0	0	0	0.000596303	0	0	0
family	Incertae Sedis XIII	0.000305623	0	0	0	0.00060698	0.000304878	0.000231267	0	0.000365698	0	0.000952018	0.00101885	0.000813008	0.000297708	0.00030248	0	0	0	0.000214454	0.000203957	0.000256871	0	0	0	0.00034662	0.000271665	0	0	0.000200924	0	0.000267666	0.00063012	0.000238265	0	0.000774994	0.000498256	0.000506457	0	0	0.000340716	0	0	0	0.000367107	0	0.000672495	0.0002849	0.000603865
family	Incertae Sedis XIV	0.139364	0.0955882	0.183629	0.110929	0.216692	0.0993902	0.271508	0.116619	0.112452	0.313575	0.170411	0.123281	0.107114	0.139327	0.120992	0.185984	0.446762	0.117271	0.222603	0.0868856	0.0929874	0.280971	0.158305	0.153136	0.17331	0.0700896	0.164052	0.12182	0.087402	0.116022	0.129818	0.104285	0.103884	0.168773	0.120899	0.160688	0.147126	0.192827	0.139641	0.0517888	0.0629082	0.101231	0.119783	0.106828	0.152952	0.122394	0.12849	0.100543
family	Lachnospiraceae	0.281479	0.466047	0.267643	0.168173	0.266161	0.252744	0.233811	0.396133	0.679649	0.361991	0.437738	0.184412	0.31687	0.253647	0.23533	0.203841	0.0680033	0.379797	0.289942	0.302468	0.315952	0.368242	0.415129	0.272189	0.499133	0.260799	0.311111	0.191329	0.276472	0.175967	0.36349	0.241966	0.218728	0.183123	0.198657	0.16866	0.214231	0.187145	0.386112	0.0950596	0.136129	0.454769	0.34756	0.16116	0.326178	0.137525	0.244729	0.228563
family	Lactobacillaceae	0.00244499	0	0	0	0	0	0	0	0	0	0.000952018	0	0	0	0.00423472	0.0128032	0.000812788	0.000533049	0	0	0	0	0.00155966	0.00260355	0.0322357	0	0	0.00107488	0.00683142	0	0.000267666	0	0	0	0.000258331	0	0	0	0	0	0	0	0	0	0	0	0	0
family	Leuconostocaceae	0	0	0	0	0	0	0	0	0	0	0	0	0	0	0	0	0	0	0	0	0	0	0	0	0	0	0	0	0	0	0	0	0	0	0	0	0	0	0	0	0	0	0	0	0	0	0	0
family	Micrococcaceae	0	0.000432526	0.000240038	0	0	0.000304878	0.000693802	0	0	0	0	0	0	0	0	0	0.000270929	0	0	0	0.000256871	0	0	0	0	0	0	0	0	0.000276243	0.000267666	0	0	0	0	0	0	0	0	0	0	0	0	0	0	0	0.0002849	0
family	Oxalobacteraceae	0	0	0	0	0	0	0	0	0	0	0	0	0	0	0	0	0	0	0	0.000203957	0	0	0	0	0	0	0	0	0	0	0	0	0	0	0	0	0	0	0	0	0	0	0	0	0	0	0	0
family	Pasteurellaceae	0	0	0.000240038	0	0	0	0	0	0	0	0	0	0	0	0	0	0	0	0	0	0	0	0	0	0	0	0	0	0	0.000276243	0	0	0	0	0	0	0	0	0	0	0	0	0	0	0	0	0	0
family	Peptococcaceae	0	0	0	0	0	0	0	0	0	0	0	0.000509424	0	0	0	0	0	0	0	0.00183561	0	0	0	0	0	0	0.000653595	0	0	0	0	0	0	0	0	0	0	0	0	0	0	0	0	0	0	0	0	0
family	Peptostreptococcaceae	0.0400367	0.00367647	0.00504081	0.0210901	0.00940819	0	0.000231267	0.0168655	0.021759	0	0.00361767	0.00764137	0.00833333	0.00208395	0.00725953	0.00505391	0.0173395	0.033049	0.0401029	0.00856618	0.0141279	0.00723712	0.0153366	0.0537278	0.0149047	0	0.00522876	0.0311716	0.0586699	0.0135359	0.00963597	0.0179584	0.00142959	0.0304066	0.0041333	0.083707	0.00227906	0.00177557	0.00305227	0.086201	0.0519079	0.00738462	0.0127328	0.00293686	0.013715	0.0184936	0.0267806	0.0365338
family	Porphyromonadaceae	0.00183374	0.00800173	0.00432069	0.01616	0.00758725	0.00670732	0.00693802	0.000411353	0.00146279	0.00361991	0.00894897	0.00662252	0.00853659	0.00238166	0.00423472	0.0121294	0.000270929	0.00399787	0.00407463	0.0150928	0.00744927	0.00468284	0.00389914	0.00923077	0.00485269	0.0168432	0.00326797	0.0136152	0.00442033	0.0104972	0.00294433	0.0015753	0.0100071	0.00819952	0.00852493	0.00548082	0.0146873	0.0024858	0.0312858	0.0129472	0.017188	0.00246154	0.00683801	0.00991189	0.00655933	0.0178211	0.00569801	0.0105676
family	Prevotellaceae	0.0113081	0.070718	0.0105617	0.0838127	0.0254932	0.327744	0.0962072	0.0415467	0	0.00180995	0.0119954	0.00458482	0.0634146	0.0154808	0.0214761	0.00202156	0	0.000533049	0.000214454	0.276157	0.0400719	0	0.00441903	0.00733728	0.00433276	0.000271665	0.0542484	0.000716589	0	0.000552486	0.121788	0.0179584	0.227543	0.00102494	0.0684578	0.000747384	0.00278552	0	0.00190767	0.000681431	0.00584393	0	0	0.00110132	0.00119261	0.0131137	0.160684	0.0111715
family	Propionibacteriaceae	0	0	0	0	0	0	0	0	0	0	0	0	0	0	0	0	0	0	0	0	0	0	0	0	0	0	0	0	0	0	0	0	0	0	0	0	0	0	0	0	0	0	0	0	0	0	0	0
family	Pseudomonadaceae	0	0	0	0	0	0	0	0	0	0	0	0	0	0	0	0	0	0	0	0	0	0	0	0	0.00519931	0	0	0	0	0	0	0	0	0	0	0	0	0	0	0	0	0	0	0	0	0	0	0
family	Rikenellaceae	0.00275061	0.00259516	0.00192031	0.0156122	0.00242792	0.00152439	0.00439408	0	0.000365698	0.00135747	0.00285605	0.00815079	0.00528455	0.00327478	0.00423472	0.00168464	0	0.00426439	0.00300236	0.00407914	0.00436681	0.00574713	0.00285937	0.00781065	0.0017331	0.0192882	0.0130719	0.0128986	0.00442033	0.00441989	0.00107066	0.00031506	0.00833929	0.0126409	0.0108499	0.0044843	0.0113953	0.0216619	0.0122091	0.00919932	0.0178756	0.00430769	0.00330111	0.00660793	0.0116279	0.00840619	0.000854701	0.0111715
family	Ruminococcaceae	0.250611	0.150303	0.286846	0.279102	0.233687	0.193902	0.20444	0.0818593	0.0544889	0.124434	0.136139	0.414162	0.234553	0.323608	0.368724	0.226415	0.0642102	0.230011	0.14347	0.112584	0.165425	0.184121	0.231089	0.193136	0.130676	0.262429	0.250327	0.379076	0.174201	0.0814917	0.188437	0.383113	0.282106	0.271609	0.14854	0.155954	0.171942	0.203835	0.267074	0.329813	0.298041	0.266769	0.133223	0.440529	0.183959	0.301614	0.210541	0.329408
family	Staphylococcaceae	0	0	0	0	0	0	0	0	0	0	0	0	0	0	0	0	0	0	0	0	0	0	0	0	0	0	0	0	0	0	0	0	0	0	0	0	0	0	0	0	0	0	0	0	0	0	0	0
family	Streptococcaceae	0	0.000216263	0.0264042	0.00520405	0.00151745	0.000609756	0.0013876	0.00390786	0.00182849	0	0.0129474	0	0.00345528	0.00267937	0.000604961	0.000336927	0.0417231	0.00373134	0	0.000815827	0.000513743	0.000212857	0.000519886	0.00307692	0.00745234	0	0	0.000358295	0.00803697	0.000552486	0.00321199	0	0.000476531	0	0.000774994	0.000747384	0	0.000710227	0.000381534	0	0.000687521	0.000307692	0.00683801	0.000734214	0.00655933	0	0.0048433	0.000301932
family	Synergistaceae	0	0	0	0	0	0	0	0	0	0	0	0	0	0	0	0	0	0	0	0	0	0	0	0	0	0	0	0	0	0	0	0	0	0	0	0.000498256	0	0	0	0	0	0	0	0	0	0	0	0
family	TM7~sub~sub~sub	0	0	0	0	0	0	0	0	0	0	0	0	0	0	0	0	0	0	0	0	0	0	0	0	0	0	0	0	0	0	0	0	0	0	0	0	0	0	0	0	0	0	0.000235793	0	0	0	0	0
family	Veillonellaceae	0.0103912	0.00497405	0.00528084	0.00273898	0.00940819	0.000914634	0.0101758	0.00678733	0.000365698	0	0.00266565	0.0020377	0.0325203	0.00327478	0.00241984	0.0117925	0	0.00533049	0.00450354	0.00367122	0.00436681	0.000212857	0.00129971	0.000473373	0.00259965	0	0.00653595	0.000358295	0.00562588	0.00359116	0.00428266	0.00063012	0.00738623	0.0187906	0.000516662	0.000747384	0.0103824	0.00106534	0.000381534	0.00272572	0.0116879	0.000923077	0.000943174	0.00183554	0.00805009	0.00336247	0.0168091	0.00573671
family	Verrucomicrobiaceae	0	0	0	0	0.00030349	0	0	0	0.000182849	0	0	0.000509424	0	0	0	0	0	0	0	0	0	0	0	0	0	0	0	0	0.00180832	0	0	0	0	0	0	0	0	0	0	0	0.00103128	0	0	0.000367107	0	0	0	0
genus	Acetanaerobacterium	0.000611247	0.000432526	0.000960154	0.00191728	0.00182094	0.00853659	0.000231267	0	0	0.000452489	0	0.00509424	0.00243902	0.00119083	0.00635209	0.00640162	0.000541859	0	0.000214454	0.0014277	0	0	0	0.00236686	0.00017331	0	0.00130719	0.0204228	0	0	0	0.00126024	0.00285919	0.00136659	0	0.000249128	0.000253229	0.00142045	0	0	0.00137504	0.000307692	0	0.020558	0.00834824	0.00571621	0.000569801	0.00241546
genus	Acetitomaculum	0	0	0	0	0	0	0	0	0	0	0	0	0	0	0.00030248	0	0	0	0	0	0	0	0	0	0	0	0	0	0	0	0	0	0	0	0	0	0	0	0	0	0	0	0	0	0	0	0	0
genus	Acetivibrio	0.0128362	0.00237889	0.0158425	0.00273898	0.00789074	0.00152439	0.0175763	0.00719868	0.00182849	0.0040724	0.00209444	0.00407539	0.0115854	0.00416791	0.0030248	0	0.00541859	0.00133262	0.00557581	0.00163165	0.0035962	0.0155385	0.00259943	0.00378698	0.00017331	0.00244499	0.027451	0.00179147	0.00281294	0.00220994	0.00240899	0.00441084	0.00762449	0	0.000258331	0.00348779	0.00607749	0.00355114	0.00381534	0.00102215	0.00515641	0.00615385	0.00141476	0.010279	0.000596303	0.00369872	0.000854701	0.00724638
genus	Acidaminococcus	0	0	0	0	0	0	0	0	0	0	0	0	0	0	0	0	0	0	0	0	0.000513743	0	0	0	0	0	0	0	0	0	0	0	0	0	0	0	0.00227906	0	0	0	0	0	0	0	0.000894454	0	0	0
genus	Actinomyces	0	0	0.000240038	0.000273898	0.00060698	0.000304878	0.000462535	0.000205677	0.000548546	0	0.000571211	0.00101885	0	0.000297708	0.000604961	0.00168464	0	0.000266525	0	0	0	0	0.000779828	0.000236686	0.00121317	0	0	0.000358295	0.000602773	0.000276243	0.000535332	0	0	0.00102494	0.000258331	0.000249128	0	0.000355114	0.000381534	0.00102215	0.000343761	0	0	0.000367107	0.00119261	0	0.0002849	0
genus	Akkermansia	0	0	0	0	0.00030349	0	0	0	0.000182849	0	0	0.000509424	0	0	0	0	0	0	0	0	0	0	0	0	0	0	0	0	0.00180832	0	0	0	0	0	0	0	0	0	0	0	0.00103128	0	0	0.000367107	0	0	0	0
genus	Alistipes	0.00183374	0.00259516	0.00192031	0.0139688	0.00242792	0.000914634	0.00439408	0	0.000365698	0.00135747	0.00190404	0.00662252	0.00447154	0.000893123	0.00423472	0.00168464	0	0.00319829	0.00300236	0.00407914	0.00410994	0.00319285	0.00285937	0.00686391	0.0017331	0.0192882	0.0111111	0.012182	0.00401849	0.00359116	0.00107066	0	0.00738623	0.0126409	0.0103332	0.00274041	0.0111421	0.0216619	0.0103014	0.00715503	0.014438	0.004	0.00306531	0.00624082	0.0104353	0.00605245	0.000854701	0.0108696
genus	Allisonella	0.000305623	0	0	0	0	0	0	0	0	0	0	0	0	0	0	0	0	0	0	0	0	0	0	0	0	0	0	0	0	0.000276243	0	0	0	0.000341647	0	0	0	0	0	0	0	0	0	0	0.000298151	0	0.000854701	0
genus	Alloscardovia	0	0	0	0	0	0	0	0	0	0	0	0	0	0	0	0	0	0	0	0	0	0	0	0	0	0	0	0	0	0	0	0	0	0	0	0	0	0	0	0	0	0	0	0	0	0	0	0
genus	Anaerococcus	0	0	0	0	0	0	0	0	0	0	0	0	0	0	0	0	0	0	0	0	0	0	0	0	0	0	0	0	0	0	0	0	0	0	0	0	0	0	0	0	0.000343761	0	0	0	0.000298151	0	0	0
genus	Anaerofilum	0	0	0	0	0	0	0	0	0	0.000904977	0	0	0	0	0.00030248	0	0	0	0	0.000203957	0	0	0	0	0	0.000543331	0	0.000358295	0	0	0	0.00063012	0	0	0	0.000249128	0	0	0	0	0.000343761	0	0	0.000367107	0	0	0	0
genus	Anaerofustis	0	0	0	0	0	0	0	0	0	0	0	0	0	0	0	0	0.000270929	0	0	0	0	0	0	0	0	0	0	0	0	0	0	0.00031506	0	0	0	0	0	0	0	0	0	0	0.000235793	0	0	0	0	0
genus	Anaerosinus	0	0	0	0	0	0	0	0	0	0	0	0	0	0	0	0	0	0	0	0	0	0	0	0	0	0	0	0	0	0	0	0	0	0	0	0	0	0	0	0	0	0	0	0	0	0	0	0
genus	Anaerosporobacter	0	0	0	0	0	0	0	0	0	0	0	0	0	0	0	0	0	0	0	0	0	0	0	0	0	0	0	0	0	0	0	0	0	0	0	0	0.000253229	0	0	0	0	0	0	0	0	0	0	0
genus	Anaerostipes	0.0134474	0.00951557	0.0115218	0.0232813	0.0327769	0.0228659	0.0191952	0.0125463	0.0135308	0.0239819	0.0401752	0.013245	0.0150407	0.0110152	0.0199637	0.0316712	0.000812788	0.010661	0.0950032	0.00836223	0.017981	0.0183057	0.00753834	0.0177515	0.0409012	0.0154849	0.0150327	0.0186313	0.0104481	0.0138122	0.0248929	0.0236295	0.0436026	0.0334814	0.0630328	0.00523169	0.00303874	0.0333807	0.0206028	0.0183986	0.0127191	0.0107692	0.0070738	0.0209251	0.0152057	0.0171486	0.00854701	0.0235507
genus	Anaerotruncus	0	0	0	0	0.00030349	0	0	0	0	0	0.000190404	0	0.000203252	0.000297708	0	0.000336927	0	0	0	0.000203957	0	0	0	0	0	0	0	0.000358295	0.000200924	0	0	0	0	0	0	0	0	0	0	0	0	0	0	0.000367107	0.000298151	0	0	0
genus	Anaerovorax	0	0	0	0	0	0.000304878	0.000231267	0	0.000182849	0	0.000952018	0.00101885	0.000813008	0.000297708	0.00030248	0	0	0	0.000214454	0	0.000256871	0	0	0	0.00034662	0.000271665	0	0	0.000200924	0	0.000267666	0.00031506	0.000238265	0	0.000774994	0.000249128	0.000506457	0	0	0.000340716	0	0	0	0.000367107	0	0.000672495	0.0002849	0.000603865
genus	Anoxybacillus	0	0	0	0	0	0	0	0	0	0	0	0	0	0	0	0	0	0	0	0	0	0	0	0	0	0	0	0	0	0	0	0	0	0	0	0	0	0	0	0	0	0	0	0	0	0	0	0
genus	Arcanobacterium	0	0	0	0	0	0	0	0	0	0	0	0	0	0	0	0	0	0	0	0	0	0	0	0	0	0	0	0	0	0	0	0	0	0	0	0	0	0	0	0	0	0	0	0	0	0	0	0
genus	Asaccharobacter	0.000305623	0.000432526	0.00144023	0.000273898	0.00030349	0	0	0.000205677	0	0.00135747	0.00152323	0	0.000203252	0.000595415	0.00030248	0.000336927	0.000270929	0	0	0.000407914	0.000256871	0.00063857	0	0.000710059	0	0	0	0	0.000803697	0.000276243	0	0.00031506	0	0.000341647	0.000258331	0	0.000253229	0.000710227	0	0.00102215	0.000687521	0	0.00165055	0.000734214	0.00268336	0.000672495	0.000854701	0.000301932
genus	Asteroleplasma	0	0	0	0	0	0	0	0	0	0	0	0	0	0	0	0	0	0	0	0	0	0	0	0	0	0	0	0	0	0	0	0	0	0	0	0	0	0	0	0	0	0	0	0	0	0	0	0
genus	Atopobium	0	0	0	0	0	0	0	0	0	0	0	0	0	0	0	0	0	0	0	0	0	0	0	0.000236686	0	0	0	0	0	0	0	0	0	0	0	0	0	0	0	0	0	0	0	0	0	0	0	0
genus	Bacillus	0	0	0	0	0	0	0	0	0	0	0	0	0	0	0	0	0	0	0	0	0	0	0	0	0.00017331	0	0	0	0	0	0	0	0	0	0	0	0	0	0	0	0	0	0	0	0	0	0	0
genus	Bacteroides	0.00764059	0.0523356	0.00336054	0.0312243	0.0163885	0.00914634	0.030296	0.0061703	0.00511977	0.019457	0.0112338	0.0101885	0.0256098	0.00952664	0.0111918	0.00303235	0	0.0250533	0.0381729	0.0312054	0.04598	0.00915283	0.0270341	0.0281657	0.0131716	0.182016	0.00980392	0.00752418	0.00241109	0.0745856	0.00990364	0.00693132	0.0159638	0.00478305	0.0725911	0.00149477	0.033173	0.0138494	0.0309042	0.0109029	0.0553455	0.0107692	0.0073096	0.0194567	0.0715564	0.0168124	0.0034188	0.0108696
genus	Barnesiella	0.000611247	0.00108131	0.00168027	0.00712134	0.00273141	0.000914634	0.000462535	0	0.000182849	0.000904977	0.00228484	0.00254712	0.00101626	0.000595415	0.00272232	0.00977089	0.000270929	0.00159915	0.002359	0.000203957	0.00102749	0.00446999	0.000519886	0.00189349	0.00138648	0	0.00130719	0.00931566	0.00100462	0.00110497	0.000802998	0	0.000714796	0.00751623	0.00154999	0.000249128	0.00405166	0	0.017169	0.00954003	0.0079065	0.00123077	0.00518746	0.000367107	0.00327967	0.00739744	0	0.00392512
genus	Bifidobacterium	0.151895	0.0430363	0.0691311	0.129827	0.100455	0.0310976	0.0608233	0.198067	0.0747852	0.122172	0.0649276	0.146205	0.0660569	0.144686	0.0807623	0.235512	0.316445	0.107409	0.167918	0.00958597	0.164655	0.0366113	0.0470496	0.0802367	0.040208	0.146156	0.104575	0.103547	0.229255	0.427072	0.0364026	0.0538752	0.0388373	0.101469	0.284164	0.283009	0.297037	0.294744	0.0198398	0.256899	0.187006	0.110462	0.284367	0.162261	0.0345856	0.220578	0.0529915	0.0606884
genus	Blautia	0.139364	0.0955882	0.183629	0.109833	0.216388	0.0993902	0.271508	0.116619	0.112452	0.313575	0.170411	0.123281	0.107114	0.139327	0.120992	0.185984	0.446762	0.117004	0.222603	0.0868856	0.0929874	0.280971	0.158305	0.153136	0.17331	0.0700896	0.164052	0.12182	0.087402	0.115193	0.12848	0.103655	0.103645	0.168773	0.120899	0.160688	0.147126	0.192827	0.139641	0.0517888	0.0629082	0.101231	0.119783	0.106828	0.149374	0.122394	0.12849	0.100543
genus	Butyricicoccus	0.00336186	0.004109	0.00552088	0.00219118	0.00576631	0.00304878	0.00254394	0.00308515	0.000731395	0.000452489	0.00399848	0.00916964	0.00142276	0.00297708	0.00665457	0.000336927	0	0.0010661	0.00150118	0.00183561	0.0035962	0.00063857	0.0018196	0.0016568	0.00225303	0.00244499	0.000653595	0.00214977	0.00160739	0.00138122	0.00321199	0.00441084	0.00428878	0.00102494	0.00284164	0	0.0017726	0.000355114	0.00381534	0.000681431	0.00206256	0.000615385	0.000943174	0.00220264	0.00268336	0.00336247	0.000854701	0.00422705
genus	Butyricimonas	0	0.0017301	0	0	0	0.000609756	0	0	0	0	0	0	0	0	0	0	0	0	0	0.000203957	0	0	0.000259943	0.00118343	0	0	0	0	0	0.000828729	0	0	0.000238265	0	0	0.000249128	0	0	0	0	0.000343761	0	0.000235793	0.000367107	0.000298151	0	0.0002849	0.00181159
genus	Catenibacterium	0	0	0	0	0	0	0.00855689	0	0	0	0	0	0	0	0	0	0	0	0	0.0267183	0	0	0	0	0	0	0	0	0	0	0	0	0	0	0	0	0	0	0	0	0	0	0	0	0.0193798	0	0	0
genus	Cloacibacillus	0	0	0	0	0	0	0	0	0	0	0	0	0	0	0	0	0	0	0	0	0	0	0	0	0	0	0	0	0	0	0	0	0	0	0	0.000498256	0	0	0	0	0	0	0	0	0	0	0	0
genus	Clostridium	0.00275061	0	0.00816131	0.00493016	0.00091047	0	0	0.000411353	0.000182849	0.000904977	0.000190404	0.000509424	0	0.000595415	0.00241984	0.00202156	0	0.00453092	0.0128673	0.00101978	0.000770614	0.00063857	0.00415909	0.0111243	0.00225303	0.000271665	0	0.00716589	0.00160739	0.000276243	0.00133833	0.0280403	0.000476531	0.0177656	0.000774994	0.0179372	0.000253229	0.00177557	0.000381534	0.0177172	0.0209694	0.000923077	0	0.000367107	0.00357782	0.00739744	0.00797721	0.00754831
genus	Collinsella	0.0106968	0.00259516	0.0182429	0.0257464	0.00364188	0.00426829	0.0127197	0.0399013	0.00201134	0.00135747	0.0298934	0.000509424	0.00914634	0.00357249	0.00756201	0.00909704	0.0162558	0.00906183	0.0122239	0.00509892	0.00513743	0	0.0036392	0.0175148	0.0149047	0.00325998	0.00130719	0.00250806	0	0.00414365	0.0125803	0.00819156	0.00428878	0.00409976	0.00129166	0.0637768	0.02431	0.00994318	0	0.00749574	0.00343761	0.00215385	0	0.00256975	0.0322004	0.00773369	0.0131054	0.00815217
genus	Coprobacillus	0.000611247	0.00302768	0.0103217	0.00602575	0.00151745	0.00152439	0.0131822	0.00761004	0.000548546	0	0.00837776	0	0.00304878	0.0038702	0.00241984	0.00101078	0.00541859	0.0010661	0.00450354	0.00244748	0.0128436	0.000851426	0.000519886	0.00449704	0.00155979	0	0.00196078	0.000716589	0.00502311	0.00110497	0.00695931	0.00220542	0.0054801	0.00273317	0.0191165	0.00298954	0.0017726	0.000355114	0	0	0.000687521	0	0	0.000367107	0.00178891	0	0.0034188	0.00301932
genus	Coprococcus	0.044621	0.0910467	0.0571291	0.0438236	0.0710167	0.0506098	0.111008	0.0292061	0.0245017	0.0135747	0.0755903	0.0280183	0.054065	0.0833581	0.0889292	0.037062	0.0176104	0.0831557	0.0177997	0.0648583	0.0208066	0.0389527	0.0350923	0.0551479	0.0785095	0.0312415	0.0647059	0.070584	0.0655013	0.0138122	0.0618308	0.0806553	0.0416964	0.0601298	0.0263498	0.0301445	0.0329197	0.0241477	0.0473102	0.034753	0.0292197	0.0169231	0.0252299	0.0345081	0.132379	0.0225286	0.0635328	0.0640097
genus	Corynebacterium	0	0	0	0	0	0	0	0	0	0	0	0.000509424	0	0	0	0	0	0	0	0	0	0	0	0	0	0	0	0	0	0.000276243	0	0	0	0	0	0	0	0	0	0	0	0	0	0	0	0	0	0
genus	Desulfovibrio	0	0	0	0	0.00121396	0	0	0	0	0	0	0	0	0	0.000907441	0.00202156	0.000270929	0.000266525	0	0.000815827	0	0	0	0.000236686	0	0	0	0	0	0.000276243	0.00107066	0.00063012	0.000476531	0	0	0.000498256	0	0	0	0	0	0	0	0.000367107	0.000596303	0.000336247	0.000854701	0
genus	Dialister	0.00825183	0.00497405	0.00528084	0	0.00849772	0	0.0099445	0.00329083	0.000365698	0	0	0.0020377	0.0276423	0.00327478	0	0.0117925	0	0.00453092	0.00150118	0	0.00308246	0.000212857	0.00129971	0	0.00190641	0	0.00653595	0.000358295	0.00542495	0.00331492	0.00428266	0	0.00738623	0.0184489	0	0	0.00785009	0.00106534	0	0.000340716	0.00721898	0.000923077	0	0	0.00685748	0.00302623	0.0131054	0.00573671
genus	Dolosigranulum	0	0	0	0	0	0	0	0	0	0	0	0	0	0	0	0	0	0	0	0	0	0	0	0	0	0	0	0	0	0	0	0	0	0	0	0	0	0	0	0	0	0	0	0	0	0	0	0
genus	Dorea	0.016198	0.00886678	0.0175228	0.0167078	0.0151745	0.00914634	0.0124884	0.0170712	0.012068	0.00859729	0.0571211	0.00713194	0.0152439	0.0175648	0.0117967	0.0144879	0.0092116	0.00879531	0.0113661	0.0220273	0.010018	0.0257556	0.0072784	0.0101775	0.0398614	0.00787829	0.00588235	0.0114654	0.00904159	0.00662983	0.0251606	0.0170132	0.0131046	0.0379228	0.0281581	0.0142003	0.0141808	0.0102983	0	0.0156729	0.00859402	0.00676923	0.00990332	0.00220264	0.0462135	0.0063887	0.0230769	0.0256643
genus	Eggerthella	0	0.000432526	0.000240038	0	0	0	0.000231267	0.000205677	0.000731395	0	0	0	0	0	0	0.000336927	0.00135465	0	0.000643363	0	0.000256871	0	0	0	0.000519931	0.000271665	0	0	0	0	0	0	0	0	0	0.00199302	0	0	0	0	0	0	0.000943174	0	0	0	0	0
genus	Enterococcus	0	0	0	0	0	0	0	0	0	0	0	0	0.000406504	0	0	0	0	0	0	0	0	0	0	0	0.000519931	0	0	0	0	0	0	0	0	0	0	0	0	0	0	0	0	0	0	0	0	0	0	0
genus	Enterorhabdus	0	0	0	0	0.00121396	0	0	0	0.000182849	0	0.000190404	0	0.000406504	0	0	0.00134771	0	0	0	0.00101978	0	0.000425713	0	0.000236686	0.00034662	0	0	0	0	0	0.000535332	0.00189036	0	0.000341647	0	0.00149477	0	0	0	0.000340716	0.000687521	0	0	0	0	0	0.000569801	0.00150966
genus	Escherichia/Shigella	0.000305623	0	0.000240038	0	0	0	0	0	0	0	0	0	0.000203252	0.000595415	0	0	0	0	0.000214454	0	0	0.00425713	0	0.000236686	0.00121317	0	0	0	0	0	0.000267666	0	0	0	0.00129166	0	0	0	0	0.00102215	0.000343761	0	0	0	0.00447227	0	0	0.00362319
genus	Ethanoligenens	0	0	0	0	0	0	0	0	0	0	0	0	0	0	0	0	0	0	0	0	0	0	0	0	0	0	0	0	0	0	0.000267666	0	0	0	0	0	0	0	0	0	0	0	0	0	0	0	0	0
genus	Eubacterium	0.000305623	0.00108131	0.00144023	0.000273898	0.00091047	0.00945122	0.000231267	0	0	0.000904977	0.0173267	0.000509424	0.0268293	0.000297708	0	0	0.000270929	0.000266525	0	0	0.000770614	0	0	0	0.0017331	0.000814996	0.00588235	0	0.000200924	0.00856354	0.0125803	0.0229994	0	0.0177656	0.0173082	0.000498256	0	0.00106534	0	0.00204429	0.000343761	0.00215385	0.000471587	0.000367107	0.0324985	0.00369872	0.0011396	0.000905797
genus	Faecalibacterium	0.100856	0.0668253	0.140663	0.119967	0.0883156	0.0817073	0.108464	0.0464829	0.0111538	0.0470588	0.0626428	0.122262	0.0873984	0.0842513	0.181186	0.0468329	0.00433487	0.140458	0.108728	0.0310014	0.127665	0.0225628	0.152326	0.0506509	0.0492201	0.197501	0.157516	0.0336797	0.0466144	0.0569061	0.10091	0.194077	0.166071	0.0133242	0.084216	0.00996512	0.0612813	0.0909091	0.0984357	0.0797274	0.0721898	0.141231	0.0370196	0.169604	0.0840787	0.0531271	0.122507	0.0824275
genus	Finegoldia	0	0	0	0.000273898	0	0	0	0	0	0	0	0	0	0	0	0	0	0	0	0	0	0	0	0	0.00017331	0	0	0	0	0	0	0	0	0	0	0	0	0	0	0	0	0	0	0	0	0	0	0
genus	Gemella	0	0	0	0	0	0	0	0	0	0	0	0	0	0	0	0	0	0	0	0	0	0	0	0	0	0	0	0	0	0	0	0	0	0	0	0	0	0	0	0	0	0	0	0	0	0	0	0
genus	Gordonibacter	0	0	0.000240038	0	0	0	0	0	0	0	0	0	0	0	0	0	0.000270929	0	0	0	0	0	0	0	0	0	0	0	0	0	0	0	0	0	0	0	0	0	0	0	0	0	0	0.000367107	0.000298151	0	0	0.000301932
genus	Granulicatella	0	0	0	0	0	0	0	0	0	0	0	0	0	0	0	0	0	0	0	0	0	0	0	0	0	0	0	0	0	0	0	0	0	0	0	0	0	0	0	0	0	0	0	0	0	0	0	0
genus	Haemophilus	0	0	0.000240038	0	0	0	0	0	0	0	0	0	0	0	0	0	0	0	0	0	0	0	0	0	0	0	0	0	0	0.000276243	0	0	0	0	0	0	0	0	0	0	0	0	0	0	0	0	0	0
genus	Hallella	0	0	0	0	0	0	0	0	0	0	0	0	0	0	0	0	0	0	0	0	0	0	0	0	0	0	0	0	0	0	0	0	0	0	0	0	0	0	0	0	0	0	0	0	0	0	0	0
genus	Hespellia	0	0	0	0	0	0	0	0	0	0	0	0	0	0	0	0	0	0	0	0	0	0	0	0	0	0	0	0	0	0	0	0	0	0	0	0	0	0	0	0	0	0	0	0	0	0.000336247	0	0
genus	Holdemania	0	0.000216263	0	0	0	0	0	0	0	0	0	0	0	0.000297708	0	0	0	0	0	0	0.000256871	0	0	0	0	0.000271665	0	0.000716589	0.000200924	0	0	0	0.000238265	0	0	0	0.000253229	0	0	0	0	0	0	0	0	0	0	0
genus	Howardella	0	0	0	0.00109559	0.00030349	0	0	0	0	0	0	0	0	0	0	0	0	0.000266525	0	0	0	0	0	0	0	0	0	0	0	0.000828729	0.00133833	0.00063012	0.000238265	0	0	0	0	0	0	0	0	0	0	0	0.00357782	0	0	0
genus	Hydrogenoanaerobacterium	0	0	0	0	0	0	0	0	0	0	0	0	0	0	0	0	0	0	0	0	0	0	0	0	0	0	0	0	0	0	0	0	0	0	0	0	0	0.000355114	0	0	0	0	0	0	0	0	0	0
genus	Klebsiella	0	0	0	0	0	0	0	0	0	0	0	0	0	0	0	0	0	0	0	0	0	0	0	0.000236686	0.000693241	0	0	0	0	0	0	0	0	0	0	0	0	0	0	0	0	0.000307692	0	0	0	0	0	0
genus	Lactobacillus	0.00244499	0	0	0	0	0	0	0	0	0	0.000761615	0	0	0	0.00423472	0.0128032	0.000812788	0.000533049	0	0	0	0	0.00155966	0.00260355	0.0317158	0	0	0.00107488	0.00683142	0	0.000267666	0	0	0	0.000258331	0	0	0	0	0	0	0	0	0	0	0	0	0
genus	Lactococcus	0	0	0	0	0	0	0	0	0.000365698	0	0	0	0	0	0	0	0	0	0	0.000203957	0	0	0	0	0.00034662	0	0	0	0	0	0	0	0	0	0	0	0	0	0	0	0	0	0	0	0	0	0	0
genus	Lactonifactor	0	0	0	0	0	0	0	0	0	0	0	0	0	0	0	0	0	0	0	0	0	0	0	0	0	0	0	0	0	0	0	0	0	0	0	0	0	0	0	0	0	0	0	0	0	0	0	0
genus	Megamonas	0	0	0	0	0	0	0	0	0	0	0	0	0	0	0	0	0	0	0	0	0.000770614	0	0	0	0	0	0	0	0	0	0	0	0	0	0	0	0.000253229	0	0	0	0	0	0	0	0	0	0	0
genus	Megasphaera	0.00183374	0	0	0	0	0	0	0.00308515	0	0	0	0	0	0	0	0	0	0.000799574	0	0	0	0	0	0	0.00017331	0	0	0	0	0	0	0	0	0	0	0	0	0	0	0	0	0	0	0	0	0	0	0
genus	Mitsuokella	0	0	0	0	0	0	0	0	0	0	0	0	0.00406504	0	0	0	0	0	0	0	0	0	0	0	0	0	0	0	0	0	0	0	0	0	0	0	0	0	0	0	0	0	0	0	0	0	0.0025641	0
genus	Mobiluncus	0	0	0	0	0	0	0	0	0	0	0	0	0	0	0	0	0	0	0	0	0	0	0	0	0	0	0	0	0	0	0	0	0	0	0	0.000498256	0	0	0	0	0	0	0	0	0	0	0	0
genus	Mogibacterium	0	0	0	0	0	0	0	0	0	0	0	0	0	0	0	0	0	0	0	0	0	0	0	0	0	0	0	0	0	0	0	0	0	0	0	0	0	0	0	0	0	0	0	0	0	0	0	0
genus	Odoribacter	0.000305623	0.000432526	0.000720115	0.00109559	0.00030349	0.00152439	0.000231267	0	0.000182849	0	0.000190404	0	0.000406504	0	0	0	0	0.000799574	0	0.000815827	0	0.000212857	0.000259943	0	0.00103986	0.00271665	0	0.00107488	0.000200924	0.000828729	0	0	0.000238265	0.000341647	0.00206665	0.000249128	0.000506457	0.00106534	0.000763068	0.00136286	0.000343761	0	0	0.00183554	0.000596303	0.00168124	0.000569801	0.000603865
genus	Olsenella	0	0	0	0	0.00030349	0	0	0	0	0	0.000380807	0	0.000203252	0	0	0	0	0	0	0.00224352	0.00154123	0	0	0	0	0	0	0.00214977	0	0	0	0	0	0	0	0	0	0	0	0	0	0	0	0	0	0	0.000569801	0.000603865
genus	Oscillibacter	0.00977995	0.0125433	0.00552088	0.00986031	0.0227618	0.0234756	0.0013876	0.00123406	0.00255988	0.00271493	0.00323686	0.0611309	0.0170732	0.00922894	0.0229885	0.0148248	0.00189651	0.00506397	0.000857817	0.0112176	0.000256871	0.00212857	0.00441903	0.0227219	0.00415945	0.00787829	0.00392157	0.0390541	0.00301386	0.00359116	0.00562099	0.0214241	0.0133429	0.0539802	0.0105916	0.0134529	0.0108888	0.0106534	0.0518886	0.0330494	0.0436576	0.008	0.00212214	0.0245962	0.00387597	0.0574983	0.0019943	0.0422705
genus	Papillibacter	0	0	0.00120019	0.00136949	0	0.000609756	0.000231267	0	0	0.00226244	0	0	0.000203252	0	0.0015124	0	0.00108372	0	0	0	0	0	0	0	0	0	0.000653595	0	0.00120555	0.00110497	0	0	0.00142959	0	0	0	0	0	0.000381534	0	0	0	0	0	0	0.00336247	0	0.00150966
genus	Parabacteroides	0.00091687	0.00475779	0.00192031	0.00219118	0.00455235	0.00304878	0.00624422	0.000411353	0.00109709	0.00271493	0.00437928	0.00407539	0.00711382	0.00178625	0.0015124	0.000673854	0	0.00133262	0.00171563	0.00305935	0.00616491	0	0.00259943	0.0016568	0.00242634	0.0141266	0.00196078	0.00322465	0.00281294	0.00773481	0.00214133	0.00126024	0.00142959	0.000341647	0.00490829	0.00473343	0.00987592	0.00142045	0.0133537	0.00204429	0.00653145	0.00123077	0.00141476	0.00734214	0.00208706	0.00168124	0.0022792	0.00422705
genus	Paraprevotella	0	0	0.00168027	0.00301287	0.00182094	0	0.00323774	0	0	0.00180995	0.000952018	0	0	0.00119083	0.00030248	0	0	0.000533049	0	0.00489496	0.00590804	0	0	0	0.000519931	0	0	0	0	0	0	0	0.00214439	0	0.00206665	0.000498256	0.00227906	0	0.00190767	0	0.00309385	0	0	0.00110132	0	0	0.000569801	0.00181159
genus	Parasutterella	0	0.000432526	0.00144023	0	0	0	0	0	0	0	0	0	0	0	0	0	0	0	0	0	0	0	0	0.000236686	0	0.000543331	0	0	0	0	0	0	0	0.000341647	0	0	0	0.000355114	0	0	0	0	0	0	0	0	0	0.000301932
genus	Parvimonas	0	0	0	0	0	0	0	0	0	0	0	0	0	0	0	0	0	0	0	0	0	0	0	0	0	0	0	0	0	0	0	0	0	0	0	0	0	0	0	0	0	0	0	0	0	0	0	0
genus	Pediococcus	0	0	0	0	0	0	0	0	0	0	0	0	0	0	0	0	0	0	0	0	0	0	0	0	0.00034662	0	0	0	0	0	0	0	0	0	0	0	0	0	0	0	0	0	0	0	0	0	0	0
genus	Peptococcus	0	0	0	0	0	0	0	0	0	0	0	0.000509424	0	0	0	0	0	0	0	0.00183561	0	0	0	0	0	0	0.000653595	0	0	0	0	0	0	0	0	0	0	0	0	0	0	0	0	0	0	0	0	0
genus	Peptoniphilus	0	0	0	0	0	0	0	0.000205677	0	0	0	0	0	0	0	0	0	0	0	0	0	0	0	0	0	0	0	0	0	0	0	0	0	0	0	0	0	0	0	0	0	0	0	0	0.000298151	0	0	0
genus	Phascolarctobacterium	0	0	0	0.00246508	0	0.000914634	0	0	0	0	0.00266565	0	0	0	0.00241984	0	0	0	0.00300236	0.00367122	0	0	0	0.000473373	0.000519931	0	0	0	0	0	0	0.00031506	0	0	0.000516662	0	0	0	0	0.00238501	0.00446889	0	0	0	0	0	0	0
genus	Porphyromonas	0	0	0	0	0	0	0	0	0	0	0	0	0	0	0	0	0	0	0	0	0	0	0	0	0	0	0	0	0	0	0	0	0	0	0	0	0	0	0	0	0.000687521	0	0	0	0.000298151	0	0	0
genus	Prevotella	0.0110024	0.070718	0.00888142	0.080252	0.0233687	0.317073	0.0925069	0.0415467	0	0	0.010853	0.00458482	0.0634146	0.0133968	0.0211736	0.00202156	0	0	0.000214454	0.270855	0.0295402	0	0	0	0.00381282	0.000271665	0.0542484	0.000716589	0	0.000552486	0.120985	0.0170132	0.225161	0.00102494	0.00335831	0.000249128	0	0	0	0.000681431	0.00275009	0	0	0	0.00119261	0.0127774	0.158689	0.00815217
genus	Propionibacterium	0	0	0	0	0	0	0	0	0	0	0	0	0	0	0	0	0	0	0	0	0	0	0	0	0	0	0	0	0	0	0	0	0	0	0	0	0	0	0	0	0	0	0	0	0	0	0	0
genus	Pseudomonas	0	0	0	0	0	0	0	0	0	0	0	0	0	0	0	0	0	0	0	0	0	0	0	0	0.00519931	0	0	0	0	0	0	0	0	0	0	0	0	0	0	0	0	0	0	0	0	0	0	0
genus	Rikenella	0	0	0	0	0	0	0	0	0	0	0	0	0	0	0	0	0	0	0	0	0	0	0	0	0	0	0	0	0	0	0	0	0	0	0	0	0	0	0	0	0	0	0	0	0	0	0	0
genus	Robinsoniella	0	0	0	0	0	0	0	0	0	0	0	0	0	0	0	0	0	0	0	0	0	0	0	0	0	0	0	0	0	0	0	0	0	0	0	0	0	0	0	0	0	0	0	0	0	0	0	0
genus	Roseburia	0.151895	0.265571	0.101536	0.029307	0.0837633	0.122561	0.0763182	0.294118	0.599561	0.271946	0.200305	0.0927152	0.165854	0.0842513	0.0780399	0.0892857	0.0121918	0.223881	0.109586	0.149092	0.223992	0.214134	0.323629	0.145562	0.289255	0.166531	0.188235	0.0533859	0.159534	0.108011	0.200214	0.0860113	0.0495592	0.0266484	0.042883	0.104634	0.104583	0.0948153	0.263258	0.0044293	0.0522516	0.389231	0.260316	0.0502937	0.0369708	0.0295898	0.0977208	0.0625
genus	Rothia	0	0.000432526	0.000240038	0	0	0.000304878	0.000693802	0	0	0	0	0	0	0	0	0	0.000270929	0	0	0	0.000256871	0	0	0	0	0	0	0	0	0.000276243	0.000267666	0	0	0	0	0	0	0	0	0	0	0	0	0	0	0	0.0002849	0
genus	Ruminococcus	0.0201711	0.0291955	0.0424868	0.045467	0.00364188	0.0207317	0.0157262	0	0.0082282	0.00904977	0.0249429	0.00356597	0.0534553	0.0592438	0.0607985	0.0225741	0.0143593	0.0434435	0.00128673	0.0263104	0.0107886	0.0402299	0.0210554	0.0397633	0.0322357	0.00135833	0.0235294	0.0444285	0.0488246	0.000552486	0.0267666	0.0277253	0.0262092	0.00102494	0.00878326	0.0523169	0.0255761	0.0174006	0.00610454	0.0136286	0.0130629	0.0129231	0.0257015	0.0231278	0.00119261	0.0464022	0.0042735	0.0486111
genus	Slackia	0	0	0	0	0	0	0.000231267	0	0	0	0	0	0	0	0.00030248	0	0	0	0	0	0	0	0	0	0	0	0	0	0	0	0	0	0	0	0	0	0	0	0	0	0	0	0	0	0	0.000336247	0	0
genus	Solobacterium	0	0	0.000240038	0	0	0	0.000231267	0	0	0	0.000190404	0	0	0	0	0	0	0	0	0	0	0	0	0.000236686	0	0	0	0	0	0	0	0	0	0	0	0	0	0	0	0	0	0	0.000235793	0	0	0	0	0
genus	Sporacetigenium	0.0394254	0.00367647	0.00504081	0.0205423	0.0091047	0	0.000231267	0.0166598	0.0212105	0	0.00342727	0.00713194	0.00833333	0.00208395	0.00665457	0.00505391	0.0167976	0.032516	0.0379584	0.00836223	0.0141279	0.00659855	0.0153366	0.0513609	0.0121317	0	0.00522876	0.0297384	0.0580671	0.0132597	0.00802998	0.0173283	0.00142959	0.0300649	0.0041333	0.0819631	0.00227906	0.00177557	0.00305227	0.0841567	0.0491578	0.00707692	0.0124971	0.00293686	0.0110316	0.0164761	0.0262108	0.0350242
genus	Sporobacter	0	0	0.000720115	0	0.00212443	0	0	0	0	0	0	0.00356597	0.000203252	0	0.00120992	0	0	0	0	0.00122374	0	0	0	0.00236686	0.00034662	0.000543331	0	0.00286636	0.00100462	0	0.000267666	0.00346566	0.000714796	0.00102494	0	0.0017439	0.00126614	0.000710227	0.000381534	0.00136286	0.00309385	0.000307692	0	0.00330396	0.000596303	0.00403497	0.000854701	0.00271739
genus	Staphylococcus	0	0	0	0	0	0	0	0	0	0	0	0	0	0	0	0	0	0	0	0	0	0	0	0	0	0	0	0	0	0	0	0	0	0	0	0	0	0	0	0	0	0	0	0	0	0	0	0
genus	Streptococcus	0	0.000216263	0.0264042	0.00520405	0.00151745	0.000609756	0.0013876	0.00390786	0.00146279	0	0.0129474	0	0.00345528	0.00267937	0.000604961	0.000336927	0.0417231	0.00373134	0	0.00061187	0.000513743	0.000212857	0.000519886	0.00307692	0.00710572	0	0	0.000358295	0.00803697	0.000552486	0.00321199	0	0.000476531	0	0.000774994	0.000747384	0	0.000710227	0.000381534	0	0.000687521	0.000307692	0.00683801	0.000734214	0.00655933	0	0.0048433	0.000301932
genus	Streptophyta	0	0	0	0	0	0	0	0	0	0	0	0	0	0	0	0	0	0	0	0	0	0	0	0	0	0	0	0	0	0	0	0	0	0	0	0	0	0	0	0	0	0	0	0	0	0	0	0
genus	Subdoligranulum	0.0406479	0.0250865	0.0304849	0.0635442	0.0336874	0.0228659	0.0346901	0.0121349	0.0146279	0.0126697	0.0186596	0.0326032	0.0134146	0.0949687	0.00967937	0.0623315	0.0227581	0.00746269	0.0132962	0.0130532	0.0107886	0.0693912	0.0215753	0.0144379	0.0124783	0.0279815	0.0130719	0.0551774	0.0297368	0.00801105	0.0235546	0.0378072	0.0290684	0.0819952	0.0211832	0.0236672	0.0329197	0.040483	0.0186952	0.101533	0.0364386	0.0504615	0.0339543	0.0866373	0.0342874	0.0184936	0.0262108	0.0190217
genus	Succiniclasticum	0	0	0	0	0	0	0	0	0	0	0	0	0	0	0	0	0	0	0	0	0	0	0	0	0	0	0	0	0.000200924	0	0	0	0	0	0	0.000747384	0	0	0	0	0	0	0	0	0	0	0	0
genus	Sutterella	0	0	0	0	0	0.000609756	0	0	0	0.000452489	0.000190404	0	0	0	0	0	0	0	0	0.000407914	0.000256871	0	0	0	0	0	0	0	0	0	0	0	0.000238265	0	0	0	0.000253229	0	0	0	0.000687521	0	0	0.000367107	0.000298151	0	0	0
genus	TM7 genera incertae sedis	0	0	0	0	0	0	0	0	0	0	0	0	0	0	0	0	0	0	0	0	0	0	0	0	0	0	0	0	0	0	0	0	0	0	0	0	0	0	0	0	0	0	0.000235793	0	0	0	0	0
genus	Turicibacter	0.00213936	0	0.000480077	0.00328677	0	0	0	0.000411353	0	0	0.000190404	0	0.000406504	0	0.00030248	0	0	0.00159915	0	0.000203957	0.000256871	0.000212857	0.000259943	0.000710059	0.00034662	0	0	0.00143318	0.000401849	0.000552486	0.001606	0	0	0	0.000258331	0.000996512	0	0.000355114	0	0.00306644	0.00275009	0.000615385	0.000235793	0	0.00447227	0.000672495	0.00797721	0.00150966
genus	Varibaculum	0	0	0	0	0	0	0	0	0	0	0	0	0	0	0	0	0.000270929	0	0	0	0.000256871	0	0	0	0	0	0	0	0	0	0	0	0	0	0	0	0	0	0	0	0	0	0	0	0	0	0	0
genus	Veillonella	0	0	0	0.000273898	0	0	0.000231267	0.000411353	0	0	0	0	0.000813008	0	0	0	0	0	0	0	0	0	0	0	0	0	0	0	0	0	0	0	0	0	0	0	0	0	0	0	0	0	0.000235793	0	0	0	0	0
genus	Weissella	0	0	0	0	0	0	0	0	0	0	0	0	0	0	0	0	0	0	0	0	0	0	0	0	0	0	0	0	0	0	0	0	0	0	0	0	0	0	0	0	0	0	0	0	0	0	0	0
genus	Xylanibacter	0	0	0	0	0	0	0	0	0	0	0	0	0	0	0	0	0	0	0	0.000203957	0	0	0	0	0	0	0	0	0	0	0	0	0	0	0	0	0	0	0	0	0	0	0	0	0	0	0.000854701	0
species	Actinomyces israelii	0	0	0	0	0	0	0	0	0	0	0	0	0	0	0	0	0	0	0	0	0	0	0	0	0	0	0	0	0	0	0	0	0	0	0	0	0	0	0	0	0	0	0	0	0	0	0	0
species	Actinomyces naeslundii	0	0	0	0	0	0	0	0	0	0	0	0	0	0	0	0	0	0	0	0	0	0	0	0	0	0	0	0	0	0	0.000267666	0	0	0	0	0.000249128	0	0	0	0	0	0	0	0	0	0	0	0
species	Actinomyces odontolyticus	0	0	0.000240038	0.000273898	0.00060698	0.000304878	0.000462535	0.000205677	0.000548546	0	0.000571211	0.000509424	0	0.000297708	0.00030248	0.00101078	0	0.000266525	0	0	0	0	0.000259943	0.000236686	0.00121317	0	0	0	0.000602773	0.000276243	0.000267666	0	0	0.000683293	0.000258331	0	0	0.000355114	0.000381534	0.00102215	0.000343761	0	0	0	0.000298151	0	0.0002849	0
species	Akkermansia muciniphila	0	0	0	0	0.00030349	0	0	0	0.000182849	0	0	0.000509424	0	0	0	0	0	0	0	0	0	0	0	0	0	0	0	0	0.00180832	0	0	0	0	0	0	0	0	0	0	0	0.00103128	0	0	0.000367107	0	0	0	0
species	Alistipes putredinis	0.000305623	0.000648789	0.00144023	0.00684744	0	0.000304878	0.00231267	0	0	0.000904977	0.00114242	0	0.00182927	0	0.00272232	0.00134771	0	0.00159915	0.00128673	0.00224352	0.00282558	0	0.0018196	0.00142012	0.00121317	0.0127683	0.00915033	0.00788248	0.00261202	0.00331492	0.000535332	0	0.00309745	0.00239153	0.00645828	0.000498256	0.0035452	0.0078125	0.0034338	0.00204429	0.00550017	0.00338462	0.00212214	0.00146843	0.00775194	0.00168124	0.0002849	0.00905797
species	Anaerococcus tetradius	0	0	0	0	0	0	0	0	0	0	0	0	0	0	0	0	0	0	0	0	0	0	0	0	0	0	0	0	0	0	0	0	0	0	0	0	0	0	0	0	0.000343761	0	0	0	0	0	0	0
species	Anaerococcus vaginalis	0	0	0	0	0	0	0	0	0	0	0	0	0	0	0	0	0	0	0	0	0	0	0	0	0	0	0	0	0	0	0	0	0	0	0	0	0	0	0	0	0	0	0	0	0	0	0	0
species	Anoxybacillus flavithermus	0	0	0	0	0	0	0	0	0	0	0	0	0	0	0	0	0	0	0	0	0	0	0	0	0	0	0	0	0	0	0	0	0	0	0	0	0	0	0	0	0	0	0	0	0	0	0	0
species	Atopobium rimae	0	0	0	0	0	0	0	0	0	0	0	0	0	0	0	0	0	0	0	0	0	0	0	0.000236686	0	0	0	0	0	0	0	0	0	0	0	0	0	0	0	0	0	0	0	0	0	0	0	0
species	Bacillus licheniformis	0	0	0	0	0	0	0	0	0	0	0	0	0	0	0	0	0	0	0	0	0	0	0	0	0.00017331	0	0	0	0	0	0	0	0	0	0	0	0	0	0	0	0	0	0	0	0	0	0	0
species	Bacillus thuringiensis	0	0	0	0	0	0	0	0	0	0	0	0	0	0	0	0	0	0	0	0	0	0	0	0	0	0	0	0	0	0	0	0	0	0	0	0	0	0	0	0	0	0	0	0	0	0	0	0
species	Bacteroides acidofaciens	0	0	0	0	0	0	0	0	0	0	0	0	0	0	0	0	0	0	0	0	0	0	0	0	0	0	0	0	0	0	0	0	0	0	0	0	0.000253229	0	0	0	0	0	0	0	0	0	0	0
species	Bacteroides coprocola	0	0	0	0	0	0	0	0	0	0	0	0	0	0	0.00907441	0.000336927	0	0	0.000214454	0.0163165	0	0	0.00753834	0.0035503	0.00017331	0	0.00130719	0	0	0	0.00508565	0	0.00405051	0.00136659	0.0307414	0	0	0	0	0	0	0	0	0	0	0	0	0.000603865
species	Bacteroides eggerthii	0.000305623	0	0	0.00136949	0	0	0	0	0	0	0	0	0	0	0.00030248	0	0	0	0	0	0	0	0	0.00213018	0	0	0	0	0	0	0	0	0	0	0.000774994	0	0.000506457	0.00426136	0	0	0	0	0	0	0	0	0	0
species	Bacteroides finegoldii	0.000611247	0.0017301	0.000480077	0.00219118	0.00060698	0.000914634	0.000693802	0	0.000548546	0.000452489	0.00247525	0.0020377	0.00426829	0.00446561	0	0.000673854	0	0.000799574	0.00257345	0.0014277	0.0017981	0	0.00129971	0.00284024	0.00155979	0	0.000653595	0.00107488	0.000401849	0.000828729	0.00133833	0	0.00142959	0	0.0041333	0	0.00202583	0.000355114	0.00381534	0.00238501	0.00275009	0.00123077	0.00070738	0.00110132	0.00327967	0.00336247	0.000569801	0
species	Bacteroides intestinalis	0	0	0	0	0	0	0	0	0	0	0	0	0	0	0	0	0	0	0	0	0	0	0	0	0.00034662	0	0	0	0	0	0	0	0	0	0	0	0	0	0	0	0	0	0	0	0	0	0	0
species	Bacteroides ovatus	0.000305623	0.00713668	0.000720115	0.00766913	0.00030349	0.000914634	0.00346901	0.000205677	0	0.000452489	0.00114242	0.000509424	0.00243902	0	0	0	0	0.00319829	0.0111516	0.0014277	0.000513743	0	0.00129971	0.00260355	0.00311958	0.00950829	0.000653595	0.000358295	0	0.00331492	0.000535332	0	0	0	0.00103332	0	0.00557103	0	0.000763068	0	0.00103128	0.000923077	0.00330111	0.000367107	0.00268336	0	0.000569801	0.00120773
species	Bacteroides plebeius	0	0	0	0	0	0	0	0	0	0	0	0	0	0	0	0	0	0.000266525	0	0	0	0	0.0101378	0.0035503	0.000693241	0.0709046	0	0	0	0.0483425	0	0.0031506	0	0	0.0204082	0	0	0	0	0	0	0	0	0	0	0	0	0
species	Bacteroides stercoris	0	0	0	0	0	0	0	0	0	0	0	0	0	0	0	0	0	0	0	0	0	0	0	0	0	0	0	0	0	0	0	0	0	0	0	0	0	0	0	0	0	0	0	0	0	0	0	0
species	Bacteroides thetaiotaomicron	0	0	0	0	0	0	0	0	0	0	0	0.000509424	0	0	0	0	0	0	0	0	0	0	0	0	0	0	0	0	0	0	0	0	0	0	0	0	0	0	0	0	0	0	0	0	0	0	0	0
species	Bacteroides uniformis	0.00275061	0.0103806	0.00144023	0.00712134	0.0106222	0.000914634	0.00555042	0	0.000548546	0.00769231	0.000380807	0.00152827	0.00365854	0.000595415	0.00030248	0.000336927	0	0.0101279	0.00643363	0.000407914	0.0187516	0	0.0036392	0.00426036	0.000866551	0.0255365	0.00130719	0.00214977	0.000200924	0.0058011	0	0.00126024	0.00142959	0.00136659	0.00852493	0.000498256	0.00430489	0.0053267	0.00991988	0.00374787	0.0110003	0.00153846	0	0.00660793	0.0092427	0.00134499	0.0002849	0.00362319
species	Bacteroides vulgatus	0.00183374	0.0259516	0.000480077	0.00657354	0.00212443	0.00426829	0.0166512	0.00493624	0.00164564	0.000452489	0.00418888	0.00560367	0.0105691	0.00238166	0.00120992	0.00134771	0	0.00506397	0.0113661	0.00061187	0.0089905	0	0.00233949	0.00426036	0.00415945	0.0589514	0.00326797	0.00179147	0.00120555	0.0129834	0.000802998	0.0015753	0.00238265	0.000341647	0.0041333	0.000249128	0.0187389	0.00177557	0.00915681	0.00170358	0.00412513	0.00215385	0.00235793	0.00807636	0.015802	0.00201748	0.0002849	0.00301932
species	Bifidobacterium adolescentis	0.0996333	0.0320069	0.0242439	0.0843604	0.0540212	0.0310976	0.0511101	0.18223	0.0437009	0.110407	0.0502666	0.0392257	0.0449187	0.114915	0.0623109	0.197439	0.218369	0.0631663	0.13575	0.00550683	0.0842538	0.00106428	0.0280738	0.0513609	0.0253033	0.0958979	0.0601307	0.0849158	0.133012	0.267403	0.0364026	0.0305608	0.0362163	0.0228903	0.107466	0.179123	0.253482	0.215199	0.00381534	0.208177	0.14713	0.0750769	0.164112	0.11674	0.0241503	0.202757	0.0458689	0.0582729
species	Bifidobacterium angulatum	0.0091687	0	0.0307249	0.00766913	0.0306525	0	0	0	0	0	0	0.0320937	0.0111789	0.00922894	0	0.00842318	0	0.0178571	0.00579026	0.00203957	0.00256871	0.0127714	0.00129971	0.00426036	0.000519931	0.00923662	0.0215686	0	0.0279285	0.0234807	0	0	0.00238265	0.0392894	0.122707	0.011709	0	0.00319602	0	0	0.0110003	0.0187692	0.00235793	0.0146843	0	0.00537996	0.0022792	0
species	Bifidobacterium animalis	0	0	0	0	0	0	0	0	0.00255988	0.000904977	0	0	0	0	0	0	0.00189651	0	0	0	0.000770614	0.00127714	0	0	0	0	0	0	0	0	0	0	0	0	0	0	0	0	0	0	0	0	0	0	0	0	0	0
species	Bifidobacterium bifidum	0.0198655	0.000648789	0.006241	0	0.00364188	0	0.00231267	0	0	0	0.0100914	0	0.00772358	0.0154808	0.00332728	0.00842318	0	0	0.0145829	0	0.0128436	0.0187314	0	0	0.00589255	0	0	0.0139735	0	0	0	0	0	0	0.00387497	0.0570503	0.0157002	0	0	0.0163543	0.00309385	0.00153846	0.0438576	0.00367107	0.000596303	0.00134499	0	0
species	Bifidobacterium dentium	0	0	0.000240038	0	0	0	0	0	0	0	0	0	0	0	0	0	0	0.000533049	0	0	0	0	0	0	0	0	0	0	0	0	0	0	0.000238265	0.000341647	0.00361664	0	0	0	0	0	0	0	0	0.000367107	0	0	0	0
species	Bifidobacterium longum	0.0198655	0.0103806	0.00600096	0.037524	0.0121396	0	0.00740056	0.0158371	0.0285244	0.0108597	0.00437928	0.0703006	0.00121951	0.00148854	0.015124	0.0198787	0.095909	0.0234542	0.00943599	0.00183561	0.0629335	0	0.0176761	0.0231953	0.00797227	0.0399348	0.0196078	0.00322465	0.0667069	0.132597	0	0.0233144	0	0.0372395	0.0276414	0.033134	0.0258293	0.0756392	0.0160244	0.0313458	0.0240633	0.012	0.0712096	0.0234949	0.00954085	0.0110962	0.0045584	0.00241546
species	Bifidobacterium pseudocatenulatum	0.00091687	0	0.000960154	0.000273898	0	0	0	0	0	0	0	0.00458482	0.000609756	0.00238166	0	0.000336927	0.000270929	0.00239872	0.000643363	0.000203957	0.000513743	0.00170285	0	0.00142012	0.000519931	0.00108666	0.00261438	0.000358295	0.00140647	0.00331492	0	0	0	0.00170823	0.0167915	0.00149477	0.000253229	0.000710227	0	0	0.0017188	0.00215385	0.000943174	0.00293686	0	0	0.0002849	0
species	Blautia hydrogenotrophica	0	0	0	0	0	0	0	0	0	0	0.000190404	0	0	0	0	0	0	0	0	0	0	0	0	0	0	0	0	0	0	0	0	0	0	0	0	0	0	0	0	0	0	0	0	0	0.00178891	0	0	0
species	Butyricimonas virosa	0	0	0	0	0	0	0	0	0	0	0	0	0	0	0	0	0	0	0	0	0	0	0	0	0	0	0	0	0	0	0	0	0	0	0	0	0	0	0	0	0.000343761	0	0	0	0	0	0	0
species	Catenibacterium mitsuokai	0	0	0	0	0	0	0.00855689	0	0	0	0	0	0	0	0	0	0	0	0	0.0263104	0	0	0	0	0	0	0	0	0	0	0	0	0	0	0	0	0	0	0	0	0	0	0	0	0.0193798	0	0	0
species	Clostridium butyricum	0	0	0	0	0	0	0	0	0	0	0	0	0	0	0	0	0	0	0	0	0	0	0	0	0.000693241	0	0	0	0	0	0	0	0.000476531	0	0	0.000498256	0	0	0.000381534	0	0.00137504	0	0	0	0	0	0	0
species	Clostridium paraputrificum	0	0	0	0	0	0	0	0	0	0	0	0	0	0	0	0	0	0	0	0	0	0	0	0	0.00017331	0	0	0	0	0	0	0	0	0	0	0	0	0	0	0	0	0	0	0	0	0	0	0
species	Clostridium perfringens	0	0	0	0	0	0	0	0	0	0	0	0	0	0	0	0	0	0	0	0	0	0	0	0	0	0	0	0	0	0	0	0	0	0	0	0	0	0	0	0	0	0	0	0	0	0	0	0
species	Collinsella aerofaciens	0.0106968	0.00259516	0.0182429	0.0257464	0.00364188	0.00426829	0.0124884	0.0396956	0.000731395	0.00135747	0.0298934	0.000509424	0.00914634	0.00357249	0.00725953	0.00909704	0.0162558	0.00879531	0.0120094	0.00489496	0.00513743	0	0.0036392	0.0172781	0.00207972	0.00298832	0.00130719	0.00250806	0	0.00414365	0.0125803	0.00819156	0.00428878	0.00409976	0.00129166	0.0637768	0.02431	0.00994318	0	0.00749574	0.00343761	0.00215385	0	0.00256975	0.0292188	0.00773369	0.0131054	0.00815217
species	Collinsella intestinalis	0	0	0	0	0	0	0.000231267	0	0.000731395	0	0	0	0	0	0	0	0	0	0	0	0	0	0	0	0	0	0	0	0	0	0	0	0	0	0	0	0	0	0	0	0	0	0	0	0	0	0	0
species	Coprobacillus cateniformis	0	0	0	0	0	0	0	0	0	0	0	0	0	0	0	0	0	0	0.000428908	0	0	0	0	0.000710059	0.00017331	0	0	0	0	0	0	0	0	0	0	0	0.000253229	0	0	0	0	0	0	0	0	0	0	0
species	Coprococcus catus	0.00091687	0.00237889	0.00144023	0.00109559	0.00060698	0.00121951	0.00185014	0.000205677	0.000731395	0	0.00399848	0	0.00304878	0.000893123	0.000604961	0.000673854	0.000541859	0.00239872	0.000428908	0.00122374	0.000256871	0.00106428	0.000259943	0.000473373	0.00381282	0.00190166	0.000653595	0.000716589	0.00100462	0.000276243	0.00133833	0.00031506	0.000714796	0.00102494	0.000516662	0.000747384	0.00303874	0.000355114	0.000381534	0.000681431	0.00103128	0.000307692	0.000235793	0	0.00327967	0.00302623	0.000569801	0.00181159
species	Coprococcus comes	0.0051956	0.00735294	0.0093615	0.013421	0.00364188	0.00426829	0.010407	0.00370218	0.00493692	0.00678733	0.00932978	0.00458482	0.00995935	0.00208395	0.00332728	0.00404313	0.00568952	0.00906183	0.00450354	0.00407914	0.0071924	0.00681141	0.00779828	0.0262722	0.0131716	0.00407498	0.00196078	0.0068076	0.00381756	0.00469613	0.0147216	0.00504096	0.00190612	0.0379228	0.00516662	0.00274041	0.00911623	0.0053267	0.00686761	0.00988075	0.00859402	0.00153846	0.00518746	0.00403818	0.0751342	0.00268998	0.00512821	0.00332126
species	Coprococcus eutactus	0.0152812	0.0434689	0.000240038	0.0104081	0.00758725	0.0118902	0.0159574	0	0	0	0.01885	0.00916964	0	0.0133968	0	0	0	0	0.000214454	0.0014277	0.000256871	0	0.0036392	0.00426036	0.00225303	0	0.000653595	0.0404873	0.000200924	0	0	0.00031506	0	0.00614964	0	0	0	0.00568182	0.00610454	0.0126065	0.0096253	0.000615385	0	0	0	0.00268998	0.000569801	0.0377415
species	Corynebacterium argentoratense	0	0	0	0	0	0	0	0	0	0	0	0	0	0	0	0	0	0	0	0	0	0	0	0	0	0	0	0	0	0	0	0	0	0	0	0	0	0	0	0	0	0	0	0	0	0	0	0
species	Corynebacterium durum	0	0	0	0	0	0	0	0	0	0	0	0.000509424	0	0	0	0	0	0	0	0	0	0	0	0	0	0	0	0	0	0.000276243	0	0	0	0	0	0	0	0	0	0	0	0	0	0	0	0	0	0
species	Desulfovibrio fairfieldensis	0	0	0	0	0	0	0	0	0	0	0	0	0	0	0	0	0.000270929	0	0	0	0	0	0	0	0	0	0	0	0	0	0	0	0	0	0	0	0	0	0	0	0	0	0	0.000367107	0	0	0	0
species	Dialister invisus	0.00825183	0.00497405	0	0	0	0	0.0099445	0.00329083	0.000365698	0	0	0.0020377	0.0276423	0.00327478	0	0	0	0.00453092	0.00150118	0	0	0.000212857	0	0	0.00190641	0	0.00653595	0.000358295	0.00542495	0.00331492	0	0	0	0.0184489	0	0	0.00785009	0.00106534	0	0.000340716	0.00721898	0.000923077	0	0	0	0	0	0
species	Dorea formicigenerans	0.00702934	0.00367647	0.00432069	0.00410846	0.00758725	0.00152439	0	0.00575895	0.00585116	0.00452489	0.0190404	0.00152827	0.00304878	0.00714498	0.00272232	0.00404313	0.00298022	0.00266525	0.00150118	0.00285539	0.00205497	0.0117071	0.00311931	0.000710059	0.0107452	0.00325998	0.00457516	0.00429953	0.00221017	0.00359116	0.00508565	0.00283554	0.00333572	0.00990776	0.00904159	0.00249128	0.00405166	0.00426136	0	0.0044293	0.00343761	0.00276923	0.000471587	0.000734214	0.00775194	0.00201748	0.0045584	0.0120773
species	Dorea longicatena	0.00886308	0.00497405	0.0112818	0.0120515	0.00637329	0.0070122	0.0106383	0.0096668	0.00585116	0.00361991	0.0338919	0.00458482	0.0113821	0.00982435	0.00635209	0.00876011	0.00514766	0.00506397	0.00857817	0.0175403	0.00693553	0.0117071	0.0036392	0.00852071	0.0279029	0.00380331	0.00130719	0.00573271	0.00683142	0.00220994	0.0163276	0.0141777	0.00905409	0.0256235	0.0188582	0.0109616	0.00860977	0.00390625	0	0.00988075	0.00412513	0.00369231	0.00848856	0.00146843	0.0345856	0.00437122	0.0176638	0.0114734
species	Enterococcus faecalis	0	0	0	0	0	0	0	0	0	0	0	0	0.000406504	0	0	0	0	0	0	0	0	0	0	0	0.000519931	0	0	0	0	0	0	0	0	0	0	0	0	0	0	0	0	0	0	0	0	0	0	0
species	Faecalibacterium prausnitzii	0.0999389	0.066609	0.139462	0.119967	0.0880121	0.0817073	0.108464	0.0464829	0.0111538	0.0470588	0.0626428	0.121243	0.0873984	0.0836558	0.179673	0.046159	0.00433487	0.139659	0.108728	0.0310014	0.127665	0.0225628	0.151807	0.0506509	0.0492201	0.197501	0.157516	0.0333214	0.0460117	0.0566298	0.10091	0.192187	0.166071	0.0133242	0.0839576	0.00996512	0.0612813	0.0909091	0.0969096	0.079046	0.0711585	0.140308	0.0370196	0.169236	0.0837806	0.0527909	0.121652	0.0824275
species	Finegoldia magna	0	0	0	0.000273898	0	0	0	0	0	0	0	0	0	0	0	0	0	0	0	0	0	0	0	0	0.00017331	0	0	0	0	0	0	0	0	0	0	0	0	0	0	0	0	0	0	0	0	0	0	0
species	Granulicatella adiacens	0	0	0	0	0	0	0	0	0	0	0	0	0	0	0	0	0	0	0	0	0	0	0	0	0	0	0	0	0	0	0	0	0	0	0	0	0	0	0	0	0	0	0	0	0	0	0	0
species	Haemophilus parainfluenzae	0	0	0.000240038	0	0	0	0	0	0	0	0	0	0	0	0	0	0	0	0	0	0	0	0	0	0	0	0	0	0	0.000276243	0	0	0	0	0	0	0	0	0	0	0	0	0	0	0	0	0	0
species	Holdemania filiformis	0	0.000216263	0	0	0	0	0	0	0	0	0	0	0	0.000297708	0	0	0	0	0	0	0.000256871	0	0	0	0	0.000271665	0	0.000716589	0.000200924	0	0	0	0.000238265	0	0	0	0.000253229	0	0	0	0	0	0	0	0	0	0	0
species	Klebsiella pneumoniae	0	0	0	0	0	0	0	0	0	0	0	0	0	0	0	0	0	0	0	0	0	0	0	0.000236686	0.000693241	0	0	0	0	0	0	0	0	0	0	0	0	0	0	0	0	0.000307692	0	0	0	0	0	0
species	Lactobacillus acidophilus	0	0	0	0	0	0	0	0	0	0	0	0	0	0	0	0	0	0	0	0	0	0	0	0	0	0	0	0	0	0	0	0	0	0	0	0	0	0	0	0	0	0	0	0	0	0	0	0
species	Lactobacillus casei	0	0	0	0	0	0	0	0	0	0	0	0	0	0	0	0	0.000812788	0	0	0	0	0	0	0	0	0	0	0	0	0	0	0	0	0	0	0	0	0	0	0	0	0	0	0	0	0	0	0
species	Lactobacillus delbrueckii	0.00244499	0	0	0	0	0	0	0	0	0	0	0	0	0	0	0	0	0.000533049	0	0	0	0	0.00103977	0.00260355	0.00121317	0	0	0	0	0	0	0	0	0	0.000258331	0	0	0	0	0	0	0	0	0	0	0	0	0
species	Lactobacillus fermentum	0	0	0	0	0	0	0	0	0	0	0	0	0	0	0	0	0	0	0	0	0	0	0	0	0	0	0	0.00107488	0.0066305	0	0.000267666	0	0	0	0	0	0	0	0	0	0	0	0	0	0	0	0	0
species	Lactobacillus johnsonii	0	0	0	0	0	0	0	0	0	0	0	0	0	0	0	0	0	0	0	0	0	0	0.000519886	0	0.000693241	0	0	0	0	0	0	0	0	0	0	0	0	0	0	0	0	0	0	0	0	0	0	0
species	Lactobacillus plantarum	0	0	0	0	0	0	0	0	0	0	0	0	0	0	0	0	0	0	0	0	0	0	0	0	0.00017331	0	0	0	0	0	0	0	0	0	0	0	0	0	0	0	0	0	0	0	0	0	0	0
species	Lactobacillus reuteri	0	0	0	0	0	0	0	0	0	0	0	0	0	0	0	0	0	0	0	0	0	0	0	0	0.000693241	0	0	0	0	0	0	0	0	0	0	0	0	0	0	0	0	0	0	0	0	0	0	0
species	Lactobacillus ruminis	0	0	0	0	0	0	0	0	0	0	0.000761615	0	0	0	0.00423472	0.0128032	0	0	0	0	0	0	0	0	0	0	0	0	0	0	0	0	0	0	0	0	0	0	0	0	0	0	0	0	0	0	0	0
species	Lactobacillus sakei	0	0	0	0	0	0	0	0	0	0	0	0	0	0	0	0	0	0	0	0	0	0	0	0	0	0	0	0	0	0	0	0	0	0	0	0	0	0	0	0	0	0	0	0	0	0	0	0
species	Lactobacillus salivarius	0	0	0	0	0	0	0	0	0	0	0	0	0	0	0	0	0	0	0	0	0	0	0	0	0	0	0	0	0	0	0	0	0	0	0	0	0	0	0	0	0	0	0	0	0	0	0	0
species	Megasphaera elsdenii	0	0	0	0	0	0	0	0	0	0	0	0	0	0	0	0	0	0	0	0	0	0	0	0	0	0	0	0	0	0	0	0	0	0	0	0	0	0	0	0	0	0	0	0	0	0	0	0
species	Mobiluncus curtisii	0	0	0	0	0	0	0	0	0	0	0	0	0	0	0	0	0	0	0	0	0	0	0	0	0	0	0	0	0	0	0	0	0	0	0	0.000498256	0	0	0	0	0	0	0	0	0	0	0	0
species	Parabacteroides distasonis	0.000305623	0	0	0	0.00060698	0.000304878	0	0	0	0	0	0.0020377	0	0	0	0	0	0	0	0	0	0	0	0.000236686	0	0.000271665	0	0	0.000200924	0	0	0.00031506	0	0	0	0	0	0	0.0011446	0	0.000343761	0	0	0.000367107	0	0	0.0002849	0.000301932
species	Parabacteroides goldsteinii	0	0	0.000480077	0	0	0	0	0	0	0	0	0	0	0	0	0	0	0	0	0	0	0	0	0	0	0	0	0	0	0	0	0	0	0	0	0	0	0	0	0	0	0	0	0.000367107	0	0	0	0
species	Parabacteroides merdae	0.000611247	0.00432526	0	0	0.00273141	0.00121951	0.00346901	0	0.000914244	0.00180995	0.00266565	0.000509424	0.00365854	0.000893123	0.00030248	0.000673854	0	0	0.00171563	0.00163165	0.00488055	0	0.000779828	0.000946746	0.00034662	0.0122249	0	0	0	0.000552486	0.00133833	0.00094518	0.000714796	0	0.00309997	0.00249128	0.00557103	0.000710227	0.00724914	0.00136286	0.00309385	0	0	0.00330396	0.00119261	0	0.0011396	0.00271739
species	Paraprevotella xylaniphila	0	0	0	0	0	0	0	0	0	0	0	0	0	0	0	0	0	0	0	0	0	0	0	0	0	0	0	0	0	0	0	0	0	0	0	0	0	0	0	0	0	0	0	0	0	0	0	0
species	Pediococcus acidilactici	0	0	0	0	0	0	0	0	0	0	0	0	0	0	0	0	0	0	0	0	0	0	0	0	0.00034662	0	0	0	0	0	0	0	0	0	0	0	0	0	0	0	0	0	0	0	0	0	0	0
species	Peptoniphilus lacrimalis	0	0	0	0	0	0	0	0	0	0	0	0	0	0	0	0	0	0	0	0	0	0	0	0	0	0	0	0	0	0	0	0	0	0	0	0	0	0	0	0	0	0	0	0	0.000298151	0	0	0
species	Phascolarctobacterium faecium	0	0	0	0	0	0	0	0	0	0	0	0	0	0	0	0	0	0	0.0027879	0	0	0	0	0	0.000519931	0	0	0	0	0	0	0	0	0	0	0	0	0	0	0.00238501	0.00446889	0	0	0	0	0	0	0
species	Prevotella buccae	0	0.0687716	0	0	0	0	0	0	0	0	0	0	0	0	0	0	0	0	0	0	0	0	0	0	0	0	0	0	0	0	0	0	0	0	0	0	0	0	0	0	0	0	0	0	0	0	0	0
species	Prevotella copri	0	0	0	0.00136949	0.00060698	0.00365854	0.000925069	0.00102838	0	0	0.000190404	0	0.000813008	0	0.00030248	0	0	0	0	0.00203957	0	0	0	0	0	0	0.00130719	0	0	0	0.00133833	0	0.00405051	0	0	0	0	0	0	0	0	0	0	0	0	0	0.0022792	0
species	Prevotella ruminicola	0	0	0	0	0.00728376	0	0	0	0	0	0	0	0	0	0.00030248	0.000673854	0	0	0	0.0146849	0.0290265	0	0	0	0.00034662	0	0	0	0	0	0	0.00346566	0	0	0	0	0	0	0	0	0	0	0	0	0	0	0.0102564	0
species	Propionibacterium acnes	0	0	0	0	0	0	0	0	0	0	0	0	0	0	0	0	0	0	0	0	0	0	0	0	0	0	0	0	0	0	0	0	0	0	0	0	0	0	0	0	0	0	0	0	0	0	0	0
species	Rikenella microfusus	0	0	0	0	0	0	0	0	0	0	0	0	0	0	0	0	0	0	0	0	0	0	0	0	0	0	0	0	0	0	0	0	0	0	0	0	0	0	0	0	0	0	0	0	0	0	0	0
species	Roseburia intestinalis	0	0.000216263	0.000480077	0	0	0	0	0.000205677	0.000182849	0.000904977	0	0.000509424	0.000406504	0.000297708	0	0	0	0	0	0.000407914	0.000256871	0.00106428	0	0	0	0	0.00130719	0.000358295	0	0	0	0.00063012	0	0	0	0	0	0	0	0	0	0	0	0	0	0	0	0
species	Rothia mucilaginosa	0	0.000432526	0.000240038	0	0	0.000304878	0.000693802	0	0	0	0	0	0	0	0	0	0	0	0	0	0.000256871	0	0	0	0	0	0	0	0	0.000276243	0.000267666	0	0	0	0	0	0	0	0	0	0	0	0	0	0	0	0.0002849	0
species	Ruminococcus albus	0	0.004109	0.000480077	0.00273898	0	0.00487805	0	0	0	0	0.000571211	0	0.00853659	0.000297708	0	0.000336927	0.00216743	0.0010661	0.000857817	0.00407914	0	0	0.000519886	0.00118343	0.00017331	0.000543331	0	0.00143318	0.000200924	0.000552486	0	0	0	0.000341647	0.00387497	0	0	0.000710227	0.000381534	0	0	0.000307692	0	0.000367107	0	0	0.000854701	0.00181159
species	Ruminococcus bromii	0.0100856	0.0125433	0.031445	0.0208162	0.00121396	0.00853659	0.00832562	0	0.00767965	0.00180995	0.0154227	0	0.0184959	0.0232212	0.0257108	0.0181941	0.0102953	0	0	0.00917805	0.0105317	0.0372499	0.0129971	0.000473373	0.0305026	0	0.0150327	0.0336797	0.0359654	0	0.0251606	0.0201638	0.0171551	0	0.000516662	0.0503239	0.0250696	0	0.00305227	0.0112436	0.00996906	0.00892308	0.0245225	0.0154185	0.000298151	0.0235373	0.0011396	0.00543478
species	Ruminococcus callidus	0	0	0	0	0	0	0	0	0	0	0	0	0	0	0	0	0	0	0	0	0	0	0	0	0	0	0	0	0	0	0	0	0	0	0	0	0	0	0	0	0	0	0	0	0	0	0	0
species	Ruminococcus flavefaciens	0	0	0.000240038	0	0	0	0	0	0	0.000452489	0	0.00101885	0	0.000297708	0.000604961	0	0	0	0	0	0	0	0.00337926	0	0.00017331	0	0	0	0	0	0	0	0	0	0	0	0	0	0	0	0	0	0	0	0	0	0	0.000301932
species	Ruminococcus gauvreaui	0	0	0	0	0	0	0	0	0	0	0	0	0	0	0	0	0	0	0	0	0	0	0	0	0	0	0	0	0	0	0	0	0	0	0	0	0	0	0	0	0	0	0	0.000367107	0	0	0	0
species	Streptococcus constellatus	0	0	0	0	0	0	0	0	0	0	0.000190404	0	0	0	0	0	0	0	0	0	0	0	0	0	0	0	0	0	0	0	0	0	0	0	0	0	0	0	0	0	0	0	0	0	0	0	0	0
species	Streptococcus gordonii	0	0	0	0	0	0	0	0	0	0	0	0	0	0	0	0	0	0	0	0	0	0	0	0	0	0	0	0	0	0	0	0	0	0	0	0	0	0	0	0	0	0	0	0	0	0	0	0
species	Streptococcus mitis	0	0	0	0	0	0	0	0	0	0	0.000190404	0	0.000203252	0.000297708	0	0	0	0.000266525	0	0	0	0	0	0	0.00017331	0	0	0	0	0	0.000535332	0	0	0	0.000258331	0	0	0	0	0	0	0	0	0	0	0	0.0002849	0
species	Streptococcus mutans	0	0	0	0	0	0	0	0.000411353	0	0	0	0	0	0	0	0	0	0	0	0	0	0	0	0	0	0	0	0	0	0	0	0	0	0	0	0	0	0	0	0	0	0	0	0	0	0	0	0
species	Streptococcus parasanguinis	0	0.000216263	0	0.000273898	0	0	0.000462535	0.000205677	0	0	0.000761615	0	0.000406504	0.000297708	0.00030248	0	0	0	0	0	0	0.000212857	0.000259943	0	0.000866551	0	0	0	0	0.000276243	0.00107066	0	0	0	0	0	0	0	0	0	0.000343761	0	0.000471587	0	0.00178891	0	0.0002849	0
species	Streptococcus pyogenes	0	0	0	0	0	0	0	0	0	0	0	0	0	0	0	0	0	0	0	0	0	0	0	0	0	0	0	0	0	0	0	0	0	0	0	0	0	0	0	0	0	0	0	0	0	0	0	0
species	Streptococcus sobrinus	0	0	0	0	0	0	0	0	0	0	0.000190404	0	0	0	0	0	0	0	0	0	0	0	0	0	0	0	0	0	0	0	0	0	0	0	0	0	0	0	0	0	0	0	0	0	0	0	0	0
species	Streptococcus thermophilus	0	0	0.0264042	0.00493016	0.00151745	0.000609756	0.000693802	0.0026738	0.00146279	0	0.0114242	0	0.00284553	0.00208395	0.00030248	0.000336927	0.0417231	0.00346482	0	0.00061187	0.000513743	0	0.000259943	0.00307692	0.00606586	0	0	0.000358295	0.00803697	0.000276243	0.001606	0	0.000476531	0	0.000516662	0.000747384	0	0.000710227	0.000381534	0	0.000343761	0.000307692	0.00636642	0.000734214	0.00447227	0	0.0042735	0.000301932
species	Subdoligranulum variabile	0.0296455	0.0242215	0.0177628	0.0594358	0.03217	0.0182927	0.0305273	0.0096668	0.0127994	0.00678733	0.0161843	0.0178299	0.0111789	0.0607324	0.00544465	0.0448113	0.0195069	0.00559701	0.0115805	0.0112176	0.0102749	0.0521499	0.0166363	0.00828402	0.0109185	0.0266232	0.0104575	0.0308133	0.0243118	0.00690608	0.015257	0.031821	0.0259709	0.046464	0.0196332	0.0149477	0.0296278	0.0358665	0.00801221	0.0603066	0.0226882	0.0329231	0.0235793	0.0627753	0.0330948	0.0154674	0.0236467	0.0114734
species	Sutterella wadsworthensis	0	0	0	0	0	0	0	0	0	0	0	0	0	0	0	0	0	0	0	0	0	0	0	0	0	0	0	0	0	0	0	0	0	0	0	0	0.000253229	0	0	0	0.000343761	0	0	0.000367107	0	0	0	0
species	Turicibacter sanguinis	0.00213936	0	0.000240038	0.00328677	0	0	0	0.000411353	0	0	0.000190404	0	0.000203252	0	0.00030248	0	0	0.00133262	0	0.000203957	0.000256871	0.000212857	0.000259943	0.000473373	0.00034662	0	0	0.00107488	0.000200924	0.000552486	0.00133833	0	0	0	0.000258331	0.000996512	0	0.000355114	0	0.00238501	0.00275009	0.000615385	0.000235793	0	0.00417412	0.000672495	0.00769231	0.00120773
species	Varibaculum cambriense	0	0	0	0	0	0	0	0	0	0	0	0	0	0	0	0	0.000270929	0	0	0	0.000256871	0	0	0	0	0	0	0	0	0	0	0	0	0	0	0	0	0	0	0	0	0	0	0	0	0	0	0
species	Weissella confusa	0	0	0	0	0	0	0	0	0	0	0	0	0	0	0	0	0	0	0	0	0	0	0	0	0	0	0	0	0	0	0	0	0	0	0	0	0	0	0	0	0	0	0	0	0	0	0	0
[truncated: 48 more columns]

## Sheet: Rel. Abundances Taxa per Group
		#READS			AVERAGE ABUNDANCES EXPERIMENTAL GROUPS
Taxonomic Level	Class ID	POPULATION	CASE	TOTAL	Average_Abundance_POPULATION	Average_Abundance_CASE	Average_Abundance_Total	MWU (p-value; uncorrected for multiple-testing)
domain	Bacteria	289492	73969	363461	1	1	1	1
phylum	Actinobacteria	39125	16199	55324	0.14083	0.22142	0.156781	0.00221
phylum	Bacteria~sub	12	0	12	3.9e-05	0	3.1e-05	0.276
phylum	Bacteroidetes	17136	5326	22462	0.057393	0.072933	0.060469	0.166
phylum	Cyanobacteria	3	0	3	8e-06	0	7e-06	0.417
phylum	Firmicutes	232062	52242	284304	0.797977	0.702927	0.779165	0.00119
phylum	Proteobacteria	735	109	844	0.002279	0.001362	0.002097	0.266
phylum	Synergistetes	0	2	2	0	2.6e-05	5e-06	0.199
phylum	Tenericutes	4	0	4	1.2e-05	0	1e-05	0.363
phylum	TM7	2	1	3	5e-06	1.2e-05	7e-06	0.366
phylum	Verrucomicrobia	38	1	39	0.000123	1.9e-05	0.000102	0.132
class	Actinobacteria	39125	16199	55324	0.14083	0.22142	0.156781	0.00221
class	Alphaproteobacteria	4	0	4	2e-05	0	1.6e-05	0.317
class	Bacilli	5330	495	5825	0.014991	0.005751	0.013162	0.184
class	Bacteria~sub~sub	12	0	12	3.9e-05	0	3.1e-05	0.276
class	Bacteroidetes~sub	497	1	498	0.001996	9e-06	0.001603	0.258
class	Bacteroidia	16609	5279	21888	0.055298	0.072255	0.058654	0.13
class	Betaproteobacteria	44	7	51	0.000148	0.000106	0.00014	0.41
class	Clostridia	224226	51356	275582	0.775252	0.691911	0.758757	0.00278
class	Cyanobacteria	3	0	3	8e-06	0	7e-06	0.417
class	Deltaproteobacteria	134	51	185	0.000505	0.000738	0.000551	0.0778
class	Erysipelotrichi	2084	340	2424	0.006432	0.004553	0.00606	0.348
class	Flavobacteria	1	0	1	5e-06	0	4e-06	0.417
class	Gammaproteobacteria	553	51	604	0.001606	0.000518	0.001391	0.29
class	Mollicutes	4	0	4	1.2e-05	0	1e-05	0.363
class	Synergistia	0	2	2	0	2.6e-05	5e-06	0.199
class	TM7~sub	2	1	3	5e-06	1.2e-05	7e-06	0.366
class	Verrucomicrobiae	38	1	39	0.000123	1.9e-05	0.000102	0.132
order	Actinomycetales	158	87	245	0.00053	0.00141	0.000704	0.414
order	Alphaproteobacteria~sub	1	0	1	3e-06	0	2e-06	0.417
order	Anaeroplasmatales	4	0	4	1.2e-05	0	1e-05	0.363
order	Bacillales	10	1	11	3.4e-05	9e-06	2.9e-05	0.491
order	Bacteroidales	16609	5279	21888	0.055298	0.072255	0.058654	0.13
order	Bacteroidetes~sub~sub	497	1	498	0.001996	9e-06	0.001603	0.258
order	Bifidobacteriales	34742	14948	49690	0.126762	0.204953	0.142237	0.00241
order	Burkholderiales	44	7	51	0.000148	0.000106	0.00014	0.41
order	Clostridiales	223814	51251	275065	0.773693	0.690227	0.757174	0.00255
order	Coriobacteriales	4208	1158	5366	0.013477	0.014974	0.013773	0.345
order	Cyanobacteria~sub	3	0	3	8e-06	0	7e-06	0.417
order	Desulfovibrionales	134	51	185	0.000505	0.000738	0.000551	0.0778
order	Enterobacteriales	544	20	564	0.00158	0.00023	0.001313	0.215
order	Erysipelotrichales	2084	340	2424	0.006432	0.004553	0.00606	0.348
order	Flavobacteriales	1	0	1	5e-06	0	4e-06	0.417
order	Lactobacillales	5320	494	5814	0.014956	0.005742	0.013133	0.197
order	Pasteurellales	4	1	5	1.2e-05	1.5e-05	1.3e-05	0.435
order	Pseudomonadales	5	30	35	1.4e-05	0.000274	6.5e-05	0.293
order	Synergistales	0	2	2	0	2.6e-05	5e-06	0.199
order	TM7~sub~sub	2	1	3	5e-06	1.2e-05	7e-06	0.366
order	Verrucomicrobiales	38	1	39	0.000123	1.9e-05	0.000102	0.132
family	Actinomycetaceae	125	80	205	0.000422	0.001298	0.000596	0.378
family	Alcaligenaceae	39	6	45	0.000134	9.2e-05	0.000126	0.362
family	Anaeroplasmataceae	4	0	4	1.2e-05	0	1e-05	0.363
family	Bacillaceae	3	1	4	1.5e-05	9e-06	1.3e-05	0.378
family	Bacteroidaceae	5520	2118	7638	0.017323	0.02917	0.019668	0.132
family	Bifidobacteriaceae	34742	14948	49690	0.126762	0.204953	0.142237	0.00241
family	Carnobacteriaceae	6	0	6	1.8e-05	0	1.4e-05	0.241
family	Chloroplast	3	0	3	8e-06	0	7e-06	0.417
family	Clostridiaceae	1088	285	1373	0.003861	0.004036	0.003896	0.316
family	Coriobacteriaceae	4208	1158	5366	0.013477	0.014974	0.013773	0.345
family	Corynebacteriaceae	4	1	5	1.5e-05	1.5e-05	1.5e-05	0.441
family	Desulfovibrionaceae	129	35	164	0.000486	0.000533	0.000495	0.205
family	Enterobacteriaceae	544	20	564	0.00158	0.00023	0.001313	0.215
family	Enterococcaceae	34	3	37	9.1e-05	2.7e-05	7.9e-05	0.441
family	Erysipelotrichaceae	2084	340	2424	0.006432	0.004553	0.00606	0.348
family	Eubacteriaceae	2062	202	2264	0.006826	0.00302	0.006072	0.186
family	Flavobacteriaceae	1	0	1	5e-06	0	4e-06	0.417
family	Gracilibacteraceae	1	0	1	2e-06	0	2e-06	0.417
family	Incertae Sedis XI	10	5	15	3.6e-05	5.5e-05	4e-05	0.229
family	Incertae Sedis XIII	82	20	102	0.000275	0.000284	0.000277	0.487
family	Incertae Sedis XIV	43438	11707	55145	0.150897	0.153194	0.151351	0.44
family	Lachnospiraceae	86663	18789	105452	0.28556	0.239413	0.276427	0.0832
family	Lactobacillaceae	376	195	571	0.001233	0.001838	0.001353	0.276
family	Leuconostocaceae	2	0	2	6e-06	0	5e-06	0.417
family	Micrococcaceae	24	3	27	7.2e-05	4.4e-05	6.7e-05	0.417
family	Oxalobacteraceae	2	0	2	5e-06	0	4e-06	0.363
family	Pasteurellaceae	4	1	5	1.2e-05	1.5e-05	1.3e-05	0.435
family	Peptococcaceae	25	0	25	9.5e-05	0	7.6e-05	0.134
family	Peptostreptococcaceae	4875	1349	6224	0.015932	0.018265	0.016394	0.232
family	Porphyromonadaceae	1677	565	2242	0.005952	0.008095	0.006376	0.0174
family	Prevotellaceae	7950	2108	10058	0.026871	0.028085	0.027111	0.158
family	Propionibacteriaceae	3	0	3	1e-05	0	8e-06	0.317
family	Pseudomonadaceae	5	30	35	1.4e-05	0.000274	6.5e-05	0.293
family	Rikenellaceae	1356	463	1819	0.004781	0.006566	0.005134	0.0376
family	Ruminococcaceae	61754	13450	75204	0.228333	0.19575	0.221884	0.0804
family	Staphylococcaceae	7	0	7	2e-05	0	1.6e-05	0.363
family	Streptococcaceae	4901	296	5197	0.013605	0.003877	0.01168	0.316
family	Synergistaceae	0	2	2	0	2.6e-05	5e-06	0.199
family	TM7~sub~sub~sub	2	1	3	5e-06	1.2e-05	7e-06	0.366
family	Veillonellaceae	1604	359	1963	0.005243	0.005111	0.005216	0.48
family	Verrucomicrobiaceae	38	1	39	0.000123	1.9e-05	0.000102	0.132
genus	Acetanaerobacterium	479	165	644	0.001852	0.002895	0.002058	0.323
genus	Acetitomaculum	1	0	1	4e-06	0	3e-06	0.417
genus	Acetivibrio	1620	289	1909	0.006339	0.003916	0.00586	0.0982
genus	Acidaminococcus	5	9	14	1.8e-05	0.00012	3.8e-05	0.366
genus	Actinomyces	121	22	143	0.000407	0.000286	0.000383	0.274
genus	Akkermansia	38	1	39	0.000123	1.9e-05	0.000102	0.132
genus	Alistipes	1177	379	1556	0.004144	0.005547	0.004421	0.095
genus	Allisonella	6	5	11	2.1e-05	7.8e-05	3.2e-05	0.206
genus	Alloscardovia	1	0	1	3e-06	0	2e-06	0.417
genus	Anaerococcus	3	0	3	1.2e-05	0	9e-06	0.317
genus	Anaerofilum	11	5	16	4.8e-05	8e-05	5.4e-05	0.204
genus	Anaerofustis	2	3	5	7e-06	3.7e-05	1.3e-05	0.0785
genus	Anaerosinus	1	0	1	3e-06	0	2e-06	0.417
genus	Anaerosporobacter	1	1	2	3e-06	1.3e-05	5e-06	0.293
genus	Anaerostipes	5710	1937	7647	0.019309	0.025113	0.020458	0.252
genus	Anaerotruncus	14	9	23	4.4e-05	0.000141	6.4e-05	0.108
genus	Anaerovorax	68	16	84	0.000222	0.000217	0.000221	0.353
genus	Anoxybacillus	1	0	1	9e-06	0	7e-06	0.417
genus	Arcanobacterium	0	54	54	0	0.000961	0.00019	0.199
genus	Asaccharobacter	182	19	201	0.000549	0.00027	0.000493	0.121
genus	Asteroleplasma	4	0	4	1.2e-05	0	1e-05	0.363
genus	Atopobium	2	0	2	6e-06	0	5e-06	0.363
genus	Bacillus	2	1	3	6e-06	9e-06	6e-06	0.299
genus	Bacteroides	5520	2118	7638	0.017323	0.02917	0.019668	0.132
genus	Barnesiella	478	137	615	0.00187	0.002019	0.0019	0.382
genus	Bifidobacterium	34690	14932	49622	0.12658	0.204734	0.142048	0.00241
genus	Blautia	43356	11702	55058	0.150627	0.153123	0.151121	0.443
genus	Butyricicoccus	793	163	956	0.002852	0.002221	0.002727	0.234
genus	Butyricimonas	41	11	52	0.000148	0.000169	0.000152	0.159
genus	Catenibacterium	656	0	656	0.002008	0	0.001611	0.115
genus	Cloacibacillus	0	2	2	0	2.6e-05	5e-06	0.199
genus	Clostridium	1053	280	1333	0.003731	0.003952	0.003774	0.313
genus	Collinsella	2811	944	3755	0.008958	0.011987	0.009557	0.223
genus	Coprobacillus	1050	256	1306	0.003152	0.003349	0.003191	0.205
genus	Coprococcus	14789	2851	17640	0.049931	0.038617	0.047692	0.0553
genus	Corynebacterium	4	1	5	1.5e-05	1.5e-05	1.5e-05	0.441
genus	Desulfovibrio	57	14	71	0.000226	0.000212	0.000223	0.147
genus	Dialister	1273	250	1523	0.004179	0.003554	0.004055	0.461
genus	Dolosigranulum	1	0	1	2e-06	0	2e-06	0.417
genus	Dorea	5063	1216	6279	0.016182	0.015562	0.01606	0.411
genus	Eggerthella	72	33	105	0.000215	0.000403	0.000252	0.0111
genus	Enterococcus	34	3	37	9.1e-05	2.7e-05	7.9e-05	0.441
genus	Enterorhabdus	115	18	133	0.000356	0.000239	0.000333	0.498
genus	Escherichia/Shigella	352	16	368	0.001048	0.000193	0.000879	0.302
genus	Ethanoligenens	12	0	12	3.7e-05	0	3e-05	0.241
genus	Eubacterium	2045	199	2244	0.006773	0.002983	0.006023	0.162
genus	Faecalibacterium	21267	5401	26668	0.082452	0.07439	0.080856	0.28
genus	Finegoldia	4	1	5	1.4e-05	9e-06	1.3e-05	0.378
genus	Gemella	6	0	6	1.6e-05	0	1.3e-05	0.417
genus	Gordonibacter	22	3	25	7.6e-05	4.4e-05	6.9e-05	0.339
genus	Granulicatella	5	0	5	1.5e-05	0	1.2e-05	0.276
genus	Haemophilus	4	1	5	1.2e-05	1.5e-05	1.3e-05	0.435
genus	Hallella	1	0	1	3e-06	0	3e-06	0.417
genus	Hespellia	2	0	2	7e-06	0	6e-06	0.363
genus	Holdemania	14	5	19	4e-05	7.8e-05	4.7e-05	0.126
genus	Howardella	82	5	87	0.00027	7e-05	0.00023	0.241
genus	Hydrogenoanaerobacterium	2	0	2	8e-06	0	6e-06	0.363
genus	Klebsiella	182	4	186	0.000504	3.6e-05	0.000412	0.367
genus	Lactobacillus	362	192	554	0.001195	0.00181	0.001316	0.28
genus	Lactococcus	28	2	30	7e-05	1.8e-05	5.9e-05	0.246
genus	Lactonifactor	49	0	49	0.000118	0	9.5e-05	0.363
genus	Megamonas	52	1	53	0.000162	1.3e-05	0.000132	0.441
genus	Megasphaera	18	19	37	6.5e-05	0.000214	9.5e-05	0.151
genus	Mitsuokella	38	38	76	0.000119	0.000651	0.000224	0.323
genus	Mobiluncus	0	2	2	0	2.6e-05	5e-06	0.199
genus	Mogibacterium	3	0	3	1.2e-05	0	1e-05	0.317
genus	Odoribacter	72	52	124	0.000255	0.000734	0.00035	0.000845
genus	Olsenella	201	8	209	0.000712	0.000143	0.000599	0.214
genus	Oscillibacter	3919	909	4828	0.014641	0.014551	0.014623	0.48
genus	Papillibacter	132	45	177	0.00052	0.000703	0.000556	0.488
genus	Parabacteroides	774	316	1090	0.002658	0.00455	0.003033	0.047
genus	Paraprevotella	222	38	260	0.000723	0.000511	0.000681	0.452
genus	Parasutterella	15	3	18	5.2e-05	4.7e-05	5.1e-05	0.49
genus	Parvimonas	2	0	2	7e-06	0	5e-06	0.363
genus	Pediococcus	13	2	15	3.6e-05	1.8e-05	3.2e-05	0.299
genus	Peptococcus	25	0	25	9.5e-05	0	7.6e-05	0.134
genus	Peptoniphilus	1	1	2	4e-06	1.1e-05	5e-06	0.299
genus	Phascolarctobacterium	127	21	148	0.000426	0.000248	0.000391	0.249
genus	Porphyromonas	3	0	3	1.3e-05	0	1e-05	0.363
genus	Prevotella	7416	1793	9209	0.024925	0.023697	0.024682	0.146
genus	Propionibacterium	2	0	2	8e-06	0	6e-06	0.363
genus	Pseudomonas	5	30	35	1.4e-05	0.000274	6.5e-05	0.293
genus	Rikenella	2	15	17	1.4e-05	0.000153	4.2e-05	0.293
genus	Robinsoniella	1	0	1	3e-06	0	2e-06	0.417
genus	Roseburia	42258	9404	51662	0.142855	0.114539	0.137251	0.292
genus	Rothia	24	3	27	7.2e-05	4.4e-05	6.7e-05	0.417
genus	Ruminococcus	7902	1315	9217	0.025874	0.017775	0.024271	0.0634
genus	Slackia	21	0	21	6.8e-05	0	5.5e-05	0.0593
genus	Solobacterium	7	1	8	2.2e-05	1.2e-05	2e-05	0.353
genus	Sporacetigenium	4665	1300	5965	0.015248	0.017661	0.015726	0.227
genus	Sporobacter	298	69	367	0.001009	0.001134	0.001034	0.413
genus	Staphylococcus	1	0	1	3e-06	0	2e-06	0.417
genus	Streptococcus	4873	294	5167	0.013536	0.003859	0.011621	0.372
genus	Streptophyta	3	0	3	8e-06	0	7e-06	0.417
genus	Subdoligranulum	11218	1976	13194	0.041005	0.029533	0.038734	0.086
genus	Succiniclasticum	19	3	22	4.3e-05	3.9e-05	4.3e-05	0.372
genus	Sutterella	24	3	27	8.2e-05	4.5e-05	7.5e-05	0.35
genus	TM7 genera incertae sedis	2	1	3	5e-06	1.2e-05	7e-06	0.366
genus	Turicibacter	207	59	266	0.00071	0.000855	0.000738	0.173
genus	Varibaculum	1	1	2	3e-06	1.4e-05	5e-06	0.293
genus	Veillonella	56	4	60	0.000172	4.4e-05	0.000146	0.421
genus	Weissella	2	0	2	6e-06	0	5e-06	0.417
genus	Xylanibacter	2	3	5	5e-06	4.5e-05	1.3e-05	0.366
species	Actinomyces israelii	2	0	2	5e-06	0	4e-06	0.417
species	Actinomyces naeslundii	6	1	7	1.7e-05	1.3e-05	1.7e-05	0.405
species	Actinomyces odontolyticus	97	18	115	0.000325	0.000216	0.000304	0.124
species	Akkermansia muciniphila	36	1	37	0.000117	1.9e-05	9.7e-05	0.132
species	Alistipes putredinis	494	183	677	0.001821	0.002643	0.001984	0.101
species	Anaerococcus tetradius	1	0	1	4e-06	0	4e-06	0.417
species	Anaerococcus vaginalis	1	0	1	3e-06	0	3e-06	0.417
species	Anoxybacillus flavithermus	1	0	1	9e-06	0	7e-06	0.417
species	Atopobium rimae	1	0	1	3e-06	0	2e-06	0.417
species	Bacillus licheniformis	0	1	1	0	9e-06	2e-06	0.199
species	Bacillus thuringiensis	2	0	2	6e-06	0	5e-06	0.417
species	Bacteroides acidofaciens	0	1	1	0	1.3e-05	3e-06	0.199
species	Bacteroides coprocola	234	142	376	0.000804	0.001923	0.001025	0.43
species	Bacteroides eggerthii	78	5	83	0.000247	6.7e-05	0.000211	0.28
species	Bacteroides finegoldii	650	86	736	0.001762	0.001183	0.001647	0.465
species	Bacteroides intestinalis	0	2	2	0	1.8e-05	4e-06	0.199
species	Bacteroides ovatus	546	177	723	0.001435	0.002248	0.001596	0.0772
species	Bacteroides plebeius	180	520	700	0.000639	0.007401	0.001977	0.12
species	Bacteroides stercoris	1	0	1	3e-06	0	2e-06	0.417
species	Bacteroides thetaiotaomicron	20	0	20	4.7e-05	0	3.7e-05	0.241
species	Bacteroides uniformis	870	350	1220	0.003106	0.004909	0.003463	0.0599
species	Bacteroides vulgatus	1032	551	1583	0.003439	0.007619	0.004266	0.0562
species	Bifidobacterium adolescentis	25590	10746	36336	0.094126	0.147144	0.104619	0.00399
species	Bifidobacterium angulatum	1867	921	2788	0.006754	0.013279	0.008046	0.215
species	Bifidobacterium animalis	62	7	69	0.000187	0.0001	0.00017	0.357
species	Bifidobacterium bifidum	1276	643	1919	0.004344	0.008348	0.005137	0.396
species	Bifidobacterium dentium	73	21	94	0.000218	0.000304	0.000235	0.121
species	Bifidobacterium longum	5590	2433	8023	0.020097	0.033315	0.022713	0.0195
species	Bifidobacterium pseudocatenulatum	133	123	256	0.000502	0.001737	0.000746	0.00652
species	Blautia hydrogenotrophica	16	2	18	5e-05	2e-05	4.4e-05	0.362
species	Butyricimonas virosa	1	0	1	4e-06	0	4e-06	0.417
species	Catenibacterium mitsuokai	651	0	651	0.001995	0	0.0016	0.115
species	Clostridium butyricum	32	8	40	0.000123	8.8e-05	0.000116	0.262
species	Clostridium paraputrificum	0	1	1	0	9e-06	2e-06	0.199
species	Clostridium perfringens	3	0	3	1e-05	0	8e-06	0.363
species	Collinsella aerofaciens	2774	865	3639	0.008841	0.011251	0.009318	0.329
species	Collinsella intestinalis	8	0	8	2.2e-05	0	1.7e-05	0.276
species	Coprobacillus cateniformis	3	4	7	9e-06	4.5e-05	1.6e-05	0.0512
species	Coprococcus catus	512	95	607	0.001559	0.001144	0.001477	0.161
species	Coprococcus comes	2937	554	3491	0.009202	0.007631	0.008891	0.39
species	Coprococcus eutactus	2025	157	2182	0.007163	0.002792	0.006298	0.00187
species	Corynebacterium argentoratense	1	0	1	3e-06	0	2e-06	0.417
species	Corynebacterium durum	1	1	2	7e-06	1.5e-05	8e-06	0.299
species	Desulfovibrio fairfieldensis	0	2	2	0	3.4e-05	7e-06	0.0773
species	Dialister invisus	883	164	1047	0.002876	0.002322	0.002766	0.34
species	Dorea formicigenerans	1421	336	1757	0.004708	0.004396	0.004646	0.39
species	Dorea longicatena	3267	802	4069	0.010271	0.010139	0.010245	0.491
species	Enterococcus faecalis	34	3	37	9.1e-05	2.7e-05	7.9e-05	0.441
species	Faecalibacterium prausnitzii	21170	5389	26559	0.082082	0.074201	0.080522	0.292
species	Finegoldia magna	4	1	5	1.4e-05	9e-06	1.3e-05	0.378
species	Granulicatella adiacens	5	0	5	1.5e-05	0	1.2e-05	0.276
species	Haemophilus parainfluenzae	4	1	5	1.2e-05	1.5e-05	1.3e-05	0.435
species	Holdemania filiformis	14	5	19	4e-05	7.8e-05	4.7e-05	0.126
species	Klebsiella pneumoniae	182	4	186	0.000504	3.6e-05	0.000412	0.367
species	Lactobacillus acidophilus	6	0	6	1.7e-05	0	1.3e-05	0.363
species	Lactobacillus casei	10	3	13	2e-05	4.3e-05	2.5e-05	0.372
species	Lactobacillus delbrueckii	89	10	99	0.000305	0.000106	0.000266	0.436
species	Lactobacillus fermentum	54	3	57	0.000179	5.7e-05	0.000155	0.441
species	Lactobacillus johnsonii	3	4	7	1e-05	3.6e-05	1.5e-05	0.366
species	Lactobacillus plantarum	0	1	1	0	9e-06	2e-06	0.199
species	Lactobacillus reuteri	6	4	10	1.8e-05	3.6e-05	2.2e-05	0.299
species	Lactobacillus ruminis	111	0	111	0.000415	0	0.000333	0.241
species	Lactobacillus sakei	71	0	71	0.000196	0	0.000157	0.317
species	Lactobacillus salivarius	1	0	1	2e-06	0	2e-06	0.417
species	Megasphaera elsdenii	9	0	9	3.1e-05	0	2.5e-05	0.317
species	Mobiluncus curtisii	0	2	2	0	2.6e-05	5e-06	0.199
species	Parabacteroides distasonis	25	3	28	0.000106	4.9e-05	9.5e-05	0.346
species	Parabacteroides goldsteinii	25	1	26	5.4e-05	1.9e-05	4.7e-05	0.497
species	Parabacteroides merdae	420	133	553	0.001387	0.001909	0.00149	0.343
species	Paraprevotella xylaniphila	34	0	34	7.7e-05	0	6.2e-05	0.417
species	Pediococcus acidilactici	13	2	15	3.6e-05	1.8e-05	3.2e-05	0.299
species	Peptoniphilus lacrimalis	1	0	1	4e-06	0	3e-06	0.417
species	Phascolarctobacterium faecium	36	16	52	0.000143	0.000174	0.000149	0.473
species	Prevotella buccae	318	0	318	0.000893	0	0.000716	0.417
species	Prevotella copri	78	32	110	0.000271	0.00042	0.0003	0.457
species	Prevotella ruminicola	344	38	382	0.001235	0.000558	0.001101	0.363
species	Propionibacterium acnes	2	0	2	8e-06	0	6e-06	0.363
species	Rikenella microfusus	0	15	15	0	0.000153	3e-05	0.199
species	Roseburia intestinalis	42	2	44	0.000178	3e-05	0.000149	0.108
species	Rothia mucilaginosa	23	2	25	7e-05	3e-05	6.2e-05	0.443
species	Ruminococcus albus	586	88	674	0.001702	0.001175	0.001598	0.363
species	Ruminococcus bromii	4286	882	5168	0.013925	0.011696	0.013484	0.101
species	Ruminococcus callidus	1	0	1	5e-06	0	4e-06	0.417
species	Ruminococcus flavefaciens	32	1	33	0.000126	9e-06	0.000103	0.258
species	Ruminococcus gauvreaui	4	1	5	1.1e-05	1.9e-05	1.3e-05	0.372
species	Streptococcus constellatus	2	0	2	6e-06	0	5e-06	0.363
species	Streptococcus gordonii	1	0	1	3e-06	0	3e-06	0.417
species	Streptococcus mitis	23	4	27	7.4e-05	5.2e-05	6.9e-05	0.489
species	Streptococcus mutans	3	2	5	9e-06	2.2e-05	1.2e-05	0.429
species	Streptococcus parasanguinis	64	11	75	0.000203	0.000121	0.000187	0.236
species	Streptococcus pyogenes	1	0	1	3e-06	0	3e-06	0.417
species	Streptococcus sobrinus	1	0	1	2e-06	0	2e-06	0.417
species	Streptococcus thermophilus	912	274	1186	0.002619	0.003632	0.002819	0.469
species	Subdoligranulum variabile	8500	1533	10033	0.031292	0.022421	0.029537	0.144
species	Sutterella wadsworthensis	5	2	7	1.7e-05	3.3e-05	2e-05	0.328
species	Turicibacter sanguinis	190	56	246	0.000652	0.000807	0.000683	0.127
species	Varibaculum cambriense	1	1	2	3e-06	1.4e-05	5e-06	0.293
species	Weissella confusa	2	0	2	6e-06	0	5e-06	0.417
