# Supplementary material for: Gut microbiome in ADHD and its relation to neural reward anticipation
Source: PLoS One. 2017 Sep 1;12(9):e0183509. doi: 10.1371/journal.pone.0183509 (PMC5581161; doi:10.1371/journal.pone.0183509)
Supplement: S3 Table — (XLSX) [file pone.0183509.s003.xlsx]

## Sheet: Rel. Abund. Pathways per Sample
Metabolic Level (KEGG)	Pathway ID / Description	ADHD100	ADHD073	ADHD072	ADHD071	ADHD070	ADHD076	ADHD075	ADHD074	ADHD079	ADHD078	ADHD061	ADHD062	ADHD063	ADHD064	ADHD065	ADHD066	ADHD067	ADHD068	ADHD069	ADHD059	ADHD058	ADHD055	ADHD054	ADHD057	ADHD056	ADHD051	ADHD053	ADHD052	ADHD039	ADHD038	ADHD037	ADHD036	ADHD035	ADHD034	ADHD033	ADHD032	ADHD031	ADHD030	ADHD048	ADHD049	ADHD042	ADHD043	ADHD040	ADHD041	ADHD046	ADHD047	ADHD044	ADHD045
level1	Cellular Processes	0.0240364	0.0274198	0.0197285	0.0241827	0.0469562	0.0451804	0.0239515	0.0238382	0.0229622	0.0278033	0.0264468	0.0236697	0.0316819	0.0282568	0.0314797	0.0189731	0.0259047	0.0185768	0.0276445	0.0347241	0.0245814	0.0389663	0.0461733	0.0277069	0.0194888	0.03884	0.0230948	0.045759	0.0272932	0.0278541	0.0295688	0.0214817	0.0236675	0.0243898	0.0279988	0.0327866	0.0292977	0.0354445	0.0278288	0.0298631	0.0299675	0.0454144	0.0389764	0.0244946	0.022107	0.0265494	0.0375275	0.0254
level1	Environmental Information Processing	0.151531	0.15462	0.156235	0.156818	0.155782	0.155484	0.153853	0.153038	0.154046	0.150251	0.154189	0.155863	0.158525	0.15306	0.153984	0.16115	0.154103	0.161453	0.149845	0.156776	0.149824	0.157268	0.15956	0.147112	0.153908	0.156549	0.154054	0.156401	0.154754	0.153963	0.155931	0.153306	0.156787	0.142924	0.152403	0.151979	0.155247	0.15758	0.150003	0.153028	0.152293	0.158005	0.153927	0.153627	0.152406	0.152387	0.156802	0.15092
level1	Genetic Information Processing	0.200785	0.197443	0.19588	0.201381	0.191079	0.191647	0.201057	0.201706	0.198246	0.200558	0.195794	0.197805	0.192696	0.196558	0.196632	0.19358	0.199498	0.20304	0.199748	0.196727	0.200881	0.194036	0.189505	0.200276	0.201068	0.194006	0.205782	0.19062	0.198349	0.197624	0.1959	0.196512	0.198076	0.203132	0.197876	0.196721	0.19789	0.19445	0.199165	0.197959	0.198322	0.190265	0.193747	0.200411	0.199481	0.20021	0.194012	0.200117
level1	Human Diseases	0.00621417	0.0061143	0.00601121	0.0059982	0.00623275	0.00616403	0.00609797	0.00642336	0.00626852	0.00625819	0.00617356	0.00602109	0.0060875	0.00609637	0.00611716	0.00595474	0.00627618	0.00706902	0.00625838	0.00622878	0.00624351	0.00620129	0.00611717	0.00637797	0.00643102	0.00609412	0.00606033	0.00612703	0.00614949	0.00607972	0.00634873	0.00647645	0.00614181	0.00634503	0.00620902	0.00618765	0.00622904	0.00625593	0.00628467	0.0062641	0.00630856	0.00611883	0.00611219	0.00634433	0.00637495	0.00614462	0.00609837	0.00616136
level1	Metabolism	0.473516	0.472258	0.474954	0.477118	0.458246	0.4582	0.470654	0.469892	0.475868	0.468024	0.474254	0.469947	0.464954	0.469815	0.469902	0.473416	0.470555	0.46317	0.47099	0.462415	0.472493	0.461581	0.454701	0.472178	0.475611	0.461717	0.474016	0.457094	0.471166	0.471864	0.468941	0.480356	0.469746	0.476905	0.469864	0.467694	0.471578	0.463793	0.470942	0.467544	0.468695	0.457523	0.462545	0.471408	0.473498	0.470604	0.463781	0.472773
level1	None	0.0020977	0.00198192	0.00254557	0.00122844	0.00212919	0.00218674	0.0020694	0.00199098	0.00196225	0.00229877	0.00207803	0.00248548	0.00256197	0.0024627	0.00199565	0.00255361	0.00198835	0.00148882	0.00214694	0.00209461	0.0022696	0.00208448	0.00237049	0.0021828	0.00184958	0.00211998	0.0013203	0.00236672	0.00196323	0.00195858	0.00202275	0.00196534	0.00230732	0.00227689	0.0022159	0.00219035	0.00174738	0.00204098	0.00221674	0.00220631	0.00195328	0.00223824	0.00227559	0.00188643	0.00212506	0.00198351	0.00203965	0.00214456
level1	Organismal Systems	0.0066795	0.00664725	0.00626295	0.0069657	0.00687956	0.00679088	0.00681783	0.00634205	0.00639345	0.00688207	0.00619502	0.00649449	0.0063561	0.00667118	0.00666239	0.00601311	0.0067408	0.00598246	0.00687176	0.00673371	0.00671083	0.00679125	0.00664202	0.00689479	0.00660994	0.00685832	0.00744833	0.00682721	0.0066256	0.00684005	0.0067156	0.00649162	0.00635906	0.00686342	0.00669878	0.00666914	0.0068011	0.00660117	0.00669791	0.00672168	0.00694067	0.0067145	0.00681771	0.00670115	0.0063293	0.0070036	0.00680529	0.00691592
level1	Unclassified	0.13514	0.133515	0.138383	0.126307	0.132695	0.134347	0.135499	0.136769	0.134254	0.137924	0.13487	0.137714	0.137137	0.137079	0.133227	0.138359	0.134933	0.13922	0.136496	0.134301	0.136997	0.133072	0.13493	0.137273	0.135034	0.133816	0.128225	0.134806	0.1337	0.133816	0.134572	0.133411	0.136915	0.137163	0.136734	0.135772	0.13121	0.133835	0.136861	0.136413	0.135519	0.133721	0.135599	0.135128	0.13768	0.135117	0.132935	0.135569
level2	Cellular Processes~Cell Growth and Death	0.00527589	0.0049343	0.00514725	0.00511626	0.00466021	0.00483467	0.00518988	0.00542276	0.0051422	0.00512886	0.00500034	0.00508545	0.00491192	0.00492929	0.00498188	0.00511761	0.00515751	0.00568768	0.00507112	0.00499034	0.00510962	0.00488935	0.0046667	0.00509269	0.00518639	0.00493031	0.00505347	0.00466647	0.00503683	0.00512409	0.00489159	0.00502688	0.00520859	0.00525647	0.00499437	0.00509796	0.00509281	0.0049857	0.0052053	0.0051475	0.0049982	0.00466434	0.0049505	0.00506618	0.00540086	0.00512133	0.00490498	0.00504714
level2	Cellular Processes~Cell Motility	0.0168585	0.0203711	0.0127779	0.0160946	0.0404891	0.0385801	0.0168241	0.016806	0.0158018	0.0207736	0.0197908	0.0167775	0.0250518	0.0215519	0.0243949	0.0120726	0.0188963	0.0110148	0.020858	0.0279494	0.0174695	0.0320674	0.0397708	0.0207208	0.0122198	0.031988	0.0151291	0.0393022	0.0200924	0.0204624	0.0227521	0.014022	0.0166393	0.0170864	0.0211817	0.0258261	0.0216129	0.0284392	0.0206994	0.0229013	0.022658	0.0388511	0.0321277	0.0172571	0.0148557	0.0193251	0.0305195	0.0182987
level2	Cellular Processes~Transport and Catabolism	0.00190199	0.00211441	0.00180331	0.00297185	0.00180693	0.0017656	0.00193751	0.00160945	0.00201817	0.00190084	0.00165563	0.00180673	0.00171812	0.0017756	0.00210293	0.00178291	0.00185086	0.00187424	0.00171541	0.00178441	0.00200225	0.00200955	0.00173574	0.00189341	0.00208261	0.00192171	0.00291218	0.0017903	0.00216393	0.00226765	0.00192504	0.00243287	0.00181957	0.00204689	0.00182268	0.00186259	0.00259197	0.00201959	0.00192406	0.00181427	0.00231134	0.00189895	0.00189825	0.00217128	0.00185045	0.00210297	0.00210299	0.00205417
level2	Environmental Information Processing~Membrane Transport	0.136322	0.138507	0.141735	0.141899	0.135159	0.135055	0.138843	0.13801	0.13922	0.13419	0.13833	0.140462	0.140948	0.13644	0.137006	0.146392	0.138331	0.14695	0.13385	0.138968	0.134355	0.13857	0.138584	0.131149	0.139703	0.137722	0.139105	0.135833	0.138764	0.137801	0.139593	0.138715	0.141597	0.127838	0.136022	0.134704	0.138954	0.139912	0.134148	0.136853	0.135742	0.137336	0.135057	0.138457	0.137453	0.136766	0.138221	0.135234
level2	Environmental Information Processing~Signal Transduction	0.0138007	0.0145287	0.0132141	0.012773	0.0194656	0.0193337	0.0134829	0.0136299	0.0132261	0.0147312	0.0144058	0.0140795	0.016415	0.0154272	0.0155329	0.0134776	0.0142342	0.0129047	0.0146649	0.0164742	0.0139932	0.0173689	0.0199114	0.014501	0.0123862	0.0176064	0.0127839	0.0195343	0.0143726	0.0146299	0.0146974	0.0129584	0.013791	0.0136321	0.0150684	0.0160296	0.0144898	0.0162426	0.0145025	0.0148673	0.014953	0.0195251	0.017731	0.0133702	0.0135545	0.0140937	0.0171709	0.0142723
level2	Environmental Information Processing~Signaling Molecules and Interaction	0.00140781	0.00158494	0.00128545	0.00214672	0.00115771	0.00109492	0.00152693	0.00139858	0.00159947	0.00132943	0.00145311	0.0013219	0.00116203	0.00119352	0.00144477	0.00128076	0.00153852	0.00159835	0.00133032	0.00133429	0.00147628	0.00132886	0.00106537	0.00146149	0.00181888	0.00121979	0.00216477	0.00103332	0.00161702	0.00153243	0.00164067	0.00163236	0.00139936	0.00145463	0.00131288	0.00124626	0.00180307	0.00142543	0.00135286	0.00130805	0.00159856	0.00114334	0.00113917	0.00180015	0.00139851	0.00152705	0.00140927	0.00141375
level2	Genetic Information Processing~Folding, Sorting and Degradation	0.0233143	0.0226533	0.022928	0.0221602	0.0229726	0.0230877	0.0228509	0.0236197	0.0228105	0.0233702	0.0227601	0.0229753	0.0229568	0.0232007	0.0228573	0.0227979	0.0232271	0.0235056	0.0231956	0.0231461	0.0233976	0.0228572	0.0229369	0.0235505	0.0230509	0.0228882	0.0224608	0.0231777	0.022712	0.0230044	0.0227584	0.0226299	0.0229372	0.0239532	0.0231196	0.0234312	0.0228116	0.0227479	0.0235253	0.0229683	0.0228664	0.022869	0.023183	0.0226953	0.0238322	0.0227943	0.0228301	0.0230413
level2	Genetic Information Processing~Replication and Repair	0.0884813	0.0869224	0.0851585	0.0903714	0.0829383	0.0835597	0.0887521	0.0891112	0.0872173	0.088294	0.0855861	0.0864724	0.0836751	0.085648	0.0863771	0.0839272	0.087827	0.0933971	0.0881711	0.0861608	0.0882716	0.0848476	0.0821727	0.0885431	0.0890038	0.0850555	0.0926768	0.0825746	0.0875108	0.087154	0.0859149	0.086775	0.0868014	0.0899053	0.0868055	0.0862831	0.0878543	0.0852838	0.0877428	0.0867823	0.087489	0.0827138	0.0845803	0.088485	0.0876728	0.088472	0.0851112	0.0882497
level2	Genetic Information Processing~Transcription	0.0312752	0.0304457	0.0318746	0.0281964	0.0300744	0.0299675	0.0312891	0.0316984	0.0309433	0.0316792	0.0312097	0.0316388	0.0311135	0.0318058	0.030342	0.0323343	0.0307123	0.0339245	0.0311004	0.0305338	0.0313698	0.0299875	0.0304208	0.0310041	0.0306067	0.0300311	0.0293774	0.030399	0.0305821	0.030098	0.0306465	0.0302167	0.0315756	0.0310278	0.0317455	0.0307799	0.0290983	0.0303954	0.0310211	0.0311079	0.0308317	0.030273	0.0306106	0.0313826	0.0317903	0.0308096	0.0299167	0.0313905
level2	Genetic Information Processing~Translation	0.0577141	0.0574215	0.0559192	0.0606526	0.055094	0.0550321	0.0581653	0.0572769	0.0572747	0.0572148	0.0562381	0.0567189	0.0549511	0.0559039	0.0570554	0.0545206	0.0577316	0.0522131	0.0572805	0.056886	0.057842	0.0563438	0.0539751	0.0571778	0.0584063	0.0560314	0.061267	0.0544689	0.0575444	0.057368	0.0565802	0.0568905	0.0567614	0.0582461	0.0562058	0.0562268	0.0581255	0.0560224	0.056876	0.0571006	0.0571351	0.0544096	0.0553733	0.0578477	0.0561853	0.0581346	0.0561535	0.0574352
level2	Human Diseases~Cancers	0.000805066	0.000673401	0.000828289	0.000405297	0.00082052	0.000874236	0.00076834	0.000920208	0.000719013	0.000931497	0.00073061	0.00083841	0.000849333	0.000862213	0.000721327	0.000838215	0.000804331	0.000858249	0.000877866	0.000888126	0.000860344	0.000791947	0.000873539	0.000886366	0.000768018	0.000821645	0.000508712	0.000873957	0.000711568	0.000756771	0.000767675	0.000691836	0.000823066	0.000880394	0.000864058	0.00087017	0.000652773	0.000782364	0.00087562	0.00085534	0.000790546	0.000826521	0.000874699	0.000699771	0.000900679	0.000804335	0.000760054	0.000808186
level2	Human Diseases~Cardiovascular Diseases	0	0	0	0	0	0	0	0	0	0	0	0	0	0	0	0	0	0	0	0	0	0	0	0	0	0	0	0	0	0	0	0	0	0	0	0	0	1.65825e-07	0	0	0	0	0	0	0	0	0	0
level2	Human Diseases~Immune System Diseases	0.000481557	0.000466583	0.000433277	0.000511659	0.000546171	0.000470909	0.000399472	0.000530453	0.00051958	0.000403174	0.00050525	0.000396624	0.00043624	0.000387572	0.000456652	0.000418176	0.000463015	0.000732594	0.000446574	0.000449894	0.000384277	0.000500355	0.00044244	0.000436216	0.00050354	0.000468632	0.000387404	0.000458594	0.000489751	0.000465483	0.000466924	0.000560283	0.000435114	0.000436897	0.000410435	0.000476207	0.000532399	0.000504109	0.000479877	0.000450992	0.000418769	0.000452972	0.000450669	0.000397144	0.000511363	0.000405321	0.000473098	0.000411753
level2	Human Diseases~Infectious Diseases	0.0033695	0.00346544	0.00336149	0.00350729	0.0034464	0.0033777	0.00336531	0.00330844	0.00348342	0.00341462	0.00343268	0.00334594	0.00342034	0.0034132	0.00345348	0.00323908	0.00338159	0.00325819	0.00336735	0.00338878	0.00346287	0.00343681	0.00341509	0.00346636	0.0034825	0.00335472	0.00352186	0.00342674	0.00340812	0.00332993	0.00354933	0.00356636	0.00334856	0.00348324	0.0033978	0.00335335	0.00348014	0.00346459	0.00340133	0.00339675	0.00344829	0.00343264	0.0033689	0.00353961	0.0033148	0.00336342	0.00340705	0.00343805
level2	Human Diseases~Metabolic Diseases	0.000959308	0.000961753	0.000882665	0.00102926	0.000912612	0.000915109	0.000975795	0.000954378	0.000950524	0.000935619	0.000930389	0.000914654	0.000879192	0.000925757	0.000944712	0.000866466	0.000984981	0.000865994	0.000997179	0.000941302	0.000940114	0.000926459	0.000883442	0.00098154	0.000981915	0.00093829	0.00107299	0.000906169	0.000958067	0.000965628	0.000968566	0.00102408	0.000918	0.00096493	0.000952129	0.000930889	0.000975925	0.000931607	0.000941298	0.000933463	0.000986415	0.000907253	0.000919739	0.000964678	0.000935091	0.000978444	0.000937927	0.000976334
level2	Human Diseases~Neurodegenerative Diseases	0.000598741	0.000547123	0.00050549	0.000544691	0.000507047	0.00052608	0.000589052	0.00070989	0.000595977	0.000573287	0.00057463	0.000525468	0.000502395	0.000507627	0.000540995	0.000592804	0.000642266	0.001354	0.000569414	0.000560676	0.000595903	0.000545719	0.000502656	0.000607487	0.000695041	0.000510835	0.000569367	0.000461561	0.000581985	0.000561913	0.000596235	0.000633893	0.000617071	0.000579567	0.000584601	0.000557031	0.000587805	0.000573092	0.000586543	0.000627555	0.000664541	0.000499447	0.00049818	0.000743127	0.000713018	0.000593092	0.00052025	0.000527044
level2	Metabolism~Amino Acid Metabolism	0.100365	0.0996589	0.0993099	0.103854	0.0972274	0.0967451	0.0997496	0.0982844	0.0998683	0.0979927	0.0980014	0.0986134	0.0968237	0.098604	0.0993084	0.0979879	0.0997031	0.0916225	0.0985898	0.0975133	0.0982049	0.0981933	0.0946457	0.0975304	0.0996093	0.0978128	0.102727	0.095909	0.0997042	0.100019	0.0987319	0.100274	0.0986231	0.0982866	0.0988436	0.0977622	0.100691	0.0982349	0.0983463	0.0982505	0.0989222	0.0961939	0.0973858	0.0999766	0.0988395	0.0998315	0.0983632	0.0996933
level2	Metabolism~Biosynthesis of Other Secondary Metabolites	0.0092229	0.00983478	0.00929848	0.0101846	0.0106734	0.0106588	0.00923687	0.00857898	0.00936236	0.00913849	0.00947796	0.00928734	0.0100339	0.00972761	0.0100485	0.00941533	0.00931386	0.00773444	0.00936464	0.0100199	0.00929004	0.0103093	0.0110319	0.00951016	0.00905265	0.0103955	0.0101535	0.0109516	0.00967355	0.00990913	0.00987387	0.0105939	0.00925972	0.00925048	0.00941741	0.00990593	0.0102112	0.0100966	0.00947146	0.00912916	0.00967618	0.0110367	0.0103113	0.009368	0.00899027	0.00923129	0.0105093	0.00970014
level2	Metabolism~Carbohydrate Metabolism	0.109222	0.109347	0.109272	0.107377	0.105152	0.105288	0.108333	0.111056	0.112308	0.106728	0.114316	0.107729	0.107322	0.109953	0.108547	0.110892	0.109282	0.112753	0.111217	0.107173	0.107746	0.104998	0.106447	0.110697	0.111274	0.106144	0.108747	0.106796	0.108576	0.108604	0.111237	0.112294	0.107669	0.108331	0.110253	0.1082	0.106836	0.106863	0.107975	0.10794	0.107318	0.106669	0.106531	0.108649	0.110496	0.107462	0.1068	0.109732
level2	Metabolism~Energy Metabolism	0.0597245	0.0586873	0.0630895	0.0556556	0.0581012	0.0588571	0.057804	0.0588368	0.0595962	0.060197	0.061497	0.0609718	0.0612755	0.0602705	0.0589935	0.0626168	0.0582422	0.0594289	0.0589811	0.057925	0.0610091	0.0583044	0.0580498	0.058841	0.0581826	0.058191	0.0525461	0.0579741	0.0588471	0.0585722	0.0569279	0.0603549	0.0604763	0.0613544	0.0593425	0.0596526	0.0578296	0.0575672	0.0595853	0.060091	0.0572241	0.0578521	0.0591382	0.0563302	0.0603322	0.0587032	0.0581594	0.0589746
level2	Metabolism~Enzyme Families	0.0220567	0.0222995	0.0218888	0.0228869	0.0218774	0.0218461	0.022193	0.0222341	0.0223156	0.0221472	0.0216531	0.0219737	0.0219142	0.021835	0.0220996	0.0220792	0.0223344	0.0218688	0.0218863	0.0221542	0.0220976	0.0221113	0.0221207	0.0222933	0.0227451	0.0220116	0.0228666	0.022024	0.0222567	0.0222888	0.0225715	0.0219244	0.022042	0.0221756	0.0219083	0.0222002	0.0223889	0.0222902	0.0223467	0.0217936	0.0221573	0.0220627	0.0218922	0.0225609	0.0223201	0.0221231	0.0221573	0.0219961
level2	Metabolism~Glycan Biosynthesis and Metabolism	0.0154044	0.0159717	0.016079	0.0156732	0.0160861	0.0163577	0.015808	0.0151456	0.0154661	0.0165279	0.0153862	0.0160743	0.0165218	0.01601	0.0159747	0.0163919	0.0157831	0.0156932	0.0163129	0.0159217	0.0175194	0.015992	0.0167555	0.0177239	0.0159862	0.0162899	0.0162088	0.0167069	0.0159731	0.0166625	0.0158768	0.0180153	0.0160569	0.0185035	0.0157526	0.0168831	0.0168163	0.0158847	0.01726	0.0154639	0.0169549	0.0165669	0.0166641	0.0154773	0.0162391	0.0159977	0.0164472	0.0163866
level2	Metabolism~Lipid Metabolism	0.0281777	0.0271307	0.0271396	0.0263675	0.0274262	0.0273324	0.0276351	0.028319	0.0273497	0.0275676	0.0277559	0.0272438	0.0268083	0.0276376	0.027145	0.0266711	0.0274526	0.029828	0.0283845	0.0268873	0.0268309	0.0270465	0.0264156	0.0276994	0.0270983	0.0272409	0.0267101	0.0270236	0.0273146	0.0273226	0.0269429	0.0270018	0.0271423	0.0274532	0.027708	0.0275246	0.0268441	0.0271025	0.0275481	0.0277999	0.0274337	0.0266186	0.0274463	0.0270868	0.0282119	0.0274868	0.0269377	0.0276603
level2	Metabolism~Metabolism of Cofactors and Vitamins	0.0441508	0.0433303	0.0446261	0.0432615	0.0435363	0.0433438	0.0431143	0.0431206	0.0433005	0.0434919	0.043202	0.0440668	0.0436409	0.0435099	0.0435365	0.0437762	0.0433104	0.0416436	0.0426917	0.0428761	0.0435155	0.0433966	0.0423603	0.0430375	0.0429803	0.0432904	0.0416549	0.0428019	0.0434128	0.0436568	0.0420058	0.0433843	0.0438504	0.0446648	0.042939	0.0437932	0.0437794	0.0431685	0.0441489	0.0432303	0.0428957	0.0425713	0.0436702	0.0430641	0.044117	0.0431293	0.0429926	0.0431422
level2	Metabolism~Metabolism of Other Amino Acids	0.0139215	0.0145643	0.0133392	0.0155605	0.0150784	0.0152568	0.0137551	0.0134192	0.0139932	0.0134636	0.0139772	0.0135694	0.0141688	0.0138143	0.0147082	0.013229	0.014216	0.0126881	0.0136892	0.0146235	0.0138668	0.014952	0.0151183	0.0140155	0.0140606	0.0149319	0.0150235	0.0148848	0.0144451	0.0145131	0.0143812	0.015064	0.0137064	0.0140008	0.0138955	0.0144205	0.0152149	0.0148465	0.014223	0.0137361	0.0144286	0.0153439	0.0145939	0.0143388	0.0135948	0.0138334	0.0149343	0.0139904
level2	Metabolism~Metabolism of Terpenoids and Polyketides	0.0154451	0.0152588	0.0154184	0.0152365	0.0144811	0.014195	0.0155055	0.0154648	0.015526	0.0155777	0.0154868	0.0152776	0.0147273	0.0150939	0.0151094	0.0151434	0.0152028	0.0147088	0.0153817	0.0148108	0.0158814	0.01458	0.0138769	0.0155891	0.0157635	0.0144102	0.0153999	0.0140524	0.0152274	0.0150399	0.0150787	0.0155086	0.0153206	0.0162304	0.0152067	0.0149421	0.0150281	0.0146561	0.0153271	0.0154559	0.0153793	0.0139765	0.0145626	0.0155671	0.0154008	0.0155563	0.0144947	0.0155118
level2	Metabolism~Nucleotide Metabolism	0.0398058	0.04011	0.0389262	0.0433625	0.0368343	0.036717	0.0404926	0.0394187	0.0399532	0.0393035	0.0385036	0.0392927	0.037674	0.0383841	0.0393674	0.0386284	0.0400137	0.0409017	0.0389559	0.0387186	0.0403575	0.0382518	0.0364364	0.0396955	0.0414569	0.0380398	0.0438815	0.0363824	0.040016	0.0399478	0.039264	0.0399671	0.0394573	0.0406834	0.0387737	0.0384904	0.0407377	0.038595	0.0394516	0.0388686	0.0399785	0.036785	0.0374248	0.0411044	0.0391811	0.0403222	0.038432	0.0396942
level2	Metabolism~Xenobiotics Biodegradation and Metabolism	0.0160196	0.0160654	0.0165667	0.0176987	0.0117727	0.011603	0.0170267	0.0160136	0.0168281	0.015889	0.0149974	0.0158477	0.0140438	0.0149744	0.0150639	0.0165852	0.0157011	0.0142996	0.015535	0.0137918	0.0161735	0.0134453	0.0114419	0.0155452	0.0174014	0.012959	0.0180957	0.0115869	0.0157194	0.015329	0.0160494	0.0159742	0.0161427	0.0159715	0.0158235	0.0139197	0.0152011	0.0144883	0.0152595	0.0157847	0.016327	0.0118467	0.0129241	0.0178853	0.015775	0.0169275	0.0135529	0.0162913
level2	None~None	0.0020977	0.00198192	0.00254557	0.00122844	0.00212919	0.00218674	0.0020694	0.00199098	0.00196225	0.00229877	0.00207803	0.00248548	0.00256197	0.0024627	0.00199565	0.00255361	0.00198835	0.00148882	0.00214694	0.00209461	0.0022696	0.00208448	0.00237049	0.0021828	0.00184958	0.00211998	0.0013203	0.00236672	0.00196323	0.00195858	0.00202275	0.00196534	0.00230732	0.00227689	0.0022159	0.00219035	0.00174738	0.00204098	0.00221674	0.00220631	0.00195328	0.00223824	0.00227559	0.00188643	0.00212506	0.00198351	0.00203965	0.00214456
level2	Organismal Systems~Circulatory System	0	0	0	0	0	0	0	0	0	0	0	0	0	0	0	0	0	0	0	0	0	0	0	0	0	0	0	0	0	0	0	0	0	0	0	0	0	4.97476e-07	0	0	0	0	0	0	0	0	0	0
level2	Organismal Systems~Digestive System	0.00014002	0.000229439	6.2431e-05	0.000366981	0.000195379	0.000223112	0.000198788	0.000119685	0.00017052	0.000178731	0.000140008	0.000110779	0.000129982	0.000150129	0.000207858	2.85614e-05	0.000236403	3.68273e-05	0.000232632	0.000184482	0.000253878	0.000192739	0.000223775	0.000333325	0.00024636	0.000230359	0.000399144	0.00023184	0.000185443	0.000245073	0.000269739	0.00022655	9.94982e-05	0.000333829	0.000170215	0.000237596	0.000255653	0.000188378	0.000252882	0.00015138	0.000245356	0.00023805	0.000198009	0.000198572	0.000101401	0.000233664	0.000247017	0.000189598
level2	Organismal Systems~Endocrine System	0.00283606	0.00297872	0.00268511	0.00385049	0.00250851	0.00235805	0.00303219	0.00251541	0.00290159	0.00293126	0.00240009	0.00273732	0.00244308	0.00270209	0.00286766	0.00249819	0.00283944	0.00248355	0.00280346	0.0026182	0.00282253	0.00271415	0.00231794	0.00279135	0.00304112	0.00267551	0.00407831	0.00249514	0.00290213	0.00303464	0.00292754	0.00296704	0.0026329	0.00279477	0.00273811	0.00254796	0.00313337	0.00269499	0.002676	0.00273171	0.00306695	0.00246516	0.002584	0.00309737	0.00252745	0.0031746	0.00278968	0.00307379
level2	Organismal Systems~Environmental Adaptation	0.00167443	0.00156605	0.00146209	0.00117923	0.00227978	0.00223921	0.00156051	0.00168035	0.00144879	0.00164942	0.00169843	0.00159208	0.00177085	0.00175329	0.00170592	0.00145492	0.00166502	0.00166086	0.00174503	0.00191479	0.00156989	0.0019687	0.00214975	0.00169492	0.00138027	0.00201096	0.00120565	0.00215607	0.00160078	0.00162975	0.00157709	0.00142868	0.00159806	0.00163132	0.00171682	0.00187721	0.00159101	0.00182026	0.0017208	0.00176391	0.00162226	0.00210885	0.00202678	0.00143769	0.00165614	0.00156593	0.00188782	0.00159416
level2	Organismal Systems~Excretory System	6.69052e-05	6.73649e-05	4.91968e-05	1.58552e-05	1.75757e-05	3.34533e-05	0.000118352	4.86051e-05	4.2208e-05	9.96695e-05	7.67421e-05	8.23534e-05	4.01314e-05	8.34322e-05	4.72885e-05	5.32422e-05	8.41301e-05	1.57267e-05	0.000118843	6.06389e-05	9.36107e-05	3.43049e-05	4.55218e-05	0.000118754	7.32284e-05	3.98586e-05	0.000122482	4.19601e-05	9.22342e-05	6.02129e-05	0.000103176	4.4763e-05	7.08963e-05	8.55516e-05	0.000104443	4.691e-05	4.92181e-05	6.06921e-05	7.07112e-05	9.61507e-05	0.000126421	4.10206e-05	4.97082e-05	0.00013137	4.77181e-05	0.000112803	3.9938e-05	0.000115674
level2	Organismal Systems~Immune System	0.000843326	0.000702733	0.000831454	0.000422804	0.000842309	0.000886377	0.000781882	0.00094049	0.000742016	0.000883911	0.000809473	0.000835488	0.000859195	0.000874825	0.000741442	0.000830298	0.000826313	0.000859672	0.000883743	0.00086527	0.000851603	0.000796235	0.000875935	0.000883579	0.000769528	0.000824282	0.00050206	0.000879891	0.000727806	0.000758993	0.000774697	0.000730134	0.000834629	0.000892833	0.000875632	0.000887025	0.000660648	0.000778716	0.000884968	0.00087623	0.000779318	0.00083263	0.00087772	0.000715379	0.000910773	0.000768953	0.000771665	0.000796312
level2	Organismal Systems~Nervous System	0.00111876	0.00110295	0.00117267	0.00113034	0.001036	0.00105068	0.0011261	0.00103752	0.00108833	0.00113908	0.00107027	0.00113648	0.00111286	0.00110742	0.00109222	0.00114789	0.00108949	0.000925819	0.00108805	0.00109033	0.00111932	0.00108512	0.00102911	0.00107286	0.00109943	0.00107736	0.00114069	0.0010223	0.0011172	0.00111138	0.00106335	0.00109445	0.00112308	0.00112512	0.00109355	0.00107243	0.0011112	0.00105763	0.00109255	0.0011023	0.00110036	0.00102879	0.0010815	0.00112076	0.00108582	0.00114765	0.00106918	0.0011464
level2	Unclassified~Cellular Processes and Signaling	0.0398086	0.0384878	0.0402996	0.0335644	0.0407054	0.0413326	0.0390342	0.0406302	0.0384909	0.0405201	0.039985	0.0402426	0.0407075	0.0409851	0.0390162	0.0403455	0.0391824	0.0416646	0.0405447	0.0393437	0.0396305	0.0392934	0.0408937	0.0409076	0.037659	0.0399738	0.0339022	0.0413167	0.0383954	0.0386558	0.0383748	0.0381706	0.0399067	0.0407281	0.0407109	0.0409711	0.037284	0.0395487	0.0409116	0.0400502	0.0392424	0.0405115	0.0411751	0.03832	0.0412059	0.0386946	0.0392209	0.039508
level2	Unclassified~Genetic Information Processing	0.0262471	0.0260372	0.026614	0.0268401	0.0243272	0.0243085	0.026535	0.0262272	0.0263017	0.0267777	0.0251811	0.0265977	0.0256304	0.0259925	0.0256727	0.0262679	0.0260969	0.0252703	0.0258848	0.0256332	0.0268178	0.0251299	0.0245153	0.0258568	0.0270037	0.0249726	0.0276462	0.0245284	0.026089	0.0260108	0.0259613	0.0249026	0.0262194	0.0264458	0.026143	0.0253728	0.0257017	0.0251059	0.0259879	0.0259006	0.026197	0.0245192	0.0251573	0.0269108	0.0259956	0.0266625	0.0252419	0.0265579
level2	Unclassified~Metabolism	0.0228994	0.0229573	0.0238757	0.0214107	0.0220175	0.022462	0.0233709	0.0235	0.0233264	0.0236543	0.0234646	0.0235743	0.0234823	0.0232824	0.0227888	0.0243092	0.0232305	0.0266404	0.0232869	0.0227321	0.0235145	0.0224623	0.0229979	0.0236123	0.0237041	0.0225179	0.0217909	0.0226309	0.023041	0.0228391	0.0237868	0.0233466	0.0237216	0.023086	0.0233778	0.0229238	0.0222103	0.0229942	0.0232033	0.023783	0.023602	0.0226021	0.022765	0.0239426	0.0238313	0.0233009	0.0224144	0.0231164
level2	Unclassified~Poorly Characterized	0.0461852	0.0460331	0.0475934	0.0444922	0.0456447	0.0462439	0.0465592	0.0464115	0.0461354	0.0469721	0.0462388	0.047299	0.0473172	0.0468193	0.0457496	0.0474364	0.0464236	0.0456442	0.04678	0.0465916	0.0470341	0.0461864	0.0465236	0.0468961	0.0466671	0.0463513	0.0448857	0.0463295	0.0461743	0.0463099	0.0464494	0.0469909	0.0470672	0.0469028	0.0465025	0.0465038	0.0460144	0.0461862	0.0467583	0.0466794	0.0464779	0.0460879	0.0465016	0.0459542	0.0466469	0.0464595	0.0460582	0.0463868
level3	Cellular Processes~Cell Growth and Death~Apoptosis	3.60567e-06	1.74005e-06	1.1508e-06	3.30316e-07	7.22289e-07	2.69784e-07	5.41657e-07	0	1.89936e-06	7.49395e-07	1.74697e-06	1.06262e-06	1.2327e-06	9.70141e-07	1.0587e-06	8.38215e-06	3.99668e-07	2.44988e-06	3.17386e-06	1.86581e-06	1.45698e-06	1.35414e-06	0	2.57228e-06	3.27137e-06	1.46539e-07	7.82635e-07	0	6.49537e-06	2.44406e-06	5.85118e-07	2.48683e-06	9.12827e-07	2.28476e-06	0	8.12294e-07	1.12499e-06	2.81903e-06	1.19849e-06	3.14779e-06	3.74272e-06	1.09097e-06	1.64779e-06	1.73425e-06	3.67062e-06	1.05096e-06	1.93532e-06	2.29816e-06
level3	Cellular Processes~Cell Growth and Death~Cell cycle - Caulobacter	0.00526608	0.00492659	0.00514466	0.00507662	0.00465443	0.0048344	0.00517418	0.00542056	0.00513566	0.00512736	0.00498012	0.00507987	0.00490959	0.00492711	0.00497553	0.00510768	0.00515352	0.00568523	0.00506677	0.00498241	0.00510415	0.00487604	0.00466654	0.00508776	0.00518186	0.0049284	0.00500104	0.0046652	0.00500728	0.00511321	0.00488203	0.00501494	0.00519399	0.00525368	0.00498732	0.00509654	0.00504668	0.00496299	0.00520195	0.0051432	0.00498031	0.0046602	0.00494226	0.00504841	0.00539352	0.00511397	0.00488528	0.00503565
level3	Cellular Processes~Cell Growth and Death~Meiosis - yeast	6.20976e-06	5.9659e-06	1.4385e-06	3.93076e-05	5.05602e-06	0	1.51664e-05	2.19271e-06	4.64288e-06	7.49395e-07	1.8468e-05	4.51615e-06	1.09574e-06	1.21268e-06	5.29349e-06	1.55225e-06	3.59701e-06	0	1.1755e-06	6.06389e-06	4.00668e-06	1.19616e-05	1.59725e-07	2.35793e-06	1.25822e-06	1.75847e-06	5.16539e-05	1.27152e-06	2.30586e-05	8.44313e-06	8.97181e-06	9.44996e-06	1.36924e-05	5.07724e-07	7.05699e-06	6.09221e-07	4.49994e-05	1.97332e-05	2.15729e-06	1.14465e-06	1.41392e-05	3.05472e-06	6.59114e-06	1.60418e-05	3.67062e-06	6.30576e-06	1.77698e-05	9.19263e-06
level3	Cellular Processes~Cell Growth and Death~p53 signaling pathway	0	0	0	0	0	0	0	0	0	0	0	0	0	0	0	0	0	0	0	0	0	0	0	0	0	0	0	0	0	0	0	0	0	0	0	0	0	1.65825e-07	0	0	0	0	0	0	0	0	0	0
level3	Cellular Processes~Cell Motility~Bacterial chemotaxis	0.00406319	0.00473643	0.00341155	0.00348582	0.0095046	0.00933319	0.00377318	0.00406894	0.00367104	0.00492202	0.00474865	0.00420215	0.00631501	0.0052686	0.00569898	0.00333392	0.00443431	0.00336543	0.00488457	0.00665162	0.00423689	0.00757981	0.00963209	0.00480631	0.00275777	0.00768539	0.00292666	0.00939525	0.00469225	0.00489257	0.00505601	0.00351812	0.00418562	0.00404098	0.00510333	0.00629934	0.005018	0.00667314	0.00497351	0.00531376	0.00509592	0.0093708	0.00772509	0.00358817	0.00377638	0.00435903	0.00732431	0.00420103
level3	Cellular Processes~Cell Motility~Bacterial motility proteins	0.00611421	0.00831447	0.00384109	0.00683985	0.0182974	0.0170753	0.00635309	0.00600383	0.0059184	0.00829205	0.00770216	0.00597089	0.00996683	0.00832503	0.0102662	0.00339725	0.0073343	0.00247525	0.00817527	0.011874	0.00660702	0.0140312	0.0175506	0.00819529	0.00417553	0.0138306	0.00625403	0.0174058	0.008102	0.00820006	0.00952846	0.00486573	0.00591847	0.00625288	0.00830806	0.0105805	0.0090761	0.012283	0.00803063	0.00934808	0.00959966	0.0172622	0.0138299	0.00699987	0.00490991	0.00789236	0.0131912	0.00702011
level3	Cellular Processes~Cell Motility~Cytoskeleton proteins	0.00446923	0.00425045	0.00437707	0.00375404	0.00467899	0.00474915	0.00435682	0.004538	0.00417901	0.0044885	0.00437617	0.00447285	0.00464825	0.00468045	0.00437701	0.00436974	0.00438735	0.00467817	0.0046035	0.00454418	0.00427513	0.00450703	0.00491779	0.00445605	0.00407387	0.00461833	0.00412292	0.00492544	0.00427655	0.00430333	0.00427	0.00396227	0.00433228	0.00438471	0.00457321	0.00458012	0.00402548	0.0043224	0.00445696	0.00446471	0.00419185	0.00476471	0.00467724	0.004095	0.00441553	0.00421015	0.00448432	0.00452048
level3	Cellular Processes~Cell Motility~Flagellar assembly	0.00221188	0.0030697	0.00114821	0.00201493	0.00800814	0.00742244	0.00234104	0.00219527	0.00203337	0.00307102	0.00296387	0.00213162	0.00412175	0.00327787	0.0040527	0.000971708	0.00274032	0.000495983	0.00319466	0.00487956	0.00235047	0.00594942	0.00767034	0.00326315	0.00121267	0.00585365	0.0018255	0.00757571	0.00302165	0.00306641	0.00389767	0.00167588	0.00220296	0.00240788	0.0031971	0.00436608	0.00349336	0.00516065	0.00323833	0.00377477	0.00377058	0.00745331	0.0058955	0.00257406	0.00175387	0.00286352	0.00551971	0.00255708
level3	Cellular Processes~Transport and Catabolism~Lysosome	0.000460724	0.000518039	0.000467513	0.000610754	0.000544365	0.000620369	0.000465012	0.000396333	0.000474418	0.000493102	0.000446851	0.000458522	0.000542801	0.000506171	0.000554758	0.00053475	0.000460817	0.00060117	0.000495827	0.000522194	0.000558022	0.000579347	0.000670847	0.000624636	0.000493977	0.00060887	0.000698501	0.000636183	0.000581011	0.000662786	0.000525046	0.00076097	0.00045398	0.000656742	0.000495119	0.000604347	0.000739959	0.00059183	0.00060524	0.000434109	0.000664957	0.000668548	0.000637418	0.000508136	0.000541646	0.000500958	0.000654667	0.000579136
level3	Cellular Processes~Transport and Catabolism~Peroxisome	0.00144127	0.00159638	0.00133579	0.0023611	0.00126256	0.00114523	0.00147249	0.00121312	0.00154376	0.00140774	0.00120878	0.0013482	0.00117532	0.00126943	0.00154817	0.00124816	0.00139004	0.00127307	0.00121958	0.00126222	0.00144423	0.0014302	0.00106489	0.00126878	0.00158863	0.00131284	0.00221368	0.00115412	0.00158292	0.00160486	0.00139999	0.0016719	0.00136559	0.00139015	0.00132756	0.00125824	0.00185201	0.00142776	0.00131882	0.00138016	0.00164638	0.0012304	0.00126083	0.00166315	0.00130881	0.00160201	0.00144832	0.00147503
level3	Environmental Information Processing~Membrane Transport~ABC transporters	0.0375134	0.0379953	0.0405338	0.038423	0.0372983	0.0384263	0.0378791	0.0373594	0.0374218	0.0378122	0.036499	0.0401515	0.0407209	0.038398	0.0376075	0.0417998	0.0382984	0.0414546	0.036495	0.0386827	0.0376566	0.0387623	0.0397777	0.0357194	0.0377698	0.038924	0.0368284	0.0386758	0.0379612	0.0384682	0.0378324	0.0377605	0.0397673	0.0350693	0.0376973	0.0375938	0.038031	0.038688	0.0374012	0.0377337	0.0370908	0.0392381	0.0381248	0.036901	0.0377592	0.0379425	0.0388884	0.0371965
level3	Environmental Information Processing~Membrane Transport~Bacterial secretion system	0.00514048	0.00490596	0.00475914	0.0049663	0.00462445	0.00475468	0.00521697	0.00513588	0.00483577	0.00514497	0.00472619	0.00502993	0.00471934	0.00511968	0.00492401	0.0046864	0.00515731	0.00524963	0.00520618	0.00500247	0.00509031	0.00476139	0.0046905	0.00518572	0.00508019	0.00488942	0.00553362	0.00479278	0.00491147	0.00501367	0.00494854	0.00472896	0.00487967	0.00516381	0.0051341	0.00493631	0.00487484	0.00478638	0.00504375	0.00499669	0.00507347	0.00471846	0.00489063	0.00509957	0.00503081	0.00515776	0.00482722	0.00526432
level3	Environmental Information Processing~Membrane Transport~Phosphotransferase system (PTS)	0.00510042	0.00477421	0.00489091	0.00313338	0.00397114	0.00297329	0.00484891	0.0070355	0.00674694	0.00406959	0.00803571	0.00441999	0.0036047	0.00440517	0.00450547	0.00574503	0.0051669	0.00842799	0.00502445	0.00487023	0.00474173	0.0035052	0.00260672	0.00533856	0.00673576	0.00315162	0.00287736	0.00274987	0.00506119	0.0040076	0.00610727	0.00575154	0.00536408	0.00488355	0.00502966	0.00445625	0.0043956	0.00482469	0.00481459	0.00520272	0.00462975	0.00271739	0.00348259	0.0062238	0.00666837	0.00421435	0.00330131	0.00424049
level3	Environmental Information Processing~Membrane Transport~Secretion system	0.00981723	0.0105475	0.00911233	0.0107485	0.0124046	0.0118396	0.0102798	0.00998469	0.0100151	0.0106886	0.00990073	0.00975728	0.0103168	0.0101394	0.010852	0.00898225	0.0103024	0.00890066	0.01042	0.0111764	0.0100171	0.0115553	0.0118967	0.0103339	0.00988307	0.0113386	0.0107949	0.0120998	0.0103468	0.0103553	0.0110379	0.00906972	0.00971096	0.00968383	0.0103179	0.0105426	0.0105422	0.011205	0.0101244	0.0107938	0.0110323	0.011882	0.0113101	0.0106297	0.00954705	0.0108554	0.0112564	0.0101916
level3	Environmental Information Processing~Membrane Transport~Transporters	0.0787506	0.0802836	0.0824388	0.0846276	0.0768602	0.077061	0.080618	0.0784941	0.0802004	0.076475	0.079168	0.0811029	0.0815861	0.0783775	0.0791169	0.0851783	0.0794056	0.0829171	0.0767039	0.0792359	0.0768489	0.0799858	0.0796121	0.0745715	0.080234	0.0794187	0.0830708	0.0775148	0.0804835	0.0799558	0.0796668	0.0814047	0.0818748	0.0730372	0.0778426	0.0771746	0.08111	0.0804075	0.0767638	0.0781261	0.0779155	0.0787802	0.077249	0.0796026	0.0784471	0.0785961	0.0799481	0.0783408
level3	Environmental Information Processing~Signal Transduction~Calcium signaling pathway	0	0	0	0	0	0	0	0	0	0	0	0	0	0	0	3.1045e-07	0	0	0	0	0	0	0	0	0	0	0	0	0	0	0	0	0	0	0	0	0	0	0	0	0	0	0	0	0	0	0	0
level3	Environmental Information Processing~Signal Transduction~MAPK signaling pathway - yeast	0.000420261	0.000382066	0.000420618	0.000444935	0.00022403	0.000225135	0.000432513	0.000414422	0.00041005	0.000403174	0.000361998	0.000397953	0.000326256	0.000329848	0.000365604	0.000475765	0.000352307	0.000471642	0.000328083	0.00032605	0.000410503	0.000300168	0.000199337	0.00031832	0.000400114	0.000273002	0.000432014	0.000188185	0.000396867	0.000370609	0.000305042	0.00052124	0.000474366	0.000367846	0.000358495	0.00030197	0.000428901	0.000342927	0.000331504	0.000393188	0.000446215	0.000223431	0.000289461	0.000469115	0.000501728	0.000415129	0.000280622	0.000399497
level3	Environmental Information Processing~Signal Transduction~Phosphatidylinositol signaling system	0.000816684	0.000850886	0.00081448	0.000988635	0.000793194	0.000768346	0.000808152	0.000871603	0.000889322	0.000776747	0.000774159	0.000777575	0.000801395	0.000772718	0.000822256	0.000848925	0.000845697	0.000556993	0.000814271	0.000827254	0.000741237	0.000803006	0.000834086	0.000797193	0.000901389	0.000801862	0.000990033	0.000841745	0.000832057	0.000868976	0.000895231	0.000824882	0.000787162	0.0007362	0.000793206	0.000810669	0.00086877	0.00081785	0.000816894	0.00071741	0.000801774	0.000821502	0.000795606	0.000844581	0.000858008	0.000802233	0.000846087	0.000828869
level3	Environmental Information Processing~Signal Transduction~Two-component system	0.0125638	0.0132958	0.011979	0.0113394	0.0184483	0.0183402	0.0122423	0.0123439	0.0119267	0.0135513	0.0132696	0.012904	0.0152873	0.0143246	0.014345	0.0121526	0.0130362	0.0118761	0.0135225	0.0153209	0.0128414	0.0162657	0.018878	0.0133855	0.0110847	0.0165315	0.0113619	0.0185044	0.0131437	0.0133904	0.0134971	0.0116123	0.0125295	0.0125281	0.0139167	0.014917	0.0131921	0.0150818	0.0133541	0.0137567	0.013705	0.0184802	0.0166459	0.0120565	0.0121947	0.0128764	0.0160442	0.013044
level3	Environmental Information Processing~Signaling Molecules and Interaction~Bacterial toxins	0.00118687	0.00123444	0.00120345	0.00147552	0.000896481	0.000851709	0.00128643	0.00125825	0.00130486	0.00116044	0.00121415	0.00118669	0.00102739	0.00104266	0.00110528	0.00121246	0.00126934	0.00152201	0.00117245	0.00105582	0.00117141	0.00102982	0.000844149	0.0011601	0.00144268	0.000976243	0.00153749	0.000827335	0.00128348	0.00121181	0.00130852	0.0012464	0.00122988	0.00109059	0.00111077	0.00100298	0.00132073	0.00112098	0.00109111	0.00110888	0.00124591	0.000855977	0.000936766	0.00138784	0.00122094	0.00124924	0.00109029	0.00116478
level3	Environmental Information Processing~Signaling Molecules and Interaction~Cellular antigens	8.41323e-05	0.000137464	3.62503e-05	0.000306533	5.26067e-05	4.20864e-05	0.000127831	4.62297e-05	0.000126202	0.000100419	3.48147e-05	5.73817e-05	1.82166e-05	4.70519e-05	0.000129867	4.22212e-05	0.000113106	5.03411e-05	3.47949e-05	9.65557e-05	0.000209076	9.59184e-05	1.9806e-05	0.000177487	0.000195527	5.37798e-05	0.00032088	1.78013e-05	0.000129258	0.00013709	0.000155641	0.000211878	8.85443e-05	0.000244977	9.9927e-05	0.000103161	0.000226966	0.000124701	0.000159879	8.67073e-05	0.000207097	6.15309e-05	5.08067e-05	0.000247998	9.26832e-05	0.000146084	0.000106443	0.000117206
level3	Environmental Information Processing~Signaling Molecules and Interaction~G protein-coupled receptors	0	0	0	0	0	8.09353e-07	0	0	4.2208e-07	0	0	0	2.73934e-07	0	0	0	0	0	0	6.99679e-07	0	0	0	1.28614e-06	0	0	3.91317e-07	0	0	0	1.95039e-07	0	0	0	0	2.03074e-07	0	0	1.67789e-06	2.86163e-07	8.31716e-07	0	0	8.67126e-07	6.88241e-07	0	0	0
level3	Environmental Information Processing~Signaling Molecules and Interaction~Ion channels	0.000136815	0.000213032	4.57444e-05	0.000364669	0.000208621	0.000200315	0.000112665	9.41039e-05	0.000167988	6.85696e-05	0.000204146	7.78372e-05	0.000116148	0.000103805	0.000209622	2.60778e-05	0.00015607	2.60004e-05	0.000123075	0.000181217	9.57962e-05	0.000203121	0.000201414	0.000122612	0.00018068	0.000189768	0.00030601	0.000188185	0.000204279	0.000183527	0.000176316	0.000174078	8.09374e-05	0.000119061	0.000102185	0.000139918	0.000255372	0.000179755	0.000100194	0.000112176	0.000144719	0.000225831	0.000151596	0.000163453	8.41949e-05	0.00013172	0.000212533	0.000131761
level3	Genetic Information Processing~Folding, Sorting and Degradation~Chaperones and folding catalysts	0.00927318	0.00892548	0.00937529	0.00824501	0.00924145	0.00934223	0.00906842	0.00927517	0.00896371	0.00938954	0.00908689	0.00930513	0.00939047	0.00941353	0.00903141	0.00937854	0.00920435	0.00921251	0.00934243	0.00919075	0.00955157	0.00912849	0.00927478	0.00960404	0.0090768	0.00919196	0.00836989	0.00940415	0.00896458	0.00914125	0.00903403	0.0091115	0.00922656	0.00994226	0.00923704	0.00952212	0.00889948	0.0089879	0.00958796	0.00922045	0.00902869	0.0091729	0.00938633	0.00879873	0.00951562	0.00905087	0.00909513	0.00915471
level3	Genetic Information Processing~Folding, Sorting and Degradation~Proteasome	0.000486765	0.000540411	0.000436154	0.000791767	0.000456005	0.000433274	0.000513491	0.000459008	0.000521057	0.000458255	0.000402678	0.000444443	0.000424735	0.000428075	0.000520174	0.000413209	0.000509976	0.000422565	0.000442694	0.000482545	0.000462226	0.000506449	0.000434134	0.000451436	0.00055865	0.000484898	0.000774026	0.000438674	0.000525151	0.000542582	0.000527582	0.000515023	0.000456109	0.000455683	0.00045193	0.000448183	0.00060468	0.000505601	0.000460701	0.000453282	0.000526476	0.000462354	0.000442156	0.000556261	0.000450569	0.000528633	0.000517259	0.000497934
level3	Genetic Information Processing~Folding, Sorting and Degradation~Protein export	0.00579772	0.00558607	0.00550083	0.00564278	0.00544185	0.00547554	0.00565679	0.00599524	0.00569449	0.00582917	0.00560741	0.00560162	0.00542773	0.00560257	0.00560863	0.00540245	0.00576601	0.00579769	0.00581521	0.00568349	0.00570843	0.00549262	0.00537396	0.0057812	0.00579486	0.00553331	0.00576489	0.00544295	0.00563473	0.00567223	0.0055358	0.00553394	0.00555973	0.00581852	0.00568455	0.00568646	0.00563365	0.00552978	0.0057523	0.00561852	0.0056224	0.00539704	0.00556265	0.00556868	0.00587093	0.00570286	0.00549526	0.00574578
level3	Genetic Information Processing~Folding, Sorting and Degradation~Protein processing in endoplasmic reticulum	0.000439491	0.000380575	0.000447662	0.000258637	0.000419289	0.000460927	0.000476116	0.00049939	0.000382615	0.00051933	0.000408168	0.000465961	0.000453909	0.000475612	0.00039066	0.000457914	0.000465013	0.000440505	0.00050723	0.000467386	0.000498286	0.00041369	0.000468635	0.000541037	0.000429557	0.000443281	0.00039523	0.000477243	0.000402388	0.000439043	0.000460683	0.000399385	0.000459456	0.000530826	0.00048665	0.000480878	0.00039487	0.000424181	0.00050193	0.000459291	0.000475741	0.000436607	0.000487744	0.000438332	0.000476034	0.000463123	0.000437031	0.000468441
level3	Genetic Information Processing~Folding, Sorting and Degradation~RNA degradation	0.00435364	0.0043991	0.0041682	0.00482063	0.00441162	0.00438359	0.00429723	0.00437208	0.00438435	0.00432625	0.00425426	0.00421277	0.00422886	0.00425771	0.00447794	0.00411905	0.00442572	0.00469935	0.00421888	0.00441661	0.00446454	0.00443301	0.00439469	0.00436881	0.00446668	0.00436159	0.0048222	0.00440454	0.00439087	0.00445953	0.00434216	0.00438702	0.00427508	0.00445401	0.00430787	0.00436892	0.00459331	0.00439818	0.00433591	0.00434309	0.00446008	0.00445291	0.00433175	0.00448954	0.00437263	0.00435974	0.00444895	0.00435233
level3	Genetic Information Processing~Folding, Sorting and Degradation~Sulfur relay system	0.00291839	0.00271772	0.00298259	0.00210642	0.00297366	0.00298881	0.0027703	0.00301132	0.00277707	0.00282971	0.00297909	0.00292673	0.00302848	0.00302151	0.00274415	0.00302363	0.00279787	0.0029205	0.00285777	0.00287451	0.00268521	0.00282293	0.00299022	0.00278793	0.00262289	0.00283436	0.00207085	0.00300672	0.00270337	0.00265803	0.00278399	0.00258034	0.00292713	0.0027346	0.00293514	0.0029137	0.00253037	0.0028386	0.00287087	0.0028519	0.00266232	0.00291988	0.00296162	0.00273015	0.00312645	0.00260708	0.00276575	0.00276239
level3	Genetic Information Processing~Folding, Sorting and Degradation~Ubiquitin system	4.50709e-05	0.000103906	1.7262e-05	0.000294972	2.87712e-05	3.37231e-06	6.85196e-05	7.49176e-06	8.71595e-05	1.79855e-05	2.15876e-05	1.85959e-05	2.60238e-06	1.69775e-06	8.4343e-05	3.1045e-06	5.81517e-05	1.24865e-05	1.14024e-05	3.07859e-05	2.73183e-05	6.00336e-05	4.79176e-07	1.60768e-05	0.000101413	3.88329e-05	0.000263748	3.39072e-06	9.09352e-05	9.17635e-05	7.4115e-05	0.000102706	3.31661e-05	1.72626e-05	1.63722e-05	1.0966e-05	0.000155248	6.36769e-05	1.55804e-05	2.17484e-05	9.0657e-05	2.72743e-05	1.07106e-05	0.000113594	1.9959e-05	8.19749e-05	7.07272e-05	5.97521e-05
level3	Genetic Information Processing~Replication and Repair~Base excision repair	0.00422484	0.00417513	0.00445015	0.00391391	0.00389855	0.0039545	0.00426203	0.00426994	0.00421573	0.00431801	0.00424502	0.0044261	0.00432542	0.00430888	0.00405623	0.00442857	0.00424627	0.0042006	0.00435924	0.00410852	0.0043152	0.00402564	0.00398579	0.00430171	0.00431368	0.00405562	0.00402079	0.00397773	0.00419503	0.00415069	0.00420388	0.00422562	0.00432893	0.004338	0.00423448	0.00412605	0.00406542	0.0040012	0.00421678	0.00418999	0.00412074	0.00391332	0.00407827	0.00410541	0.00424645	0.00424378	0.00401702	0.00424393
level3	Genetic Information Processing~Replication and Repair~Chromosome	0.0155963	0.0151745	0.0149486	0.0143981	0.0161453	0.0162799	0.0153752	0.0158217	0.0149385	0.0157688	0.0155732	0.0153754	0.0155158	0.0157117	0.0154041	0.0147454	0.0155077	0.0158759	0.0159355	0.0158578	0.015668	0.0157597	0.0161388	0.0160101	0.0150423	0.0158954	0.014935	0.0162161	0.0153661	0.0153489	0.0150929	0.0149575	0.0153023	0.0161131	0.0156321	0.0160073	0.0152236	0.0154181	0.0158355	0.0156356	0.0153056	0.0160192	0.0160244	0.0149258	0.0155171	0.0152764	0.0156791	0.0154999
level3	Genetic Information Processing~Replication and Repair~DNA repair and recombination proteins	0.0283037	0.0279129	0.0273666	0.0296429	0.0256036	0.0257516	0.0286748	0.0282003	0.0279909	0.0280214	0.0272516	0.0277191	0.0263611	0.0271853	0.0274866	0.0268879	0.0281326	0.028914	0.0279702	0.0270398	0.0281561	0.026615	0.0251977	0.0280587	0.0287607	0.0266087	0.0303924	0.0253871	0.0280087	0.0278275	0.0273629	0.0278259	0.0278498	0.0285966	0.0275446	0.0270628	0.0281612	0.026904	0.0277468	0.0275692	0.027998	0.0254679	0.0263539	0.0286737	0.0278155	0.0284323	0.0267511	0.0281865
level3	Genetic Information Processing~Replication and Repair~DNA replication	0.00642851	0.00632211	0.0060676	0.00695843	0.00576098	0.00575747	0.00645222	0.00662455	0.00649517	0.00637173	0.00605514	0.0061417	0.00581316	0.00598165	0.00625056	0.00605067	0.00638929	0.00748115	0.00629082	0.00618959	0.00637281	0.00601668	0.00563783	0.00635997	0.00668518	0.00599711	0.00705036	0.00566758	0.00635215	0.00635546	0.00630036	0.00651251	0.00629638	0.00645673	0.00620677	0.00613708	0.00648695	0.00617318	0.00631894	0.00622175	0.00642875	0.00575554	0.00590264	0.00659709	0.00651925	0.00647987	0.00605333	0.00640037
level3	Genetic Information Processing~Replication and Repair~DNA replication proteins	0.0122607	0.0117702	0.0118	0.012154	0.0111678	0.0112604	0.0121272	0.0123857	0.0119763	0.0123073	0.0115344	0.0119189	0.011462	0.0118694	0.0118232	0.0117589	0.0119199	0.013757	0.0119165	0.0118341	0.0123726	0.0115208	0.0112073	0.012085	0.0121559	0.0115062	0.0127742	0.0111923	0.0119706	0.0118962	0.0115557	0.0120014	0.0119291	0.0126187	0.0120771	0.0118757	0.011944	0.0116406	0.0121688	0.0118772	0.0120578	0.0113062	0.0116059	0.0122581	0.0123454	0.0120955	0.0115305	0.0123928
level3	Genetic Information Processing~Replication and Repair~Homologous recombination	0.00921809	0.00914299	0.00865719	0.00987975	0.00853721	0.00856997	0.00941291	0.00918289	0.00910595	0.00913999	0.00898045	0.00889576	0.00845964	0.00871187	0.00905082	0.00855445	0.00922873	0.00914612	0.00919925	0.00895892	0.00918806	0.00881185	0.00832074	0.00921606	0.00937475	0.00878472	0.0101566	0.00839711	0.00924421	0.0091448	0.00905431	0.00915552	0.00905768	0.00929796	0.00890423	0.00886314	0.00939897	0.00888591	0.00900621	0.00909683	0.00925242	0.00843475	0.00865939	0.00942089	0.00906001	0.00937702	0.00886606	0.00920527
level3	Genetic Information Processing~Replication and Repair~Mismatch repair	0.00828803	0.00813624	0.00799462	0.00829324	0.00790377	0.00802595	0.00824645	0.00847117	0.00822992	0.00835125	0.00810733	0.00805469	0.00792108	0.00796244	0.00811281	0.00783995	0.00813584	0.00968573	0.00835383	0.00810765	0.0082086	0.00800501	0.00785801	0.0083387	0.00824436	0.00806873	0.00831041	0.00784019	0.00817312	0.00810407	0.00804499	0.00809563	0.00814272	0.00838507	0.00815365	0.00816782	0.00814067	0.00809642	0.00828567	0.00821917	0.00816246	0.00787813	0.0080206	0.00820865	0.00827128	0.00827947	0.00802296	0.00821707
level3	Genetic Information Processing~Replication and Repair~Non-homologous end-joining	4.34683e-05	5.22016e-05	2.21529e-05	1.65158e-05	2.76877e-06	3.73651e-05	9.09983e-05	5.40869e-05	2.21592e-05	4.19661e-05	3.50643e-05	4.86151e-05	2.9174e-05	7.00927e-05	1.83508e-05	2.70091e-05	8.63282e-05	1.55686e-05	0.000131774	2.75207e-05	2.07619e-05	5.19088e-06	2.47574e-05	0.000112109	5.73749e-05	5.2461e-05	8.56985e-05	3.6874e-05	2.20843e-05	4.84369e-05	8.50372e-05	2.41223e-05	2.58634e-05	4.4172e-05	6.57712e-05	4.26454e-05	5.62493e-06	1.94016e-05	5.1775e-05	1.91729e-05	4.53285e-05	1.83283e-05	3.3505e-05	4.20556e-05	2.06472e-05	6.93634e-05	3.9938e-05	5.7837e-05
level3	Genetic Information Processing~Replication and Repair~Nucleotide excision repair	0.00411767	0.00423604	0.00385145	0.00511461	0.0039183	0.00392253	0.00411036	0.00410092	0.00424275	0.00397366	0.00380404	0.00389213	0.00378783	0.00384661	0.00417445	0.00363428	0.00418032	0.00432112	0.00401399	0.00403692	0.00396953	0.0040877	0.00380179	0.00406078	0.00436955	0.00408653	0.00495134	0.00385948	0.0041788	0.004278	0.0042148	0.00397669	0.00386856	0.00405494	0.00398692	0.00400055	0.00442794	0.00414497	0.00411227	0.00395334	0.00411782	0.00392052	0.00390168	0.00425325	0.00387709	0.00421821	0.00415126	0.00404591
level3	Genetic Information Processing~Transcription~Basal transcription factors	9.81543e-06	1.2429e-06	8.63101e-07	1.32126e-06	0	0	1.08331e-06	0	6.3312e-07	3.37228e-06	1.24784e-07	1.03606e-05	4.10901e-07	1.50372e-05	6.35219e-06	0	7.99335e-07	0	3.52651e-07	2.09904e-06	4.37093e-06	1.57983e-06	3.19451e-07	3.21535e-06	1.50986e-06	4.39617e-06	8.21766e-06	1.35629e-05	3.24768e-06	7.33219e-06	1.95039e-07	6.71444e-06	1.2171e-06	3.04635e-06	8.46839e-06	4.67069e-06	7.59365e-06	1.3266e-06	2.87639e-06	3.72012e-06	3.74272e-06	5.67306e-06	3.29557e-06	8.67126e-07	4.12945e-06	2.10192e-06	0	3.83026e-06
level3	Genetic Information Processing~Transcription~RNA polymerase	0.00170688	0.00170625	0.00166291	0.00191484	0.00139703	0.00138184	0.00176634	0.00168364	0.00170985	0.00168689	0.0016328	0.00167656	0.00148733	0.00157211	0.00162722	0.0016027	0.00170079	0.00166142	0.00164206	0.00156448	0.0017043	0.00151709	0.00128451	0.00162204	0.00180026	0.00149279	0.00190611	0.001305	0.00170211	0.00165841	0.00159113	0.00170099	0.00170851	0.00167752	0.00161633	0.00153503	0.00171842	0.0015571	0.00160838	0.00161024	0.00169171	0.0013371	0.00145692	0.00178498	0.00166417	0.00176071	0.00151465	0.00167766
level3	Genetic Information Processing~Transcription~Transcription factors	0.0197182	0.0194652	0.0200677	0.0181221	0.0190451	0.0189316	0.0198206	0.0202446	0.0198449	0.0193696	0.0200554	0.0199213	0.0197716	0.0200213	0.0191593	0.0206893	0.0196355	0.0222672	0.0197234	0.0193034	0.0191399	0.0189873	0.0194632	0.0194782	0.0197455	0.0191455	0.0185794	0.0193021	0.0193689	0.0190844	0.0198778	0.0192451	0.0200454	0.0188861	0.0198908	0.0193811	0.0183775	0.0193667	0.0194005	0.0194677	0.0191935	0.0192548	0.0192005	0.0198186	0.0202019	0.019158	0.0190663	0.0194413
level3	Genetic Information Processing~Transcription~Transcription machinery	0.00984027	0.009273	0.0101432	0.00815814	0.00963232	0.0096541	0.00970107	0.00977017	0.0093879	0.0106193	0.00952138	0.0100306	0.0098541	0.0101974	0.00954911	0.0100423	0.00937521	0.00999584	0.00973457	0.00966373	0.0105212	0.00948147	0.00967282	0.00990071	0.00905944	0.00938846	0.00888369	0.0097784	0.00950792	0.00934788	0.00917738	0.00926394	0.0098205	0.0104612	0.0102298	0.00985902	0.00899482	0.00947028	0.0100093	0.0100263	0.00994274	0.0096754	0.00994988	0.00977815	0.00992008	0.00988884	0.00933582	0.0102678
level3	Genetic Information Processing~Translation~Aminoacyl-tRNA biosynthesis	0.0122961	0.0125353	0.0118302	0.0135783	0.0120847	0.0119715	0.0124608	0.012235	0.0125066	0.0120491	0.0122975	0.0119832	0.0118541	0.0118445	0.012384	0.011488	0.0125218	0.0100907	0.0123722	0.0123001	0.0121264	0.0123082	0.0118507	0.0122076	0.0126685	0.0121818	0.0134922	0.0119061	0.0124851	0.0124083	0.0125603	0.0122036	0.0120858	0.012143	0.0119396	0.0120163	0.0126451	0.0121397	0.0120501	0.0121945	0.0122566	0.0119158	0.0118811	0.0124866	0.0118729	0.0124493	0.0122492	0.0122377
level3	Genetic Information Processing~Translation~Ribosome	0.0236251	0.0236635	0.0226791	0.0261435	0.021523	0.0215253	0.0240206	0.0232944	0.0235573	0.0233691	0.0226187	0.0231368	0.0218098	0.0225228	0.0233182	0.0219977	0.0236629	0.0218276	0.0231335	0.0229476	0.023941	0.0225914	0.0209724	0.0233632	0.0244077	0.0223721	0.0264718	0.021239	0.0237529	0.0236186	0.0231459	0.0236886	0.0231578	0.0240781	0.0228534	0.0226183	0.024237	0.0226932	0.0232223	0.0232092	0.023664	0.0214121	0.0219762	0.0242175	0.0228404	0.0241174	0.0226192	0.0236331
level3	Genetic Information Processing~Translation~Ribosome Biogenesis	0.0143936	0.0141181	0.0140593	0.0140744	0.0144476	0.0144103	0.0143656	0.0142568	0.0139871	0.0144154	0.0140428	0.0142567	0.0141061	0.0142696	0.0142339	0.0138164	0.0142707	0.0131372	0.0143938	0.0144125	0.0143763	0.0143663	0.0142159	0.0142654	0.0140963	0.0143506	0.0144103	0.0143266	0.0141459	0.0141669	0.0138427	0.0138807	0.0141713	0.0145374	0.0141504	0.0142917	0.0141678	0.0141111	0.0142348	0.0143536	0.0140822	0.0141589	0.0143154	0.0140509	0.0140454	0.0143064	0.0142255	0.0143152
level3	Genetic Information Processing~Translation~Ribosome biogenesis in eukaryotes	0.000512806	0.000571235	0.00045169	0.000808283	0.000475266	0.000447033	0.000547344	0.000471433	0.000566009	0.000467622	0.0004763	0.000462507	0.000432268	0.000444082	0.000552288	0.000415848	0.000535155	0.00042059	0.000471142	0.000492807	0.000485902	0.000517734	0.000437488	0.000489162	0.000588596	0.00049325	0.000785374	0.000443336	0.000552431	0.000552803	0.000569125	0.000552574	0.000484711	0.000481323	0.000471125	0.000463617	0.000624648	0.000534787	0.000479398	0.000489911	0.00055018	0.000469555	0.00045012	0.000605687	0.00045791	0.000546149	0.000537492	0.000520916
level3	Genetic Information Processing~Translation~RNA transport	0.0016524	0.00149993	0.00185912	0.000928848	0.00176022	0.00181255	0.00158705	0.00171726	0.00156191	0.00168988	0.00175134	0.00173048	0.00185837	0.00176226	0.00153335	0.00184935	0.00153772	0.00168805	0.00175162	0.00161579	0.00159575	0.00162971	0.00178286	0.00166084	0.00138153	0.0016811	0.000860898	0.00178267	0.00147932	0.00149243	0.00147957	0.00148862	0.00172281	0.001643	0.001679	0.00173851	0.00132101	0.00159657	0.00168772	0.00171841	0.00144802	0.0016849	0.00178373	0.00135445	0.00172634	0.00151128	0.00160579	0.00156466
level3	Genetic Information Processing~Translation~Translation factors	0.00523403	0.00503348	0.00503965	0.00511923	0.00480322	0.00486543	0.00518393	0.00530198	0.00509577	0.00522365	0.0050515	0.00514921	0.00489041	0.00506074	0.00503376	0.00495323	0.00520327	0.00504897	0.00515822	0.00511722	0.00531651	0.00493043	0.00471573	0.00519151	0.00526364	0.00495258	0.00524639	0.00477116	0.00512874	0.00512898	0.00498248	0.00507637	0.00513891	0.00536335	0.00511237	0.00509836	0.00512993	0.00494707	0.00520171	0.0051349	0.00513418	0.00476842	0.0049667	0.00513252	0.00524233	0.00520401	0.00491642	0.00516358
level3	Human Diseases~Cancers~Bladder cancer	0	2.48579e-07	2.877e-07	0	0	2.69784e-07	0	0	0	3.74697e-07	0	0	2.73934e-07	0	0	3.1045e-07	5.99502e-07	0	0	4.66453e-07	0	0	0	2.14357e-07	2.2648e-06	1.46539e-07	0	0	0	0	0	2.48683e-07	3.04276e-07	0	0	2.03074e-07	0	1.65825e-07	0	5.72325e-07	0	0	0	4.33563e-07	6.88241e-07	0	0	0
level3	Human Diseases~Cancers~Colorectal cancer	0	0	0	0	0	0	0	0	0	0	0	0	0	0	0	0	0	0	0	0	0	0	0	0	0	0	0	0	0	0	0	0	0	0	0	0	0	1.65825e-07	0	0	0	0	0	0	0	0	0	0
level3	Human Diseases~Cancers~Pathways in cancer	0.000402232	0.000336079	0.000413425	0.000202484	0.000407852	0.000436241	0.000383764	0.000460104	0.000359401	0.000464625	0.000364618	0.000418143	0.000424324	0.0004305	0.000360311	0.000415227	0.000401666	0.000423751	0.000437992	0.000442897	0.000429079	0.000395635	0.000436689	0.000440932	0.000382499	0.000410456	0.000253574	0.000436555	0.000352374	0.000374831	0.000383252	0.00034368	0.000410772	0.000438674	0.000431888	0.000434577	0.00032484	0.000390519	0.000437451	0.000425524	0.000389243	0.000412606	0.000435565	0.000348151	0.000445751	0.000400766	0.000379323	0.000402178
level3	Human Diseases~Cancers~Prostate cancer	0.000398026	0.000335582	0.000406808	0.000202814	0.000412427	0.000434758	0.000378889	0.000444024	0.000347794	0.000432401	0.000363121	0.000411501	0.000422407	0.000427832	0.000354311	0.000416003	0.000395671	0.000432997	0.000424357	0.000425638	0.000413417	0.000389316	0.000433974	0.00043	0.000363626	0.000408697	0.000251226	0.000436979	0.000353998	0.000377719	0.000382277	0.000338706	0.000397688	0.000431312	0.000421161	0.000430313	0.000322027	0.000382227	0.000431698	0.000419228	0.000388827	0.000412169	0.000436388	0.000344249	0.000440704	0.000379397	0.000380027	0.000389155
level3	Human Diseases~Cancers~Renal cell carcinoma	4.80756e-06	1.49147e-06	7.76791e-06	0	2.40763e-07	2.96763e-06	5.6874e-06	1.60799e-05	1.18182e-05	3.40975e-05	2.87003e-06	8.76665e-06	2.32844e-06	3.88057e-06	6.70509e-06	6.67467e-06	6.39468e-06	1.50154e-06	1.55166e-05	1.91246e-05	1.7848e-05	6.9964e-06	2.87506e-06	1.52193e-05	1.96282e-05	2.34462e-06	3.91317e-06	4.2384e-07	5.19629e-06	4.22157e-06	2.14543e-06	9.20127e-06	1.4301e-05	1.04084e-05	1.10089e-05	5.07684e-06	5.90617e-06	9.12039e-06	6.47187e-06	1.00157e-05	1.24757e-05	1.74556e-06	2.74631e-06	6.93701e-06	1.35354e-05	2.41721e-05	7.03753e-07	1.68532e-05
level3	Human Diseases~Cancers~Small cell lung cancer	0	0	0	0	0	0	0	0	0	0	0	0	0	0	0	0	0	0	0	0	0	0	0	0	0	0	0	0	0	0	0	0	0	0	0	0	0	1.65825e-07	0	0	0	0	0	0	0	0	0	0
level3	Human Diseases~Cardiovascular Diseases~Viral myocarditis	0	0	0	0	0	0	0	0	0	0	0	0	0	0	0	0	0	0	0	0	0	0	0	0	0	0	0	0	0	0	0	0	0	0	0	0	0	1.65825e-07	0	0	0	0	0	0	0	0	0	0
level3	Human Diseases~Immune System Diseases~Primary immunodeficiency	0.000481557	0.000466583	0.000433277	0.000511659	0.000546171	0.000470909	0.00039893	0.000530453	0.00051958	0.000403174	0.00050525	0.000396624	0.00043624	0.000387572	0.000456652	0.000418176	0.000463015	0.000732594	0.000446574	0.000449894	0.000384277	0.000500355	0.00044244	0.000435787	0.00050354	0.000468632	0.000387404	0.000458594	0.000489751	0.000465483	0.000466924	0.000560283	0.000435114	0.000436897	0.000410435	0.000476207	0.000532399	0.000503446	0.000479877	0.000450992	0.000417937	0.000452972	0.000450669	0.000397144	0.000511363	0.000405321	0.000473098	0.000411753
level3	Human Diseases~Immune System Diseases~Systemic lupus erythematosus	0	0	0	0	0	0	5.41657e-07	0	0	0	0	0	0	0	0	0	0	0	0	0	0	0	0	4.28714e-07	0	0	0	0	0	0	0	0	0	0	0	0	0	6.63301e-07	0	0	8.31716e-07	0	0	0	0	0	0	0
level3	Human Diseases~Infectious Diseases~African trypanosomiasis	4.60724e-05	0.000105646	2.07144e-05	0.000296293	2.44374e-05	3.37231e-06	6.98737e-05	2.15617e-05	8.9903e-05	1.53626e-05	2.37089e-05	1.96585e-05	5.34172e-06	2.66789e-06	8.64604e-05	8.6926e-06	6.39468e-05	3.24017e-06	1.34007e-05	3.17188e-05	2.91395e-05	6.20648e-05	9.58353e-07	1.60768e-05	0.000104936	3.98586e-05	0.000262965	2.96688e-06	9.02856e-05	8.66532e-05	7.86009e-05	9.22614e-05	3.13404e-05	1.4724e-05	2.25824e-05	1.15752e-05	0.000143998	6.4506e-05	1.7498e-05	2.2893e-05	7.94288e-05	2.61833e-05	5.49262e-06	0.000114027	1.62884e-05	7.9873e-05	7.16069e-05	5.93691e-05
level3	Human Diseases~Infectious Diseases~Amoebiasis	8.83389e-05	0.000120064	0.000209158	7.76242e-05	4.98379e-05	5.22033e-05	0.000102915	7.63794e-05	0.000133166	0.00017311	0.000103945	0.000164175	0.000182851	0.000131454	8.99894e-05	0.000181924	8.73274e-05	2.67116e-05	0.000115552	7.88305e-05	0.000134406	8.93734e-05	8.9606e-05	0.000103106	0.00011324	8.04499e-05	4.50015e-05	7.84103e-05	9.77553e-05	9.28745e-05	0.00012424	0.00017184	0.000143314	0.000111446	0.00010529	7.53403e-05	8.21239e-05	8.57317e-05	9.30032e-05	0.000101874	0.000101885	7.72409e-05	9.58462e-05	7.80413e-05	9.22243e-05	0.000124364	8.16354e-05	0.000130995
level3	Human Diseases~Infectious Diseases~Bacterial invasion of epithelial cells	3.00472e-06	7.45737e-07	0	0	1.20381e-07	2.69784e-07	0	0	1.68832e-06	7.49395e-07	9.98271e-07	0	4.10901e-07	0	7.05799e-07	1.08657e-06	0	2.37085e-06	1.76325e-06	0	7.28488e-07	4.51381e-07	0	2.14357e-07	3.01973e-06	0	0	0	0	0	1.95039e-07	7.46049e-07	0	0	0	4.06147e-07	0	1.65825e-06	9.58796e-07	1.14465e-06	0	0	0	0	1.6059e-06	0	1.23157e-06	0
level3	Human Diseases~Infectious Diseases~Chagas disease (American trypanosomiasis)	4.46702e-05	0.000102912	1.55358e-05	0.000294642	2.41967e-05	4.04677e-07	6.82488e-05	7.49176e-06	8.67374e-05	1.42385e-05	2.04646e-05	1.75333e-05	1.2327e-06	7.27606e-07	8.36372e-05	2.32837e-06	5.7752e-05	1.58057e-07	1.01093e-05	2.93865e-05	2.54971e-05	5.89052e-05	0	1.30758e-05	9.91478e-05	3.83932e-05	0.000262183	1.27152e-06	8.89866e-05	8.59866e-05	7.29447e-05	9.05206e-05	2.9819e-05	1.37086e-05	1.55254e-05	9.13831e-06	0.000142873	6.28478e-05	1.48613e-05	1.94591e-05	7.52703e-05	2.5747e-05	4.66873e-06	0.000107524	9.63538e-06	7.60195e-05	6.93197e-05	5.66879e-05
level3	Human Diseases~Infectious Diseases~Epithelial cell signaling in Helicobacter pylori infection	0.00102922	0.00104105	0.00121841	0.000869391	0.000963895	0.000980801	0.0010175	0.000995491	0.00104106	0.00110011	0.00105779	0.00115374	0.00120545	0.00111518	0.000992354	0.00117133	0.000998969	0.000857933	0.00107229	0.000983982	0.00107962	0.000990103	0.00103869	0.00104928	0.00100406	0.000998957	0.000826071	0.00102273	0.00100841	0.000987402	0.00103273	0.000988018	0.00107683	0.00109085	0.00102919	0.00102166	0.000926144	0.000951008	0.0010518	0.00102618	0.000944829	0.000986894	0.00103289	0.00093823	0.00103007	0.00100472	0.000981736	0.00104107
level3	Human Diseases~Infectious Diseases~Influenza A	0	0	0	0	0	0	0	0	0	0	0	0	0	0	0	0	0	0	0	0	0	0	0	0	0	0	0	0	0	0	0	0	0	0	0	0	0	1.65825e-07	0	0	0	0	0	0	0	0	0	0
level3	Human Diseases~Infectious Diseases~Pathogenic Escherichia coli infection	0	0	0	0	0	0	0	0	0	1.87349e-06	0	0	0	0	0	0	0	0	0	0	0	0	0	0	6.2911e-06	0	0	0	0	0	0	1.24342e-06	0	0	0	0	0	0	0	2.86163e-06	0	0	0	0	2.29414e-06	0	0	0
level3	Human Diseases~Infectious Diseases~Pertussis	1.4022e-06	6.71164e-06	4.89091e-06	9.90947e-07	9.38976e-06	1.30845e-05	5.41657e-06	3.65452e-07	8.4416e-07	2.24818e-05	2.49568e-06	8.50099e-06	3.56115e-06	3.15296e-06	9.52829e-06	3.88062e-06	1.13905e-05	2.54472e-05	9.28647e-06	9.79551e-06	2.58613e-05	4.51381e-06	7.98627e-07	1.54337e-05	1.96282e-05	3.66348e-06	6.26108e-06	6.78143e-06	8.44398e-06	2.04413e-05	3.31567e-06	4.72498e-05	1.15625e-05	1.11699e-05	6.77471e-06	3.8584e-06	3.59995e-05	5.30641e-06	5.27338e-06	1.5739e-05	3.99224e-05	5.23667e-06	1.84003e-05	1.43076e-05	2.98238e-05	1.40128e-05	4.39846e-06	1.22568e-05
level3	Human Diseases~Infectious Diseases~Shigellosis	0	0	0	0	0	0	0	0	0	7.49395e-07	0	0	0	0	0	0	0	0	0	0	0	0	0	0	2.51644e-06	0	0	0	0	0	0	4.97366e-07	0	0	0	0	0	0	0	1.14465e-06	0	0	0	0	9.17655e-07	0	0	0
level3	Human Diseases~Infectious Diseases~Staphylococcus aureus infection	4.02633e-05	3.75354e-05	2.44545e-05	9.24884e-06	1.4205e-05	3.57464e-05	9.69566e-05	9.41039e-05	7.17536e-05	2.58541e-05	3.21942e-05	1.99242e-05	1.62991e-05	1.69775e-05	3.95248e-05	4.11346e-05	6.9742e-05	2.26021e-05	3.1621e-05	4.92108e-05	3.16892e-05	2.52773e-05	2.52366e-05	8.63858e-05	9.99027e-05	1.33351e-05	3.09141e-05	5.08608e-06	1.23412e-05	1.86638e-05	0.000140623	3.90432e-05	8.30673e-05	2.43708e-05	4.60116e-05	2.63996e-05	3.8812e-05	0.000123374	6.66363e-05	8.7852e-05	9.19046e-05	6.76403e-06	9.88671e-06	0.000161285	5.94182e-05	3.04779e-05	3.51877e-05	1.18738e-05
level3	Human Diseases~Infectious Diseases~Toxoplasmosis	0	0	0	0	0	0	0	0	0	0	0	0	0	0	0	0	0	0	0	0	0	0	0	0	0	0	0	0	0	0	0	0	0	0	0	0	0	1.65825e-07	0	0	0	0	0	0	0	0	0	0
level3	Human Diseases~Infectious Diseases~Tuberculosis	0.00149495	0.00143057	0.0013568	0.00136024	0.0016142	0.00158283	0.00142862	0.00148373	0.0014452	0.00147294	0.0015316	0.00141116	0.00142747	0.00151027	0.00149488	0.00132422	0.00148137	0.00128334	0.00150288	0.00155352	0.00149704	0.00154169	0.00157058	0.00151379	0.00142758	0.00151756	0.00146901	0.00159745	0.0014673	0.00144022	0.00145928	0.00151125	0.00142462	0.00152241	0.00151725	0.00152833	0.00147036	0.00149458	0.00148158	0.00149663	0.00147671	0.00158497	0.00153766	0.00145807	0.0014593	0.00143456	0.00150744	0.00151027
level3	Human Diseases~Infectious Diseases~Vibrio cholerae pathogenic cycle	0.000621577	0.000620205	0.000511531	0.000598863	0.000746124	0.000708994	0.000575781	0.000629308	0.000613071	0.000587151	0.000659483	0.000551236	0.000577727	0.000632775	0.000656393	0.000504481	0.000611092	0.00103638	0.000610439	0.000652334	0.000638884	0.000664432	0.000689215	0.000669008	0.000602184	0.000662503	0.000619455	0.000712051	0.000634598	0.000597685	0.000637389	0.000623697	0.000548001	0.000694567	0.000655171	0.000676641	0.000639835	0.000675241	0.000669719	0.000620973	0.000638342	0.000719606	0.000664057	0.000668121	0.000613223	0.000599398	0.000654491	0.000615523
level3	Human Diseases~Metabolic Diseases~Type I diabetes mellitus	0.00047074	0.000472549	0.000441332	0.00051265	0.000456487	0.000452294	0.000472866	0.000470154	0.000470619	0.000463501	0.000460577	0.000452412	0.000438158	0.00044772	0.000471474	0.000439287	0.000487595	0.000438608	0.000471964	0.000470418	0.000469146	0.000468759	0.00043637	0.000470513	0.000481898	0.000461012	0.000516539	0.000447151	0.000480657	0.000477926	0.000471605	0.000546605	0.000465238	0.000477007	0.00046802	0.000457931	0.00049865	0.000471275	0.000463098	0.000469879	0.000499029	0.000454281	0.000456711	0.000481255	0.000470757	0.000482391	0.000463773	0.000484911
level3	Human Diseases~Metabolic Diseases~Type II diabetes mellitus	0.000488568	0.000489204	0.000441332	0.000516614	0.000456125	0.000462815	0.000502928	0.000484224	0.000479905	0.000472119	0.000469811	0.000462242	0.000441034	0.000478037	0.000473238	0.000427179	0.000497386	0.000427386	0.000525215	0.000470884	0.000470968	0.0004577	0.000447072	0.000511027	0.000500017	0.000477278	0.000556453	0.000459018	0.00047741	0.000487702	0.00049696	0.000477472	0.000452762	0.000487923	0.00048411	0.000472958	0.000477275	0.000460331	0.000478199	0.000463584	0.000487385	0.000452972	0.000463028	0.000483423	0.000464333	0.000496053	0.000474154	0.000491423
level3	Human Diseases~Neurodegenerative Diseases~Alzheimer's disease	0.000467535	0.000472549	0.000438168	0.000510338	0.000452996	0.000452024	0.000483158	0.000466682	0.000474207	0.000455632	0.000456959	0.00044763	0.00043309	0.000445295	0.000471474	0.000428266	0.000475005	0.000420353	0.000462325	0.000467386	0.000464047	0.000462439	0.000438606	0.000475229	0.000483912	0.000455297	0.000518887	0.000442912	0.000468966	0.000466372	0.000487599	0.000462799	0.000457935	0.000470153	0.000459834	0.000456509	0.000482619	0.000476582	0.000466934	0.000472455	0.000482811	0.000445771	0.000447374	0.000513772	0.000455616	0.000476085	0.000460255	0.000466909
level3	Human Diseases~Neurodegenerative Diseases~Amyotrophic lateral sclerosis (ALS)	4.80756e-05	1.81463e-05	2.27283e-05	1.45339e-05	1.81776e-05	2.26619e-05	2.76245e-05	8.89875e-05	4.05197e-05	3.29734e-05	2.9449e-05	1.93929e-05	2.58868e-05	2.0858e-05	2.18798e-05	5.65019e-05	5.61533e-05	0.000315719	3.18561e-05	2.96197e-05	3.64244e-05	3.04682e-05	2.45977e-05	3.53689e-05	6.97054e-05	2.02224e-05	1.21308e-05	7.62911e-06	2.95539e-05	3.08841e-05	2.71105e-05	6.41602e-05	4.65542e-05	3.5033e-05	4.09306e-05	3.53348e-05	3.45933e-05	2.23864e-05	3.61945e-05	5.20816e-05	4.99029e-05	2.09467e-05	1.5654e-05	5.63632e-05	8.87831e-05	3.25798e-05	2.19923e-05	1.83853e-05
level3	Human Diseases~Neurodegenerative Diseases~Huntington's disease	5.06797e-05	4.47442e-05	3.07839e-05	1.12307e-05	2.44374e-05	3.5072e-05	6.06656e-05	8.49676e-05	5.08606e-05	6.44479e-05	6.77576e-05	4.67555e-05	2.73934e-05	3.03169e-05	3.59958e-05	7.29557e-05	6.93423e-05	0.000320935	5.3838e-05	4.40798e-05	7.24846e-05	3.43049e-05	2.41185e-05	7.22383e-05	8.98369e-05	2.27136e-05	3.05227e-05	8.05295e-06	6.91757e-05	4.88813e-05	6.29977e-05	6.86365e-05	7.91117e-05	5.28033e-05	5.56091e-05	4.12239e-05	6.01867e-05	5.93655e-05	5.70483e-05	7.32577e-05	0.000106875	2.09467e-05	3.02094e-05	0.000131803	0.000104383	6.58602e-05	2.51592e-05	3.29403e-05
level3	Human Diseases~Neurodegenerative Diseases~Parkinson's disease	0	0	0	0	0	0	0	0	0	0	0	0	0	0	0	0	0	0	0	0	0	0	0	0	0	0	0	0	0	0	0	0	0	0	0	0	0	6.63301e-07	0	0	0	0	0	0	0	0	0	0
level3	Human Diseases~Neurodegenerative Diseases~Prion diseases	3.2451e-05	1.16832e-05	1.38096e-05	8.58821e-06	1.14362e-05	1.6322e-05	1.76038e-05	6.92531e-05	3.03897e-05	2.02337e-05	2.04646e-05	1.16889e-05	1.60252e-05	1.11566e-05	1.16457e-05	3.50808e-05	4.17653e-05	0.000296989	2.13942e-05	1.9591e-05	2.29474e-05	1.85066e-05	1.53336e-05	2.4651e-05	5.1587e-05	1.26024e-05	7.82635e-06	2.96688e-06	1.42898e-05	1.57753e-05	1.85287e-05	3.82972e-05	3.34703e-05	2.15783e-05	2.8228e-05	2.39627e-05	1.04061e-05	1.40952e-05	2.63669e-05	2.97609e-05	2.49515e-05	1.17825e-05	4.94336e-06	4.11885e-05	6.42359e-05	1.8567e-05	1.28435e-05	8.80961e-06
level3	Metabolism~Amino Acid Metabolism~Alanine, aspartate and glutamate metabolism	0.0110109	0.0107858	0.010682	0.0114762	0.0106562	0.0107218	0.0108529	0.0107865	0.010828	0.0106403	0.0105491	0.0106727	0.0104517	0.0107053	0.0108852	0.0105755	0.011023	0.0105696	0.0106964	0.0109012	0.0106432	0.0108419	0.0104692	0.010679	0.0109639	0.010858	0.0114856	0.0106307	0.0109174	0.0111147	0.0107972	0.0114389	0.0107066	0.0108064	0.0107676	0.0108183	0.01126	0.0108652	0.0108488	0.0107082	0.0108834	0.0106758	0.0107831	0.0109314	0.010863	0.010855	0.0108424	0.010963
level3	Metabolism~Amino Acid Metabolism~Amino acid related enzymes	0.0152436	0.0151715	0.0148678	0.0159282	0.0150004	0.0150194	0.0151504	0.0149018	0.0151269	0.0148714	0.0150461	0.0149578	0.0146371	0.0148968	0.0152237	0.0147555	0.0153009	0.0132547	0.0149472	0.0151945	0.0152367	0.0151664	0.014662	0.0149793	0.0152557	0.0151064	0.0156899	0.0147924	0.0152804	0.0153641	0.0149884	0.0154693	0.0150826	0.0152556	0.014912	0.0151089	0.0155223	0.0150332	0.0150783	0.0150559	0.0151069	0.0149136	0.0149427	0.0151617	0.0149943	0.0152628	0.0151398	0.0150955
level3	Metabolism~Amino Acid Metabolism~Arginine and proline metabolism	0.0131637	0.0128637	0.013555	0.0125157	0.0127347	0.0128148	0.012886	0.0129575	0.0130117	0.0131481	0.0125937	0.0133213	0.0133569	0.0133787	0.0128057	0.0131696	0.013196	0.0111239	0.0130464	0.012809	0.0128305	0.0128443	0.0127664	0.012792	0.0129622	0.0129025	0.0123609	0.0128695	0.0127754	0.0129922	0.013204	0.0126433	0.0129886	0.0126926	0.0132288	0.0128359	0.0126566	0.0128423	0.0130494	0.0130525	0.0128063	0.0128089	0.0129848	0.0127654	0.0129048	0.0129156	0.0128053	0.0130516
level3	Metabolism~Amino Acid Metabolism~Cysteine and methionine metabolism	0.00986892	0.00981614	0.009043	0.0105599	0.00969998	0.00960797	0.0099153	0.00993262	0.00986421	0.00957501	0.00968922	0.00926874	0.0090349	0.00948435	0.00991754	0.00889796	0.00984941	0.0102312	0.00962314	0.00977918	0.0096175	0.00969091	0.00948769	0.00984905	0.00992786	0.00961428	0.0109268	0.00955928	0.00987036	0.00974871	0.00984539	0.00977349	0.00951683	0.00984554	0.0098493	0.0097392	0.0100661	0.00996278	0.00981879	0.00957415	0.0100492	0.00969984	0.00955853	0.0104801	0.00980652	0.00974521	0.00974716	0.00989549
level3	Metabolism~Amino Acid Metabolism~Glycine, serine and threonine metabolism	0.0084609	0.00842509	0.00835971	0.00932944	0.00782432	0.00783494	0.00835695	0.00817388	0.00843801	0.00808747	0.00796059	0.00824756	0.0079671	0.00818945	0.00834255	0.00841288	0.00830849	0.0072379	0.00804173	0.00800783	0.00844937	0.00809461	0.00766411	0.00813892	0.00848292	0.00805276	0.00906643	0.00772151	0.00838747	0.00851734	0.00799993	0.00846791	0.00835602	0.00845234	0.00826628	0.00820458	0.00862301	0.00809393	0.00830916	0.00804919	0.00829096	0.00789406	0.0079632	0.00837123	0.00837957	0.00839788	0.00823268	0.00832048
level3	Metabolism~Amino Acid Metabolism~Histidine metabolism	0.00644193	0.00644019	0.00631675	0.00640152	0.00658511	0.00652271	0.00640103	0.00648823	0.00642004	0.00636423	0.00658959	0.00630614	0.00632405	0.00635394	0.00646583	0.00630012	0.00642886	0.00594381	0.00650371	0.0065322	0.00622566	0.00650236	0.00647096	0.00629116	0.00640988	0.00644142	0.00649508	0.00652586	0.00656909	0.0064901	0.00646302	0.00629019	0.00631342	0.00606705	0.00638432	0.00636473	0.00650017	0.00636686	0.00622786	0.0064876	0.00642168	0.00641492	0.00646261	0.0064809	0.00649379	0.00640911	0.00641594	0.00643369
level3	Metabolism~Amino Acid Metabolism~Lysine biosynthesis	0.00983246	0.00949572	0.0100931	0.00974927	0.00891822	0.0088523	0.00966857	0.009698	0.00976228	0.00943375	0.00932735	0.0097424	0.00950593	0.00953625	0.0093222	0.0100336	0.00964278	0.00985612	0.00951276	0.00905525	0.00931663	0.00914429	0.00867054	0.00921885	0.00966968	0.00916734	0.00947536	0.00883409	0.00946635	0.00956118	0.00947111	0.00957505	0.00972739	0.00936548	0.00944621	0.00928818	0.00943975	0.00926632	0.00950982	0.00936897	0.00920501	0.00875047	0.00912763	0.00944127	0.00987259	0.0095217	0.00919471	0.00955498
level3	Metabolism~Amino Acid Metabolism~Lysine degradation	0.000910031	0.000782527	0.000888419	0.0004598	0.000895999	0.000828643	0.000863401	0.000959311	0.000829176	0.000947984	0.00101998	0.000927405	0.000823036	0.000966261	0.00081061	0.00082797	0.000856688	0.000855958	0.000927824	0.000840548	0.000980181	0.00080436	0.000711417	0.000940169	0.000838981	0.000757753	0.000570541	0.000765878	0.000872003	0.000740329	0.00078952	0.000845274	0.000893962	0.00105962	0.00100238	0.000868139	0.000745022	0.000833438	0.000914691	0.000978963	0.000917382	0.00074928	0.000854926	0.000882301	0.000907102	0.000870546	0.000738237	0.000916199
level3	Metabolism~Amino Acid Metabolism~Phenylalanine metabolism	0.001525	0.00142013	0.00143591	0.00129814	0.00143639	0.00151821	0.00154724	0.00160726	0.00144246	0.00157485	0.00146746	0.00148794	0.00138789	0.00149693	0.00143524	0.00151313	0.00154292	0.00169453	0.00155801	0.00151947	0.00156406	0.00146902	0.00136805	0.00154766	0.0015071	0.00146143	0.00133948	0.00140588	0.00145399	0.00148288	0.00151409	0.0015018	0.00153112	0.00149271	0.0015819	0.00150782	0.00143942	0.00148132	0.00151418	0.00159478	0.00158151	0.00140125	0.00148493	0.00155649	0.00162976	0.00160937	0.0014383	0.00148538
level3	Metabolism~Amino Acid Metabolism~Phenylalanine, tyrosine and tryptophan biosynthesis	0.00943083	0.00965655	0.00953008	0.0101889	0.0101031	0.0100721	0.00929564	0.00908239	0.00947231	0.00942626	0.00938	0.00928787	0.00966522	0.00943875	0.00969098	0.00906172	0.00933084	0.00931485	0.00970683	0.00942841	0.00901868	0.00981956	0.0097177	0.00927651	0.0089774	0.0100184	0.00948788	0.00989666	0.00939393	0.00967583	0.00932093	0.00931716	0.00910271	0.00913752	0.00926018	0.00956253	0.00969878	0.00956895	0.0093346	0.00917695	0.00909689	0.0098133	0.00985568	0.00879309	0.0090178	0.00953046	0.00995776	0.00938913
level3	Metabolism~Amino Acid Metabolism~Tryptophan metabolism	0.00104424	0.000974927	0.00109671	0.000830744	0.000863496	0.000830531	0.00103917	0.00109325	0.00104992	0.00104578	0.00114402	0.00106927	0.000996573	0.00101889	0.00096024	0.0011142	0.00100157	0.000918864	0.000975315	0.000938969	0.00108363	0.000908178	0.000790322	0.000993758	0.00107679	0.00082692	0.000839376	0.000781136	0.00102952	0.000903193	0.00099197	0.0010191	0.00109357	0.00110379	0.00105742	0.000928858	0.000962144	0.000942551	0.000996668	0.00107254	0.00103964	0.00079641	0.00089255	0.00111686	0.00108903	0.00101137	0.000859107	0.00101655
level3	Metabolism~Amino Acid Metabolism~Tyrosine metabolism	0.00332463	0.00352957	0.00321735	0.00426107	0.00280621	0.00274303	0.00360256	0.00321506	0.0035269	0.00313697	0.00309776	0.00320966	0.00284001	0.00305789	0.00332996	0.00321642	0.00343894	0.002382	0.00324157	0.00310891	0.00329568	0.00308812	0.00266103	0.00329767	0.00377114	0.00299482	0.00426692	0.00273504	0.00343735	0.00345546	0.00360979	0.0035308	0.00331539	0.00320501	0.00325977	0.00304143	0.00356452	0.00329926	0.00322395	0.0032883	0.00355808	0.00279747	0.00283749	0.00387562	0.00316958	0.00358308	0.00313047	0.00334076
level3	Metabolism~Amino Acid Metabolism~Valine, leucine and isoleucine biosynthesis	0.00869086	0.00889267	0.00899754	0.0096003	0.00816692	0.0080532	0.00874315	0.00806022	0.00875499	0.00841345	0.00847208	0.00870874	0.00870426	0.00861922	0.00868274	0.00885248	0.00838183	0.00717492	0.00849078	0.00802089	0.00829529	0.00841667	0.00807907	0.00804996	0.00833118	0.00836694	0.00934231	0.00817587	0.00870282	0.00864621	0.00843604	0.00869819	0.00853798	0.00810607	0.00832386	0.00812639	0.00868657	0.00827452	0.00812939	0.00832676	0.00833171	0.00818251	0.00831527	0.00850434	0.0083151	0.00865011	0.00855993	0.00877973
level3	Metabolism~Amino Acid Metabolism~Valine, leucine and isoleucine degradation	0.00141723	0.00140422	0.00122647	0.00125454	0.00153643	0.00132545	0.00142727	0.00132842	0.00134137	0.00132718	0.00166449	0.00140585	0.00112902	0.00146128	0.00143595	0.00125686	0.00140084	0.0010642	0.00131809	0.00137697	0.00164784	0.00140267	0.00112718	0.00147649	0.00143462	0.00124382	0.00138096	0.00121515	0.00154817	0.00132668	0.00130052	0.00170298	0.00145687	0.00169681	0.0015037	0.00136729	0.00152661	0.00140421	0.00139073	0.0015158	0.00163349	0.00129608	0.00132235	0.00161589	0.00139667	0.00146924	0.00130142	0.0014509
level3	Metabolism~Biosynthesis of Other Secondary Metabolites~beta-Lactam resistance	0.000307083	0.000301775	0.000507216	0.00019885	0.000274711	0.000247392	0.000302515	0.000255085	0.000321836	0.000322989	0.000296112	0.000412829	0.000442678	0.000353859	0.000261499	0.000488027	0.000315138	0.000401465	0.000292348	0.000272175	0.000304144	0.000285724	0.000277443	0.000271804	0.000341984	0.000279597	0.000145961	0.000277615	0.000282873	0.000303508	0.000323375	0.00029643	0.000371825	0.000293719	0.000280868	0.000274352	0.000263247	0.00026018	0.000308732	0.000294748	0.000244524	0.000226704	0.000291658	0.000252767	0.000315673	0.000278855	0.000274992	0.000283057
level3	Metabolism~Biosynthesis of Other Secondary Metabolites~Betalain biosynthesis	0	0	0	0	0	0	0	0	0	0	0	0	0	0	0	0	0	0	0	0	0	0	0	0	0	0	0	0	0	0	0	0	0	0	0	0	0	0	0	0	0	0	0	0	0	0	0	0
level3	Metabolism~Biosynthesis of Other Secondary Metabolites~Butirosin and neomycin biosynthesis	0.000710717	0.00065774	0.000599568	0.000483582	0.000906232	0.000929812	0.000680321	0.000710438	0.000646204	0.000690942	0.000829064	0.000668391	0.000726748	0.000816617	0.000739325	0.000635336	0.000703415	0.000497089	0.000830728	0.000817692	0.000705541	0.000784274	0.000957714	0.000818414	0.000571987	0.000834393	0.000666805	0.000978222	0.000709619	0.000702113	0.000746611	0.00074779	0.000638979	0.00072503	0.000799416	0.000832195	0.000677804	0.000769595	0.000743306	0.000719413	0.000706542	0.000954819	0.000866735	0.000636904	0.000669888	0.000671914	0.000829021	0.000779076
level3	Metabolism~Biosynthesis of Other Secondary Metabolites~Caffeine metabolism	0	0	0	0	0	0	5.41657e-07	0	0	0	0	0	0	0	0	0	0	0	0	0	0	0	0	4.28714e-07	0	0	0	0	0	0	0	0	0	0	0	0	0	6.63301e-07	0	0	8.31716e-07	0	0	0	0	0	0	0
level3	Metabolism~Biosynthesis of Other Secondary Metabolites~Flavone and flavonol biosynthesis	5.80913e-05	6.86078e-05	1.38096e-05	5.78053e-05	0.000149875	0.000185747	2.59995e-05	4.23924e-05	3.88313e-05	4.57131e-05	6.32654e-05	5.23342e-05	9.86163e-05	0.00010235	0.00010587	2.60778e-05	6.2548e-05	1.98362e-05	7.15881e-05	0.000117546	4.55305e-05	0.000136768	0.000207643	7.78115e-05	1.88733e-05	0.000154013	6.14368e-05	0.000203443	7.30729e-05	9.24301e-05	7.13844e-05	0.000123596	4.01644e-05	5.07724e-05	7.28282e-05	0.000121235	9.11238e-05	0.000125198	7.93403e-05	5.75187e-05	6.40421e-05	0.000214703	0.000144456	2.12446e-05	5.0471e-05	3.71339e-05	0.000140751	7.66053e-05
level3	Metabolism~Biosynthesis of Other Secondary Metabolites~Flavonoid biosynthesis	4.04636e-05	3.03267e-05	3.74011e-05	1.28823e-05	3.12992e-06	2.32015e-05	7.04154e-05	5.68278e-05	2.93345e-05	5.95769e-05	2.79516e-05	4.1708e-05	2.61607e-05	5.14175e-05	2.61146e-05	4.09794e-05	5.43548e-05	5.21588e-06	8.73399e-05	4.10478e-05	3.53317e-05	2.03121e-05	4.10494e-05	7.22383e-05	5.10838e-05	3.44367e-05	8.1394e-05	3.56025e-05	3.18273e-05	3.73275e-05	4.60293e-05	2.9842e-05	3.68174e-05	4.44259e-05	6.23838e-05	4.10209e-05	1.04061e-05	2.55371e-05	4.19473e-05	2.48962e-05	4.24175e-05	2.55288e-05	2.93855e-05	4.89926e-05	2.98238e-05	5.71022e-05	2.90298e-05	6.51145e-05
level3	Metabolism~Biosynthesis of Other Secondary Metabolites~Isoquinoline alkaloid biosynthesis	0.00045792	0.000473792	0.000453416	0.000518265	0.000471173	0.000461466	0.000479095	0.000436898	0.000460278	0.000453009	0.000434123	0.000464101	0.000413367	0.000454754	0.000481355	0.000476696	0.000474406	0.000455599	0.000380863	0.000472983	0.000541631	0.000471016	0.000415925	0.000488305	0.000492216	0.000439324	0.000483668	0.000428926	0.000480657	0.000481925	0.00049423	0.000505324	0.00048745	0.000540219	0.000495683	0.000485346	0.000525368	0.000516712	0.000521585	0.000475316	0.000546021	0.000458427	0.000455887	0.000582709	0.000479245	0.00048099	0.000466588	0.000443545
level3	Metabolism~Biosynthesis of Other Secondary Metabolites~Novobiocin biosynthesis	0.00139399	0.00141839	0.00135795	0.00154786	0.00137199	0.00135526	0.00142808	0.0013635	0.00140658	0.00135453	0.00134991	0.00137504	0.0012816	0.00135699	0.00141936	0.00137654	0.00141342	0.00128674	0.00129987	0.00139982	0.00142674	0.00139567	0.00129298	0.00135967	0.00143638	0.00135212	0.00151244	0.00132365	0.00142703	0.00142778	0.00144446	0.00142371	0.00140484	0.0013673	0.00140293	0.00137765	0.00148161	0.00144765	0.00139553	0.0014022	0.00146923	0.00135499	0.00135009	0.00155692	0.00138841	0.00143631	0.0013966	0.00137238
level3	Metabolism~Biosynthesis of Other Secondary Metabolites~Penicillin and cephalosporin biosynthesis	0.000125397	0.000130504	0.000231887	8.88549e-05	5.82646e-05	5.35522e-05	0.000143539	0.000108539	0.000161023	0.000174984	0.000129775	0.000194992	0.00020367	0.000159588	0.000112928	0.000246808	0.000140283	6.15632e-05	0.000117785	0.000129907	0.00016646	8.71164e-05	0.000127621	0.00012154	0.000186972	8.85096e-05	0.000140092	0.000114013	0.000120164	0.000140645	0.000185287	0.000120611	0.000160658	0.00013937	0.000120816	9.64599e-05	0.000100405	8.20835e-05	0.000117452	0.000117327	0.000132243	9.09871e-05	0.000113972	0.000157817	0.000146137	0.00014223	0.000100813	0.000163552
level3	Metabolism~Biosynthesis of Other Secondary Metabolites~Phenylpropanoid biosynthesis	0.00186573	0.00211963	0.00162321	0.00232906	0.00299136	0.00305382	0.0017593	0.00166116	0.00175733	0.00170487	0.00194126	0.00170286	0.00235967	0.00194562	0.00234467	0.0017081	0.00190642	0.00174139	0.00193405	0.00242952	0.00161142	0.0027207	0.00320505	0.00181689	0.0015149	0.00279699	0.00217377	0.0030597	0.00208144	0.00218699	0.00194318	0.00268876	0.00186095	0.00165137	0.00183849	0.00232682	0.00249634	0.00247842	0.00193797	0.00182257	0.00199071	0.00315728	0.00263261	0.00163193	0.00176901	0.00168224	0.00269256	0.00200055
level3	Metabolism~Biosynthesis of Other Secondary Metabolites~Stilbenoid, diarylheptanoid and gingerol biosynthesis	6.00945e-07	4.97158e-07	5.75401e-07	3.30316e-07	3.61144e-07	0	5.41657e-07	1.15117e-05	4.64288e-06	5.24576e-06	0	2.65656e-06	4.10901e-07	2.18282e-06	3.529e-07	4.3463e-06	1.99834e-07	0	1.1755e-06	1.30607e-05	1.45698e-06	4.06243e-06	1.75698e-06	2.14357e-06	1.28338e-05	1.46539e-07	3.91317e-07	0	2.27338e-06	1.11094e-06	7.80158e-07	7.70918e-06	5.78124e-06	1.01545e-06	6.77471e-06	3.0461e-06	3.93745e-06	6.63301e-07	0	3.14779e-06	2.49515e-06	1.30917e-06	8.23893e-07	1.73425e-06	1.00942e-05	2.10192e-06	5.27815e-07	7.66053e-07
level3	Metabolism~Biosynthesis of Other Secondary Metabolites~Streptomycin biosynthesis	0.00323128	0.0035686	0.00349067	0.00387427	0.00338489	0.00333777	0.00326863	0.00293695	0.00350917	0.00328872	0.00334446	0.00334248	0.00356977	0.00344813	0.00350182	0.00341728	0.00318995	0.00236833	0.00335065	0.00329619	0.0033128	0.00336865	0.00358296	0.00341406	0.00336146	0.00343781	0.00378873	0.00355178	0.00336915	0.00349124	0.00352553	0.0035507	0.00321528	0.0033586	0.00324706	0.00331172	0.00345905	0.00331418	0.00326925	0.00311803	0.00331688	0.00355832	0.003423	0.0032734	0.00311154	0.00333995	0.00356205	0.00346716
level3	Metabolism~Biosynthesis of Other Secondary Metabolites~Tropane, piperidine and pyridine alkaloid biosynthesis	0.00103162	0.00106491	0.000982785	0.00107287	0.0010614	0.00101075	0.0010779	0.000995674	0.00102713	0.00103791	0.00106204	0.00102995	0.000911242	0.00103611	0.00105517	0.000995147	0.00105372	0.00089721	0.000998237	0.00102993	0.00113899	0.00103502	0.000921776	0.00106685	0.00106395	0.000978148	0.00109882	0.000978646	0.00109544	0.00104406	0.001093	0.00109943	0.00103697	0.00107866	0.00109016	0.00103608	0.00110192	0.00107571	0.00105635	0.001094	0.00116024	0.000993658	0.00100268	0.00120357	0.00101997	0.00110246	0.0010164	0.00104834
level3	Metabolism~Carbohydrate Metabolism~Amino sugar and nucleotide sugar metabolism	0.0140787	0.0145337	0.0141715	0.0151453	0.0141666	0.0139193	0.0138762	0.0148383	0.0151339	0.0140418	0.014796	0.0138941	0.0140971	0.0140154	0.0145105	0.0144066	0.0142973	0.0141112	0.014193	0.0147425	0.0143068	0.0141217	0.0143809	0.0144873	0.0152788	0.0141804	0.0151217	0.014347	0.0145055	0.0146504	0.0149174	0.0142863	0.013798	0.0143737	0.0141772	0.0144722	0.014773	0.0143722	0.0144737	0.0138506	0.0142207	0.0142994	0.014205	0.0144363	0.0146148	0.0140839	0.0142702	0.0142662
level3	Metabolism~Carbohydrate Metabolism~Ascorbate and aldarate metabolism	0.000922651	0.000885439	0.000920929	0.000644446	0.000681118	0.0006576	0.000989065	0.00104446	0.00105879	0.000805974	0.00148867	0.000856475	0.000784137	0.000837717	0.00082755	0.000980867	0.000986979	0.00254203	0.00105196	0.000765682	0.000871636	0.000655179	0.000659027	0.00109536	0.00110019	0.000689906	0.000752503	0.000614567	0.000986971	0.000797654	0.00107896	0.00102781	0.000950862	0.000929643	0.000888899	0.000819605	0.000858364	0.00082183	0.000870826	0.000947485	0.000865816	0.000607235	0.000715963	0.00105703	0.000975009	0.000861437	0.000782046	0.000876364
level3	Metabolism~Carbohydrate Metabolism~Butanoate metabolism	0.00593814	0.00576952	0.00546055	0.00535079	0.00533446	0.00523638	0.00603595	0.00582969	0.00573817	0.00585539	0.00612963	0.00579688	0.00517133	0.00600227	0.00575226	0.00537296	0.00573943	0.00519162	0.00574551	0.00549038	0.00616629	0.00539039	0.00488121	0.00591882	0.0057244	0.00515774	0.0057825	0.00495553	0.00586824	0.0053445	0.00565185	0.00618525	0.00589747	0.00621074	0.00634875	0.005471	0.00556502	0.00567537	0.00568158	0.0061173	0.00625367	0.00526394	0.00535777	0.00647179	0.00573007	0.00594914	0.005269	0.00609931
level3	Metabolism~Carbohydrate Metabolism~C5-Branched dibasic acid metabolism	0.00374589	0.00392556	0.00410692	0.00432284	0.00347782	0.00339092	0.00379701	0.00345973	0.00389263	0.00369639	0.00369323	0.00385201	0.00395205	0.00373504	0.00377144	0.00405634	0.00355844	0.00315743	0.00365464	0.00335823	0.00363479	0.00362865	0.00348154	0.00345286	0.00360531	0.00357643	0.00405953	0.00350558	0.00377478	0.00374409	0.00366538	0.00384141	0.00377302	0.00353757	0.00355277	0.00347723	0.00378698	0.00355712	0.00350608	0.00358905	0.00358968	0.00349635	0.003568	0.00362892	0.0036486	0.00374948	0.00372637	0.00381724
level3	Metabolism~Carbohydrate Metabolism~Citrate cycle (TCA cycle)	0.00439531	0.00443937	0.00428213	0.00444407	0.00383367	0.00407375	0.00467477	0.0042407	0.00432695	0.00473767	0.00434273	0.00446276	0.00396465	0.00452741	0.00439607	0.00428312	0.00448987	0.00379827	0.00463677	0.00414653	0.00510852	0.00401932	0.00383884	0.00506097	0.00456004	0.00408097	0.00482103	0.00398452	0.00447206	0.00446175	0.00456002	0.00466704	0.00434171	0.00519783	0.00469092	0.00441644	0.00443947	0.00431991	0.00464824	0.00456487	0.00484932	0.00406518	0.00420817	0.00477786	0.00426366	0.00496789	0.00423325	0.00475068
level3	Metabolism~Carbohydrate Metabolism~Fructose and mannose metabolism	0.0103507	0.0098415	0.0113912	0.00749189	0.00891232	0.00876638	0.0100659	0.0118068	0.0113605	0.0102214	0.0122246	0.0104522	0.0101639	0.0105719	0.00958722	0.0120756	0.0101641	0.0117742	0.01099	0.00968706	0.0103675	0.00872699	0.00884863	0.0110126	0.0110281	0.00886723	0.00746046	0.00898794	0.0097515	0.00957407	0.0106045	0.0108615	0.0107555	0.0107635	0.0106338	0.0101981	0.00871864	0.00943844	0.0104468	0.0104756	0.00950401	0.00858094	0.00941654	0.0100396	0.0116095	0.00972629	0.00878284	0.00995907
level3	Metabolism~Carbohydrate Metabolism~Galactose metabolism	0.00852921	0.00890659	0.00868337	0.00937601	0.00873211	0.00843036	0.00827191	0.00849493	0.0090707	0.00800316	0.00918522	0.00846274	0.00872179	0.00861801	0.00870639	0.00883975	0.00870996	0.0105901	0.00853944	0.00858506	0.00820059	0.00865703	0.00875216	0.00841501	0.00902547	0.00865196	0.00908913	0.00880145	0.00884994	0.00893083	0.00899229	0.00940097	0.00847104	0.00809871	0.00836592	0.00855082	0.0090806	0.00851347	0.00830221	0.00811615	0.00830343	0.00876029	0.00850285	0.00827195	0.0089242	0.00822097	0.00882208	0.00847101
level3	Metabolism~Carbohydrate Metabolism~Glycolysis / Gluconeogenesis	0.0117635	0.0117419	0.0110201	0.0122128	0.0112607	0.0111594	0.0118322	0.011826	0.0119932	0.0112638	0.0120833	0.0111376	0.0107338	0.0114773	0.0116531	0.0110581	0.0118531	0.0111094	0.0119533	0.0113985	0.0114431	0.011213	0.011027	0.011879	0.0120588	0.0112735	0.0126951	0.0112199	0.0117219	0.0116586	0.0120051	0.0117398	0.0112555	0.0113956	0.0117776	0.0114485	0.0116751	0.011504	0.0114205	0.0115853	0.0116644	0.0112226	0.0111596	0.0120929	0.0114597	0.0117126	0.0114754	0.0117601
level3	Metabolism~Carbohydrate Metabolism~Glyoxylate and dicarboxylate metabolism	0.00540249	0.00511377	0.00549508	0.00459271	0.00542463	0.00557415	0.00503822	0.0054308	0.00526798	0.00516708	0.00535061	0.00539175	0.00558511	0.0056729	0.00527867	0.0055375	0.00521686	0.00476368	0.00539732	0.0053831	0.00512455	0.00529424	0.00566434	0.00529204	0.00503414	0.00545433	0.00465159	0.00566631	0.00508165	0.0052523	0.00514787	0.00523055	0.00517117	0.00530496	0.00549344	0.00547771	0.00495472	0.00523295	0.00537932	0.00519214	0.00493748	0.00561196	0.00554617	0.00480778	0.00542403	0.00495283	0.00534765	0.00534437
level3	Metabolism~Carbohydrate Metabolism~Inositol phosphate metabolism	0.000887595	0.00102091	0.000882377	0.00126412	0.000738059	0.000641682	0.000900504	0.000769459	0.00105393	0.000790986	0.00110197	0.000803875	0.000742088	0.000813221	0.000970827	0.000866621	0.000813524	0.000580938	0.00086376	0.000713673	0.000862894	0.000777503	0.000630596	0.00083149	0.000971095	0.000717455	0.00118178	0.000637031	0.000969759	0.000883418	0.000833403	0.00112678	0.000860796	0.000893087	0.000849097	0.000759292	0.000952019	0.00074953	0.000747381	0.000825866	0.000921541	0.00068884	0.000707998	0.00102147	0.00082199	0.000934304	0.0007875	0.000945309
level3	Metabolism~Carbohydrate Metabolism~Pentose and glucuronate interconversions	0.00554071	0.00557588	0.00574883	0.00529496	0.00539008	0.00588144	0.00551542	0.00562229	0.00553642	0.00552304	0.00542473	0.00577669	0.00608682	0.00605829	0.0056831	0.00633753	0.00586592	0.00855847	0.00572834	0.00576022	0.00543452	0.00554047	0.00660545	0.00576513	0.00570075	0.00596634	0.00581302	0.00637158	0.00542818	0.00592619	0.00597679	0.0058724	0.00551895	0.00525723	0.00575963	0.00579836	0.00526746	0.00556659	0.00562118	0.00546399	0.00541988	0.00637979	0.00585019	0.00542951	0.00565459	0.00542961	0.00590097	0.0057814
level3	Metabolism~Carbohydrate Metabolism~Pentose phosphate pathway	0.00938175	0.00915616	0.00919174	0.00874412	0.00902837	0.00906853	0.00944568	0.00971992	0.00928428	0.00898037	0.00981101	0.00922995	0.00902107	0.00926922	0.0091041	0.0097323	0.00952188	0.0112439	0.00957964	0.00920544	0.0090664	0.00892853	0.00907864	0.00933974	0.00943263	0.00911517	0.00917169	0.00903329	0.00916107	0.00924056	0.00916003	0.00950989	0.00934279	0.00905755	0.00935701	0.00922055	0.00887698	0.00891079	0.00908723	0.00932719	0.00908899	0.00895099	0.00902492	0.0091976	0.00951471	0.00920431	0.00903602	0.00924358
level3	Metabolism~Carbohydrate Metabolism~Propanoate metabolism	0.00513948	0.00489552	0.00507101	0.00457124	0.00434698	0.00442136	0.00499733	0.00536246	0.00525932	0.00512473	0.00553055	0.0049768	0.00466565	0.00498143	0.00482696	0.00486087	0.00498805	0.00440141	0.00519737	0.00465683	0.00518028	0.00445896	0.00418545	0.00508947	0.00513706	0.00440335	0.00448019	0.00423034	0.00494168	0.00468483	0.00492767	0.00503882	0.00504094	0.00516838	0.00527355	0.00478644	0.004577	0.00467229	0.00491646	0.00519156	0.00498697	0.00433989	0.00454459	0.00504624	0.00519829	0.0050313	0.00448801	0.0050728
level3	Metabolism~Carbohydrate Metabolism~Pyruvate metabolism	0.0109426	0.010286	0.0109591	0.0092102	0.00967807	0.00992146	0.0108296	0.0111883	0.01072	0.0109172	0.0110218	0.0107888	0.010418	0.0108804	0.0101194	0.010691	0.0107445	0.0102087	0.0111981	0.0101813	0.0107037	0.00980827	0.00965077	0.0108698	0.0106206	0.00993462	0.0095591	0.00974238	0.0103254	0.0102097	0.0105758	0.0104168	0.0107741	0.0106828	0.0110961	0.0103785	0.00970244	0.0100799	0.0105961	0.0108562	0.0105046	0.00969438	0.0101924	0.0105438	0.0110151	0.0106557	0.00988756	0.0108178
level3	Metabolism~Carbohydrate Metabolism~Starch and sucrose metabolism	0.0122036	0.013255	0.0118875	0.0147119	0.0141466	0.0141449	0.0120635	0.0114224	0.0126117	0.0115988	0.0121319	0.0118459	0.013214	0.012493	0.0133597	0.0117928	0.0123321	0.0107212	0.0124876	0.0130987	0.0112744	0.0137782	0.0147629	0.012187	0.0119969	0.0140746	0.0141082	0.0146988	0.0127371	0.0132448	0.01314	0.0130884	0.0117167	0.0114593	0.0119887	0.012925	0.0136081	0.0134483	0.0122769	0.0118371	0.0122071	0.0147072	0.0135311	0.0118259	0.0116421	0.011982	0.0139911	0.0125265
level3	Metabolism~Energy Metabolism~Carbon fixation in photosynthetic organisms	0.00644373	0.00623635	0.00610155	0.00602199	0.00641344	0.00625522	0.00641295	0.00663807	0.00635631	0.00619487	0.00678063	0.00614675	0.00591712	0.00626881	0.00629573	0.00631409	0.00647801	0.00687943	0.00647338	0.00632976	0.00648027	0.00618143	0.00601031	0.0065291	0.00647757	0.00617208	0.00624738	0.00609863	0.0063135	0.00631702	0.00620459	0.00662542	0.00631464	0.00664764	0.00641593	0.00640656	0.00619501	0.00611133	0.00635274	0.00645984	0.00636429	0.00605555	0.00619045	0.00641153	0.00648966	0.00635621	0.0061362	0.00633372
level3	Metabolism~Energy Metabolism~Carbon fixation pathways in prokaryotes	0.00874014	0.00855734	0.00910255	0.00803724	0.007572	0.00775374	0.00886882	0.00855925	0.00864651	0.0092198	0.00887288	0.00907826	0.00822994	0.00880961	0.00841807	0.00886179	0.00861344	0.00825208	0.00882227	0.00807173	0.009647	0.00790164	0.00721224	0.00911745	0.00880427	0.00781932	0.00804587	0.00746382	0.00875121	0.00846513	0.00855657	0.00893046	0.00886812	0.00966606	0.00898609	0.0084442	0.00839211	0.00822278	0.00890841	0.00911342	0.00903451	0.00752924	0.00813594	0.0089275	0.0086918	0.00925406	0.00792514	0.00893677
level3	Metabolism~Energy Metabolism~Methane metabolism	0.0144778	0.0140214	0.0156926	0.0128093	0.0131634	0.0137618	0.0141548	0.014589	0.0144904	0.0146567	0.0148483	0.014894	0.0148981	0.0146057	0.0137945	0.0156858	0.0142374	0.0148601	0.0147542	0.0135952	0.0144029	0.013469	0.0136615	0.0142877	0.0141316	0.0138109	0.0120608	0.0134997	0.0139839	0.0140367	0.013834	0.0143167	0.014824	0.0142115	0.0144146	0.0141867	0.0132298	0.013571	0.014205	0.014477	0.0134364	0.0134787	0.0139609	0.0132852	0.0145845	0.0143151	0.0137527	0.0141873
level3	Metabolism~Energy Metabolism~Nitrogen metabolism	0.00660579	0.00647673	0.00662488	0.00658451	0.00667768	0.00688571	0.00651261	0.00686465	0.00659183	0.00688019	0.00646393	0.00646793	0.00669153	0.00644295	0.00669556	0.00671612	0.00664508	0.00779995	0.00639262	0.00680531	0.00662961	0.00670729	0.00685973	0.0065023	0.00661497	0.00672101	0.00645595	0.0067488	0.00647328	0.00665674	0.00651139	0.00667615	0.00668829	0.00658138	0.00660478	0.00674509	0.00664501	0.00671029	0.00668472	0.00664184	0.00674688	0.00680985	0.00681634	0.00680174	0.00691705	0.0066701	0.00672155	0.00662368
level3	Metabolism~Energy Metabolism~Oxidative phosphorylation	0.0111882	0.0104281	0.0123639	0.009304	0.00972983	0.010186	0.0104908	0.0113703	0.0110834	0.0112971	0.0112209	0.0115637	0.0116328	0.0111598	0.0104977	0.0123014	0.0105229	0.0127249	0.0107785	0.0102561	0.0114755	0.0101102	0.0101777	0.0108175	0.010683	0.0101644	0.00857454	0.0100442	0.0105287	0.0105026	0.010051	0.0110423	0.0114837	0.0118026	0.0109725	0.0109828	0.0101046	0.0101684	0.0112682	0.011055	0.0101299	0.0099608	0.0105777	0.00998235	0.0118375	0.0104774	0.0101476	0.0108082
level3	Metabolism~Energy Metabolism~Photosynthesis	0.00480315	0.00511626	0.00532533	0.00513674	0.0055993	0.00542415	0.00441802	0.0041751	0.0048957	0.00469533	0.00519837	0.00515771	0.00557429	0.00514151	0.00521868	0.00518405	0.00460058	0.00351305	0.00455648	0.00503769	0.00490127	0.00545358	0.00554423	0.0044837	0.00454444	0.00528097	0.00435927	0.00552263	0.00503813	0.00496634	0.0046197	0.00500251	0.00487815	0.00487949	0.004661	0.00503886	0.00520615	0.00496199	0.0047597	0.00480925	0.00442431	0.0054769	0.00523666	0.0042125	0.00462865	0.0045447	0.00527639	0.00471735
level3	Metabolism~Energy Metabolism~Photosynthesis - antenna proteins	0	0	0	0	0	0	0	0	0	0	0	0	0	0	0	4.65675e-06	0	0	0	0	0	0	0	0	0	0	0	0	0	0	0	0	0	0	0	0	0	0	0	0	0	0	0	0	0	0	0	0
level3	Metabolism~Energy Metabolism~Photosynthesis proteins	0.00480776	0.00512098	0.00533109	0.00513905	0.00560412	0.0054286	0.00442046	0.00418022	0.00490267	0.00470245	0.00520424	0.00516117	0.00557895	0.00515145	0.00522538	0.00519491	0.00460397	0.0035189	0.00456119	0.00504142	0.00491183	0.00546103	0.00554982	0.00449228	0.00454947	0.00528654	0.00436475	0.00552517	0.00504398	0.00497189	0.00462126	0.00501271	0.00488271	0.00488913	0.00466608	0.00504556	0.00521065	0.00496697	0.00476402	0.00481497	0.00443055	0.00548323	0.00524353	0.0042177	0.00463531	0.00455031	0.00528167	0.00472348
level3	Metabolism~Energy Metabolism~Sulfur metabolism	0.00265798	0.00273014	0.00254759	0.00262271	0.00334143	0.00316187	0.00252547	0.00246022	0.00262935	0.00255056	0.00290771	0.00250221	0.0027529	0.00269069	0.0028479	0.00235399	0.00254089	0.00188048	0.00264241	0.00278775	0.00256064	0.00302019	0.0030343	0.00261087	0.00237728	0.00293576	0.00243752	0.00307114	0.00271441	0.00265581	0.00252947	0.00274869	0.00253675	0.00267672	0.00262153	0.00280282	0.00284621	0.00285452	0.00264244	0.00271969	0.00265733	0.00305778	0.00297672	0.00249169	0.00254764	0.00253527	0.00291811	0.00264403
level3	Metabolism~Enzyme Families~Peptidases	0.0188438	0.0188644	0.0183625	0.0193654	0.0183431	0.0183339	0.0189296	0.0191627	0.0190426	0.0188165	0.0184872	0.0185587	0.0182355	0.0184317	0.0187326	0.0185169	0.0190689	0.0186531	0.0186198	0.018848	0.0188445	0.018596	0.0183887	0.0191406	0.0194969	0.018497	0.0194915	0.0183781	0.0189405	0.0188853	0.0192601	0.0188261	0.0187413	0.0190501	0.018659	0.0188728	0.0191124	0.0189971	0.0191402	0.0185494	0.0189469	0.01843	0.0184283	0.0194531	0.0192061	0.0188143	0.0186187	0.0187277
level3	Metabolism~Enzyme Families~Protein kinases	0.00321285	0.00343511	0.00352634	0.0035215	0.00353428	0.00351219	0.00326348	0.00307144	0.00327302	0.00333068	0.00316589	0.00341501	0.00367866	0.00340326	0.00336702	0.00356226	0.00326549	0.00321567	0.00326649	0.00330622	0.00325306	0.00351535	0.00373199	0.00315276	0.00324822	0.00351459	0.00337511	0.00364587	0.00331621	0.00340347	0.00331138	0.00309834	0.00330078	0.00312555	0.00324932	0.00332736	0.00327652	0.00329312	0.00320645	0.00324423	0.00321042	0.00363272	0.00346392	0.00310778	0.00311406	0.00330877	0.00353865	0.00326836
level3	Metabolism~Glycan Biosynthesis and Metabolism~Glycosaminoglycan degradation	0.000144828	0.000125284	9.58042e-05	9.08368e-05	0.000218974	0.000238489	5.90406e-05	0.000196613	0.000155958	0.000177607	0.000146995	0.00011131	0.000137789	0.000164196	0.000173274	0.000136443	0.000141283	0.000174653	0.000183731	0.000172588	0.000250236	0.000176038	0.000222498	0.000278021	0.000170615	0.000189035	0.000124439	0.000261509	0.000190314	0.000243073	0.000162468	0.000336966	8.67186e-05	0.000341952	0.000187998	0.000269275	0.000264653	0.000196337	0.000273017	0.000131063	0.00027405	0.000252669	0.000252111	0.000117062	0.000275755	0.000138376	0.000209543	0.000189215
level3	Metabolism~Glycan Biosynthesis and Metabolism~Glycosphingolipid biosynthesis - ganglio series	6.43011e-05	3.18181e-05	6.2431e-05	2.47737e-05	5.56162e-05	3.95234e-05	2.03121e-05	0.000103788	8.50491e-05	9.51731e-05	3.79343e-05	3.3207e-05	2.95849e-05	4.55966e-05	5.36407e-05	7.26453e-05	4.89593e-05	0.000111825	6.81792e-05	4.12811e-05	0.000155168	2.68571e-05	1.05419e-05	0.000164412	0.000101161	2.38859e-05	4.0697e-05	4.32316e-05	6.46289e-05	0.00010665	6.37779e-05	0.000162887	3.13404e-05	0.000259701	8.7789e-05	0.000121032	0.00012403	5.124e-05	0.000164433	5.49432e-05	0.000158026	3.09836e-05	8.26639e-05	7.11043e-05	0.000162196	7.32169e-05	5.22537e-05	8.80961e-05
level3	Metabolism~Glycan Biosynthesis and Metabolism~Glycosphingolipid biosynthesis - globo series	0.000847332	0.00086257	0.000829153	0.000997554	0.000962089	0.000958139	0.000782965	0.000895905	0.000933429	0.000834076	0.000717632	0.000752338	0.000917954	0.000823408	0.000902011	0.000878884	0.000821517	0.000950397	0.00088868	0.000869235	0.000815542	0.000933004	0.00104844	0.000949172	0.000843511	0.000967597	0.000984946	0.00103586	0.000842449	0.000967183	0.000905178	0.00112305	0.00079203	0.000950968	0.000842605	0.00097455	0.000953706	0.00093741	0.000962871	0.000763768	0.000934433	0.00103882	0.000973567	0.000770008	0.000987168	0.00079873	0.00099282	0.00091505
level3	Metabolism~Glycan Biosynthesis and Metabolism~Glycosphingolipid biosynthesis - lacto and neolacto series	0	0	0	0	0	1.34892e-07	0	0	0	0	1.24784e-07	0	0	0	0	0	0	2.37085e-07	1.1755e-07	0	1.09273e-06	0	0	2.14357e-07	5.03288e-07	0	0	0	0	2.22188e-07	0	0	0	2.53862e-07	0	2.03074e-07	2.81246e-07	0	0	2.86163e-07	4.15858e-07	0	2.74631e-07	4.33563e-07	4.58828e-07	3.5032e-07	1.75938e-07	3.83026e-07
level3	Metabolism~Glycan Biosynthesis and Metabolism~Glycosyltransferases	0.0026059	0.00272592	0.00285802	0.00211898	0.00312438	0.00310239	0.00263516	0.00256894	0.00258313	0.00285257	0.00289124	0.00280798	0.00305834	0.00285173	0.00271203	0.00286064	0.00262322	0.00224062	0.00290173	0.00281877	0.00286259	0.00284844	0.0031624	0.00299306	0.00250663	0.00292272	0.00201881	0.00314531	0.00263712	0.00265981	0.00266151	0.00294938	0.00285106	0.00301385	0.00270452	0.00295513	0.0025554	0.00273363	0.00289748	0.00265673	0.00266981	0.00306738	0.00303	0.00240974	0.00270135	0.00261409	0.00286903	0.00270034
level3	Metabolism~Glycan Biosynthesis and Metabolism~Lipopolysaccharide biosynthesis	9.4148e-05	0.00012429	9.03379e-05	3.23709e-05	7.49977e-05	0.000135567	0.000220183	0.000130284	6.20457e-05	0.000331232	7.71164e-05	0.00020668	9.61509e-05	0.000140185	0.000139748	0.000163762	0.000237602	0.000199784	0.000266369	0.000157661	0.000668388	8.05714e-05	7.66682e-05	0.000659147	0.000287378	0.000121627	0.000179615	0.000108079	0.000169204	0.000279957	0.000146085	0.000533425	0.000232467	0.000912127	0.000192797	0.000347256	0.000309371	0.000124037	0.00053357	0.000225782	0.000475741	9.70966e-05	0.000199657	0.000207677	0.000245473	0.000289715	0.000111017	0.000230582
level3	Metabolism~Glycan Biosynthesis and Metabolism~Lipopolysaccharide biosynthesis proteins	0.000748176	0.000844672	0.000837784	0.000710179	0.00075106	0.000814749	0.000917025	0.000834327	0.000750036	0.00107351	0.000768669	0.000939625	0.000849744	0.000864639	0.000861428	0.00101595	0.000909244	0.00129702	0.000943694	0.000876231	0.00144496	0.000771861	0.000867309	0.00139311	0.00100557	0.000813145	0.000938379	0.000882858	0.00087655	0.00100473	0.000819361	0.00153587	0.000998025	0.00163563	0.000885511	0.00106918	0.00102739	0.000821001	0.00124404	0.000881667	0.00126005	0.000884561	0.000924682	0.000934762	0.00102043	0.00097319	0.000827438	0.00102306
level3	Metabolism~Glycan Biosynthesis and Metabolism~N-Glycan biosynthesis	0.000122593	0.000162571	0.000260369	0.00010471	8.77581e-05	7.81026e-05	0.000153289	0.000107808	0.00016039	0.000194468	0.000189048	0.000218369	0.000202574	0.000169047	0.000135513	0.000255345	0.000117702	3.76176e-05	0.000150935	0.000109383	0.000230202	0.000108106	9.74325e-05	0.000172129	0.000148722	0.000107413	4.61754e-05	0.000106808	0.000151017	0.00014731	0.000135357	0.000265096	0.000206908	0.000221114	0.00012872	0.000139308	0.000138092	0.000107289	0.000158441	0.00014766	0.000150956	9.97149e-05	0.000135942	0.000110125	0.000144072	0.000180415	0.000116295	0.00015819
level3	Metabolism~Glycan Biosynthesis and Metabolism~Other glycan degradation	0.00220407	0.00243458	0.00233757	0.00268547	0.00275794	0.002809	0.00222919	0.00192831	0.00212327	0.00221109	0.00218434	0.00230271	0.00274989	0.00238509	0.00246853	0.00243284	0.00226831	0.00324633	0.0022505	0.0023978	0.00225321	0.00271393	0.00304085	0.00236907	0.0021352	0.00275244	0.00278422	0.00291305	0.00247149	0.00263981	0.0023079	0.00263927	0.00224769	0.00236777	0.00223001	0.00253679	0.0029244	0.00250894	0.00239987	0.002097	0.0024939	0.0029009	0.00273395	0.00211232	0.00235677	0.00214746	0.00283736	0.00237323
level3	Metabolism~Glycan Biosynthesis and Metabolism~Peptidoglycan biosynthesis	0.00857308	0.00866	0.00870754	0.00890829	0.00805328	0.00818162	0.00879082	0.00837963	0.00861254	0.00875817	0.00837312	0.00870209	0.00847977	0.00856611	0.00852853	0.0085754	0.00861524	0.00743468	0.00865899	0.00847848	0.00883693	0.00833316	0.00822938	0.00874555	0.00878691	0.008392	0.00909147	0.0082102	0.00857031	0.00861377	0.00867496	0.0084694	0.0086107	0.00880013	0.00849238	0.0084702	0.00851895	0.00840486	0.00862605	0.00850504	0.00853756	0.00819473	0.0083312	0.0087441	0.00834516	0.00878218	0.00843132	0.00870849
level3	Metabolism~Glycan Biosynthesis and Metabolism~Various types of N-glycan biosynthesis	0	0	0	0	0	0	0	0	2.1104e-07	0	0	0	0	0	0	0	0	0	0	2.33226e-07	1.09273e-06	0	0	0	0	0	0	0	0	0	1.95039e-07	0	0	0	2.8228e-07	2.03074e-07	0	0	2.39699e-07	0	0	0	0	0	2.29414e-07	0	0	0
level3	Metabolism~Lipid Metabolism~alpha-Linolenic acid metabolism	6.61039e-06	4.97158e-07	4.31551e-06	3.30316e-07	4.33373e-06	3.37231e-06	4.60408e-06	8.58812e-06	1.68832e-06	3.37228e-06	2.12133e-06	6.11009e-06	4.38295e-06	5.33578e-06	4.2348e-06	4.19107e-06	4.19651e-06	6.32228e-07	1.76325e-06	2.56549e-06	6.55639e-06	3.61104e-06	1.59725e-07	4.50149e-06	7.04604e-06	1.46539e-06	3.91317e-07	8.47679e-07	1.29907e-06	2.66625e-06	2.14543e-06	2.48683e-06	6.08552e-07	2.53862e-05	1.97596e-06	1.21844e-06	3.6562e-06	3.15068e-06	2.87639e-06	9.72953e-06	2.911e-06	2.40014e-06	4.66873e-06	2.16781e-06	4.35886e-06	4.55416e-06	1.05563e-06	5.36237e-06
level3	Metabolism~Lipid Metabolism~Arachidonic acid metabolism	4.88768e-05	5.07101e-05	2.76192e-05	7.92758e-06	2.16687e-05	4.14119e-05	6.74363e-05	5.28078e-05	3.1867e-05	0.000106039	5.29084e-05	5.68504e-05	1.58882e-05	5.36003e-05	4.51712e-05	4.26869e-05	5.15571e-05	1.92039e-05	3.78512e-05	6.3904e-05	0.000182122	3.56591e-05	1.59725e-05	0.000150264	8.68172e-05	1.04043e-05	5.36105e-05	1.01722e-05	6.13812e-05	2.62181e-05	6.35828e-05	6.16734e-05	5.81167e-05	0.000229491	9.23055e-05	8.73216e-05	4.1062e-05	5.28983e-05	0.00014334	6.66759e-05	0.000116856	2.92381e-05	3.24064e-05	0.000163453	5.96476e-05	8.93317e-05	1.7066e-05	5.51558e-05
level3	Metabolism~Lipid Metabolism~Biosynthesis of unsaturated fatty acids	0.00113218	0.00119691	0.00115943	0.00141408	0.000996518	0.000984983	0.00115671	0.00108466	0.00119343	0.00116493	0.00106216	0.00114551	0.00107821	0.00111906	0.00114339	0.00108363	0.00110508	0.000881247	0.00112919	0.00104439	0.00117177	0.00106007	0.000963624	0.00111916	0.00118701	0.00105318	0.00136883	0.000999414	0.00116072	0.00116004	0.00113162	0.000998214	0.00106344	0.0011604	0.0011215	0.00106898	0.00114973	0.0010767	0.00111891	0.00109457	0.00113903	0.00101111	0.00104799	0.00116542	0.00105301	0.00122682	0.00109873	0.00116823
level3	Metabolism~Lipid Metabolism~Ether lipid metabolism	2.90457e-05	1.96378e-05	6.07048e-05	1.75067e-05	5.53755e-06	1.07914e-05	4.33325e-05	1.82726e-05	2.42696e-05	2.24818e-05	1.74697e-05	4.19737e-05	1.99972e-05	2.98319e-05	2.04682e-05	0.000110055	2.61782e-05	2.92405e-06	1.31656e-05	2.21565e-05	4.3345e-05	1.98607e-05	3.00284e-05	1.8006e-05	3.52302e-05	1.27489e-05	4.10883e-05	2.3735e-05	3.05282e-05	4.04382e-05	1.9699e-05	4.12814e-05	5.08141e-05	2.33553e-05	3.04862e-05	2.84303e-05	2.10935e-05	1.85724e-05	2.37302e-05	2.68993e-05	3.36845e-05	2.07285e-05	1.62032e-05	5.1594e-05	4.17533e-05	3.6083e-05	2.74464e-05	2.71949e-05
level3	Metabolism~Lipid Metabolism~Fatty acid biosynthesis	0.00477971	0.00431334	0.00483739	0.00342967	0.00404048	0.00421147	0.00460842	0.00491734	0.00451921	0.00485495	0.00482502	0.00480837	0.00447965	0.0047452	0.00421997	0.00459683	0.00455981	0.00467896	0.00501787	0.00426944	0.00479892	0.0040622	0.00381456	0.00478037	0.00444479	0.0041875	0.00344437	0.00400698	0.00439736	0.00430155	0.00442427	0.00427461	0.00461891	0.00482465	0.00473298	0.00451636	0.00392873	0.004205	0.00471032	0.00486305	0.00443346	0.00388954	0.00436636	0.00428577	0.00483352	0.00468063	0.00403778	0.00461662
level3	Metabolism~Lipid Metabolism~Fatty acid elongation in mitochondria	0	0	0	0	0	0	5.41657e-07	0	0	0	0	0	0	0	0	0	0	0	0	0	0	0	0	4.28714e-07	0	0	0	0	0	0	0	0	0	0	0	0	0	6.63301e-07	0	0	8.31716e-07	0	0	0	0	0	0	0
level3	Metabolism~Lipid Metabolism~Fatty acid metabolism	0.00230442	0.002449	0.00221328	0.00325229	0.00164357	0.00142959	0.00244179	0.00207686	0.00253353	0.00215713	0.00216912	0.00219512	0.00172866	0.0020601	0.00227409	0.00199092	0.00222095	0.00141011	0.00204079	0.00186325	0.00223609	0.00192717	0.00129234	0.00207647	0.00260905	0.00174543	0.00321506	0.00142664	0.00241011	0.00226454	0.00233131	0.00250673	0.00220296	0.00222789	0.00220658	0.00182055	0.00253769	0.00211825	0.00204967	0.0021714	0.00244691	0.00153849	0.00169832	0.0027735	0.00202985	0.00246766	0.00194377	0.00237247
level3	Metabolism~Lipid Metabolism~Glycerolipid metabolism	0.00442916	0.00411374	0.00427897	0.0034039	0.0043548	0.00438777	0.00430563	0.00487568	0.00436409	0.00414528	0.00478334	0.00420082	0.00434405	0.00431761	0.00412363	0.00442919	0.00443311	0.00646911	0.00467662	0.00424705	0.00393748	0.00417798	0.00442871	0.00442968	0.00431268	0.00429491	0.00350972	0.00436004	0.00416645	0.00410025	0.00429906	0.00440691	0.004419	0.00403616	0.00438465	0.0043941	0.00380414	0.00420284	0.00427024	0.00441263	0.00406459	0.00424716	0.00426447	0.00405295	0.00468073	0.00402063	0.00418188	0.0041612
level3	Metabolism~Lipid Metabolism~Glycerophospholipid metabolism	0.00603389	0.00567954	0.0057917	0.00501849	0.00650445	0.00648103	0.00577487	0.00604731	0.00562084	0.0058805	0.00592936	0.00586515	0.00605628	0.00607503	0.00586801	0.00577701	0.00585873	0.00610337	0.00603045	0.00609607	0.00555181	0.0061223	0.00633823	0.00585194	0.00548232	0.0062326	0.00510473	0.006436	0.00574808	0.00579554	0.00565439	0.00549789	0.00582445	0.00574186	0.00594509	0.00615252	0.00563055	0.00599558	0.00596683	0.00595047	0.00567979	0.00623535	0.00630607	0.00557779	0.0060267	0.00563175	0.00598173	0.00582085
level3	Metabolism~Lipid Metabolism~Linoleic acid metabolism	0.000738761	0.00068409	0.000766722	0.000639822	0.000572775	0.000582734	0.000711737	0.000818795	0.000733153	0.000742275	0.000725618	0.000713286	0.000696752	0.000714509	0.000660628	0.000851564	0.000667445	0.000873897	0.000739979	0.000637874	0.000685872	0.000603044	0.000580283	0.000682083	0.000717689	0.000603741	0.000628064	0.000591256	0.000656682	0.000677228	0.000611254	0.000689101	0.000772252	0.00068619	0.000711345	0.000670752	0.000616211	0.000597303	0.000657254	0.000693372	0.00064458	0.000562287	0.000631102	0.000645575	0.000868561	0.000709398	0.000604348	0.000688681
level3	Metabolism~Lipid Metabolism~Lipid biosynthesis proteins	0.00549043	0.00515031	0.00505001	0.00513278	0.00527367	0.00532231	0.00533234	0.0055207	0.00522218	0.00559798	0.00511851	0.00522785	0.00497218	0.00534985	0.00524656	0.00465271	0.00533736	0.00507829	0.00563019	0.0052392	0.00533108	0.00519855	0.00491395	0.00548539	0.00518135	0.00530735	0.00526752	0.00520136	0.00521416	0.00531784	0.00521867	0.00496421	0.00502603	0.00547251	0.00544263	0.00534753	0.00517268	0.00526727	0.00545627	0.00550491	0.00542819	0.00509419	0.00538496	0.00519885	0.00526941	0.00556028	0.00518297	0.00546732
level3	Metabolism~Lipid Metabolism~Primary bile acid biosynthesis	0.000415453	0.00050213	0.000424358	0.000592917	0.000586619	0.00060027	0.000446054	0.000336033	0.00041005	0.000360084	0.000495891	0.000423987	0.000508559	0.000439717	0.000495118	0.000483371	0.000447828	0.000410079	0.000456095	0.000488376	0.000369343	0.000556778	0.00063443	0.000420139	0.000398604	0.000574287	0.000574454	0.00061372	0.000517031	0.000534361	0.00047024	0.000443899	0.000423552	0.00034576	0.000387005	0.000481893	0.000571211	0.000500295	0.000392387	0.000402345	0.000424175	0.000606144	0.000537178	0.000386738	0.000400556	0.000428091	0.000595551	0.00042401
level3	Metabolism~Lipid Metabolism~Secondary bile acid biosynthesis	0.000415453	0.00050213	0.000424358	0.000592917	0.000586137	0.00060027	0.000445784	0.000336033	0.00041005	0.000360084	0.000495766	0.000423987	0.000507874	0.000439717	0.000495118	0.000480421	0.000447828	0.000408577	0.00045586	0.00048791	0.000368615	0.000556778	0.00063443	0.000419711	0.000398604	0.000573994	0.000574454	0.00061372	0.000516707	0.000533695	0.00047024	0.000443899	0.000423552	0.000343983	0.000387005	0.000481487	0.000570368	0.000500129	0.000391428	0.000402059	0.000423343	0.000606144	0.000536903	0.000386738	0.000400098	0.000427741	0.000595023	0.000423244
level3	Metabolism~Lipid Metabolism~Sphingolipid metabolism	0.00208047	0.0022735	0.00194802	0.0027948	0.00249503	0.00242293	0.00203338	0.00192447	0.00207368	0.00194281	0.00183906	0.00192441	0.00224558	0.00203342	0.00231855	0.0020319	0.00207288	0.00335365	0.00195839	0.00216527	0.00188168	0.00246228	0.00260896	0.00199288	0.00202574	0.0024453	0.00278187	0.00254855	0.00221037	0.00239141	0.00204616	0.00244381	0.00200822	0.00196261	0.0019435	0.0022198	0.002554	0.00226932	0.0020698	0.00189526	0.00223232	0.00257186	0.00235771	0.00205249	0.0022283	0.00197931	0.00248443	0.00217674
level3	Metabolism~Lipid Metabolism~Steroid biosynthesis	0	0	2.877e-07	0	0	0	1.35414e-06	0	0	0	0	0	0	2.42535e-07	3.529e-07	6.209e-07	0	0	0	0	0	2.2569e-07	0	1.07178e-06	0	0	0	0	0	0	0	0	0	0	0	0	0	2.15573e-06	0	0	2.07929e-06	0	0	0	0	0	0	3.83026e-07
level3	Metabolism~Lipid Metabolism~Steroid hormone biosynthesis	5.20819e-06	1.34233e-05	6.04171e-06	2.64253e-06	1.96222e-05	1.17356e-05	5.95822e-06	3.28907e-06	3.37664e-06	1.76108e-05	5.74006e-06	6.37574e-06	5.88959e-06	9.21634e-06	1.02341e-05	1.05553e-05	4.99585e-06	5.04202e-05	6.46527e-06	6.99679e-06	3.38747e-05	1.21873e-05	5.90984e-06	4.58724e-05	1.61052e-05	6.44772e-06	1.09569e-05	8.90063e-06	1.75375e-05	2.82178e-05	4.09583e-06	3.85459e-05	1.00411e-05	7.13353e-05	7.90383e-06	2.7618e-05	3.8812e-05	8.95457e-06	3.40372e-05	1.5739e-05	6.19628e-05	1.13461e-05	2.71885e-05	1.95103e-05	4.42769e-05	2.06689e-05	9.14879e-06	2.10665e-05
level3	Metabolism~Lipid Metabolism~Synthesis and degradation of ketone bodies	0.000268021	0.000181711	0.00014644	6.73844e-05	0.000320937	0.000241727	0.00025512	0.000298209	0.000208296	0.000212079	0.000233845	0.000204024	0.000144363	0.000245203	0.000219504	0.000125422	0.000214622	8.75636e-05	0.000189844	0.000252817	0.000232388	0.000247808	0.000153975	0.000221431	0.000195276	0.000191527	0.000135004	0.000182251	0.000206228	0.000148644	0.00019621	0.000188502	0.000240378	0.000301588	0.000313048	0.000226021	0.000204185	0.000283395	0.000261032	0.000290741	0.000299002	0.000192666	0.000234809	0.000324305	0.000271167	0.000203886	0.000176818	0.000231731
level3	Metabolism~Metabolism of Cofactors and Vitamins~Biotin metabolism	0.00155865	0.00155635	0.0019696	0.00128196	0.00170496	0.00177936	0.00140831	0.00158588	0.00167861	0.00165316	0.00158862	0.00175041	0.00196753	0.00174043	0.00157076	0.00188614	0.00154532	0.00131962	0.00167944	0.00159667	0.00151635	0.00162881	0.00187294	0.0016364	0.00148193	0.00172887	0.000996685	0.00189117	0.0014777	0.00163352	0.0016514	0.0015202	0.00164187	0.00156658	0.00161464	0.00173486	0.00146979	0.00163587	0.00172224	0.00151666	0.00139229	0.00178767	0.00180103	0.00123739	0.001666	0.00147064	0.00172595	0.00153019
level3	Metabolism~Metabolism of Cofactors and Vitamins~Folate biosynthesis	0.00379877	0.00379282	0.00402291	0.00413721	0.0030164	0.00302132	0.00375179	0.00367535	0.00402136	0.00364543	0.00390149	0.00371653	0.00342897	0.00349251	0.00364228	0.00390018	0.00359541	0.00278805	0.00358787	0.00330179	0.00379397	0.00328944	0.00278785	0.00368994	0.00389394	0.00319514	0.00366743	0.00289737	0.00378225	0.00369098	0.00356474	0.00416022	0.00385791	0.00393994	0.00355249	0.00353571	0.00384351	0.00351218	0.00373739	0.00356416	0.00366329	0.00294934	0.00327525	0.00385654	0.00391426	0.00375789	0.00334969	0.00365062
level3	Metabolism~Metabolism of Cofactors and Vitamins~Lipoic acid metabolism	0.000104364	0.000181463	8.257e-05	0.000320737	5.12825e-05	4.53238e-05	0.000176851	5.99341e-05	0.000142452	9.92948e-05	9.89536e-05	0.000110513	3.93096e-05	7.97941e-05	0.000134102	0.00011704	0.000147477	5.45297e-05	0.000117785	8.18625e-05	0.000117651	9.47899e-05	3.48202e-05	0.000140404	0.00020056	8.71907e-05	0.000333794	4.40793e-05	0.000185443	0.000185971	0.000188993	0.000186761	0.000114408	8.52977e-05	9.03295e-05	7.31065e-05	0.000240747	0.000140952	9.01268e-05	0.000100729	0.000211256	6.21854e-05	6.59114e-05	0.000231956	0.000102548	0.000193026	0.000129842	0.000127548
level3	Metabolism~Metabolism of Cofactors and Vitamins~Nicotinate and nicotinamide metabolism	0.00437929	0.00467627	0.0041426	0.00561339	0.00428618	0.00414416	0.00450848	0.00421622	0.00454242	0.00424382	0.00431203	0.00422792	0.00406039	0.00413765	0.00450406	0.00389925	0.00455421	0.00403101	0.00437299	0.00428973	0.00432503	0.00440818	0.00401534	0.00437524	0.0047518	0.00433844	0.00546435	0.00411336	0.00461593	0.00460795	0.00453974	0.00453399	0.00418531	0.00433597	0.00419806	0.00422657	0.00489144	0.00435457	0.00425705	0.00427041	0.0044634	0.00414831	0.00414143	0.00457019	0.00408265	0.0045892	0.00447939	0.00436918
level3	Metabolism~Metabolism of Cofactors and Vitamins~One carbon pool by folate	0.00586282	0.00575908	0.00541251	0.00610787	0.0057487	0.00562892	0.00583771	0.00584339	0.00575506	0.00584191	0.00558732	0.00556151	0.0053372	0.00556619	0.00585637	0.00534067	0.00580597	0.00603375	0.0056209	0.00578705	0.0060887	0.00576909	0.00542044	0.00588667	0.00592018	0.00563091	0.00621725	0.00550356	0.00583901	0.0057991	0.00566277	0.00581993	0.00565253	0.00623384	0.00574326	0.00580059	0.00595117	0.00575795	0.00592344	0.00592242	0.00602786	0.00555654	0.00563158	0.00612581	0.00581793	0.00591516	0.00562475	0.00581281
level3	Metabolism~Metabolism of Cofactors and Vitamins~Pantothenate and CoA biosynthesis	0.0070597	0.00705642	0.0070875	0.0072141	0.00706603	0.00695976	0.006833	0.00673089	0.00701053	0.00686595	0.00704742	0.00695381	0.00703833	0.00697653	0.00711199	0.00692164	0.00677137	0.00580369	0.00681698	0.00684729	0.00680881	0.00699956	0.00690206	0.00664549	0.00667989	0.0069716	0.00686958	0.00697174	0.00699681	0.00696447	0.00666586	0.00699471	0.00689276	0.00693831	0.00676709	0.00690247	0.00697603	0.00683084	0.00681536	0.00689538	0.00674729	0.00696346	0.0070333	0.00674624	0.00691063	0.00687994	0.00693918	0.00700862
level3	Metabolism~Metabolism of Cofactors and Vitamins~Porphyrin and chlorophyll metabolism	0.0110892	0.00970254	0.0124485	0.00670112	0.0108016	0.0111855	0.0105471	0.0110608	0.00979288	0.0111787	0.0105021	0.012086	0.0120864	0.0115883	0.00995459	0.0127435	0.0107239	0.0124933	0.0105282	0.0107011	0.0105835	0.0105589	0.0112862	0.0103256	0.00970969	0.010893	0.00678309	0.0110868	0.010085	0.0103233	0.00971218	0.00940644	0.0117146	0.0106574	0.0109115	0.0111108	0.0092831	0.0105113	0.011217	0.010861	0.00989742	0.0106667	0.0113859	0.00979852	0.0116916	0.00998413	0.010244	0.010429
level3	Metabolism~Metabolism of Cofactors and Vitamins~Retinol metabolism	0.000197711	0.000292826	0.00014759	0.000587962	6.88582e-05	6.81206e-05	0.00030062	0.000132842	0.000253459	0.000154375	0.000110933	0.000149564	7.01272e-05	0.000127331	0.000236443	0.000145601	0.000232007	5.08153e-05	0.000217938	0.000134338	0.000190864	0.000163174	7.25154e-05	0.000230005	0.000328144	0.000160753	0.000609672	8.81586e-05	0.000242277	0.000278179	0.000268569	0.000296928	0.000171916	0.00019522	0.000156101	0.000141542	0.000303184	0.000197995	0.000171624	0.000176562	0.000263654	0.000101679	8.43117e-05	0.000326473	0.000108283	0.000310033	0.000197755	0.000233263
level3	Metabolism~Metabolism of Cofactors and Vitamins~Riboflavin metabolism	0.00196529	0.00199932	0.00208496	0.00165158	0.00224499	0.00220522	0.00191855	0.00180424	0.00184597	0.00209268	0.00198494	0.00217254	0.00217723	0.00217336	0.00201823	0.00205471	0.00190282	0.00123111	0.0019243	0.00209461	0.00222043	0.00210953	0.00213377	0.00209234	0.00183247	0.00208642	0.00158014	0.00218447	0.00197914	0.00195503	0.00185521	0.00192456	0.00207121	0.00231065	0.0020358	0.00212679	0.00200276	0.00201063	0.00212949	0.00199913	0.00200194	0.00214594	0.00220446	0.00190378	0.00200141	0.00195619	0.00203209	0.00197182
level3	Metabolism~Metabolism of Cofactors and Vitamins~Thiamine metabolism	0.00569495	0.0058078	0.00535238	0.00626213	0.00609347	0.00595832	0.00549267	0.00543354	0.0056833	0.0054777	0.00570187	0.0054146	0.00550485	0.00550895	0.00588531	0.005049	0.0055314	0.00483117	0.00549418	0.0056681	0.00530449	0.00592979	0.00564869	0.00536771	0.00544155	0.00584075	0.00579032	0.00574472	0.0057182	0.0056609	0.00543575	0.00559313	0.00543984	0.00545601	0.00547143	0.00561783	0.00598689	0.00579609	0.00547305	0.0056045	0.00559121	0.00580157	0.00576835	0.0055973	0.00544215	0.00558305	0.00579242	0.00553358
level3	Metabolism~Metabolism of Cofactors and Vitamins~Ubiquinone and other terpenoid-quinone biosynthesis	0.000589327	0.00065774	0.000321649	0.00111416	0.000680757	0.000659758	0.000548969	0.000673893	0.000662454	0.000517457	0.000597465	0.000335789	0.000394876	0.00041037	0.00074603	0.000299739	0.000620884	0.00106941	0.000527566	0.000604523	0.000737594	0.00066195	0.000560157	0.000785189	0.000791924	0.000621912	0.00101429	0.000570064	0.000653109	0.000690782	0.000612814	0.00100344	0.000488363	0.000992093	0.000582625	0.000735532	0.000918832	0.000670432	0.00077998	0.000535124	0.000765594	0.000642365	0.00058057	0.000750931	0.0006458	0.000628825	0.000682641	0.000589861
level3	Metabolism~Metabolism of Cofactors and Vitamins~Vitamin B6 metabolism	0.00185071	0.00184769	0.00155329	0.00226927	0.0017731	0.00168804	0.00179018	0.00190364	0.00191202	0.00172136	0.00176894	0.00158756	0.00153568	0.00170842	0.00187637	0.00141876	0.00187964	0.00193715	0.00180357	0.00176902	0.00182814	0.0017834	0.00162553	0.00186255	0.00194823	0.00173546	0.00232834	0.00170638	0.00183786	0.0018666	0.0018478	0.00194396	0.00161966	0.00195347	0.00181562	0.00178745	0.00191191	0.00174962	0.00183226	0.00178422	0.00187053	0.00174556	0.00169804	0.00191895	0.00173368	0.00186125	0.00179492	0.00188564
level3	Metabolism~Metabolism of Other Amino Acids~beta-Alanine metabolism	0.00176598	0.00164808	0.00206713	0.0010613	0.00190841	0.00192275	0.00160574	0.00175892	0.00171491	0.0017993	0.00203834	0.00189014	0.00203533	0.00186728	0.00167169	0.00195382	0.00171018	0.00169516	0.00182685	0.0017436	0.00180956	0.00176467	0.00181576	0.00182311	0.00162034	0.00178074	0.000806114	0.0018276	0.00171673	0.0016373	0.00170055	0.00189546	0.00186156	0.00196515	0.00178514	0.00187173	0.00160198	0.00175708	0.00189027	0.0018323	0.00160272	0.00176868	0.00188809	0.00148755	0.00183003	0.00160937	0.00170361	0.00166463
level3	Metabolism~Metabolism of Other Amino Acids~Cyanoamino acid metabolism	0.00298549	0.00328075	0.00278494	0.00341943	0.00410778	0.0042487	0.00291168	0.0027736	0.00285178	0.00288292	0.00295625	0.00289778	0.00354074	0.0031321	0.00350712	0.00299382	0.00306325	0.0029808	0.0030241	0.00360475	0.00287389	0.00386021	0.00443015	0.00302007	0.00267447	0.00395025	0.00330624	0.00424136	0.00320384	0.00335192	0.00311517	0.00374094	0.00301689	0.0028755	0.00301898	0.00351987	0.00358308	0.00364633	0.00316834	0.00296207	0.00320044	0.00437044	0.00379348	0.00288536	0.00293053	0.00285616	0.0038395	0.00314273
level3	Metabolism~Metabolism of Other Amino Acids~D-Alanine metabolism	0.00101199	0.00100078	0.000931286	0.00103818	0.000923446	0.000934668	0.00106788	0.00100481	0.000997163	0.0009907	0.000974562	0.000981068	0.00091316	0.000987847	0.00100188	0.000962084	0.00102055	0.000864256	0.000964148	0.00101453	0.00106141	0.000976336	0.000945096	0.00102463	0.00104483	0.000942539	0.0011763	0.000919732	0.00102659	0.000972071	0.00103293	0.0009726	0.000997416	0.0010388	0.00103738	0.000970488	0.00101474	0.00101701	0.00101321	0.00102103	0.00105961	0.000953947	0.000938414	0.00116325	0.000969732	0.00102539	0.00096467	0.00105064
level3	Metabolism~Metabolism of Other Amino Acids~D-Arginine and D-ornithine metabolism	2.60409e-06	1.98863e-06	1.1508e-06	1.65158e-06	2.16687e-06	3.64209e-06	5.6874e-06	1.55317e-05	7.3864e-06	9.36743e-06	1.87176e-06	9.56362e-06	5.34172e-06	6.06338e-06	2.8232e-06	1.80061e-05	6.79435e-06	1.00366e-05	4.93711e-06	1.58594e-05	1.31128e-05	9.2533e-06	6.8682e-06	7.28813e-06	1.33371e-05	6.30118e-06	2.3479e-06	2.1192e-06	4.22199e-06	5.11032e-06	1.17024e-06	8.70391e-06	1.2171e-05	9.3929e-06	9.03295e-06	8.93523e-06	6.46867e-06	4.31146e-06	8.14976e-06	4.86477e-06	7.06958e-06	6.54584e-06	4.39409e-06	2.60138e-06	1.6059e-05	9.80897e-06	4.39846e-06	4.59632e-06
level3	Metabolism~Metabolism of Other Amino Acids~D-Glutamine and D-glutamate metabolism	0.00141663	0.00142908	0.00130961	0.00153498	0.0013632	0.00134933	0.00142456	0.00139347	0.00139582	0.00137776	0.00138959	0.0013753	0.00129954	0.0013696	0.00141477	0.00126788	0.00143181	0.00127433	0.00138568	0.00140845	0.00142419	0.00137806	0.00131055	0.00141583	0.00144872	0.00137043	0.0015731	0.00132958	0.00144944	0.00142222	0.00139629	0.0013976	0.00137411	0.00144092	0.00140745	0.00138354	0.00147204	0.0013926	0.00141111	0.00138674	0.001458	0.00135172	0.00136189	0.00148018	0.00137947	0.0014272	0.0013776	0.00141758
level3	Metabolism~Metabolism of Other Amino Acids~Glutathione metabolism	0.00140761	0.00166374	0.00125351	0.00233996	0.00142568	0.00135175	0.00143918	0.0012175	0.00152244	0.00136765	0.00130362	0.00133758	0.0012364	0.00126822	0.00158628	0.00111653	0.00147817	0.00151909	0.00128671	0.00139376	0.00149085	0.00152409	0.00123116	0.00140854	0.00165682	0.00143462	0.00214207	0.00127067	0.00161475	0.00159242	0.00149829	0.0015953	0.00130595	0.00149829	0.00135635	0.00135125	0.00183176	0.00151763	0.00144083	0.00137129	0.00164222	0.00138728	0.00130614	0.00167008	0.00123264	0.0015845	0.00150674	0.00142907
level3	Metabolism~Metabolism of Other Amino Acids~Phosphonate and phosphinate metabolism	0.00049638	0.000566512	0.000443059	0.000576731	0.00047334	0.000552923	0.000570635	0.000485686	0.000510928	0.000488605	0.000499759	0.000509263	0.000504861	0.000571898	0.000535702	0.000513019	0.000570326	0.000434183	0.000585636	0.000531056	0.000513948	0.000493359	0.00061111	0.000604701	0.000532731	0.0005589	0.000685588	0.000593799	0.000516057	0.000565912	0.000656113	0.000520245	0.000504185	0.000453398	0.000573592	0.000534693	0.000509337	0.000547223	0.00051727	0.000487335	0.000595508	0.000622291	0.000544868	0.000606988	0.000502646	0.000540894	0.000584819	0.000544664
level3	Metabolism~Metabolism of Other Amino Acids~Selenocompound metabolism	0.00389132	0.00404289	0.00368976	0.0045643	0.0039496	0.00399267	0.00384712	0.00382701	0.00405218	0.00364056	0.00390773	0.00368624	0.00377701	0.00371734	0.00404635	0.00353913	0.00399068	0.00302798	0.00375385	0.00396112	0.00371711	0.00400668	0.0039187	0.00381684	0.00409022	0.00399246	0.00434871	0.00383617	0.00395925	0.0040256	0.00407418	0.00389164	0.00373225	0.00376427	0.00376702	0.00386022	0.00420041	0.00404614	0.00384333	0.0037536	0.00388578	0.00397354	0.0038528	0.00408243	0.00375734	0.00385387	0.00404764	0.00380767
level3	Metabolism~Metabolism of Other Amino Acids~Taurine and hypotaurine metabolism	0.000943483	0.000930432	0.000858786	0.00102398	0.000924771	0.000900406	0.00088263	0.000942683	0.000940605	0.000906767	0.000905432	0.000882509	0.000856456	0.000893985	0.000941536	0.000864758	0.000944215	0.000882274	0.000857294	0.000950397	0.000962697	0.000939323	0.000848941	0.000894511	0.000979147	0.000895647	0.000982989	0.000863785	0.00095417	0.000940521	0.000906543	0.00104148	0.000901873	0.00095503	0.000940556	0.00091972	0.00099505	0.000918175	0.000930511	0.000916865	0.000977266	0.000909435	0.00090381	0.000960342	0.000976385	0.000926247	0.000905379	0.000928839
level3	Metabolism~Metabolism of Terpenoids and Polyketides~Biosynthesis of ansamycins	0.00125818	0.00117976	0.00113699	0.000946685	0.00151873	0.00150904	0.00124852	0.0013593	0.00117824	0.0012661	0.00137437	0.00119519	0.00124832	0.00127234	0.00126162	0.00126322	0.00130591	0.00178312	0.00133455	0.00141102	0.00121038	0.00136497	0.00152921	0.00129129	0.00120538	0.00139857	0.00108356	0.00148598	0.00122892	0.00124758	0.00122543	0.00117503	0.00123992	0.00119747	0.00129058	0.00136019	0.00117111	0.00129791	0.00123924	0.00132522	0.00122137	0.00145645	0.00138167	0.0011923	0.00128678	0.00123593	0.00134417	0.00123986
level3	Metabolism~Metabolism of Terpenoids and Polyketides~Biosynthesis of siderophore group nonribosomal peptides	0.000103963	4.30042e-05	8.42962e-05	2.67556e-05	0.000112677	6.62321e-05	3.7916e-05	0.000157144	0.000130001	9.44237e-05	5.57784e-05	5.20686e-05	4.6021e-05	9.70141e-05	8.39901e-05	4.84302e-05	6.67445e-05	3.65112e-05	8.34607e-05	8.04631e-05	7.57628e-05	7.49292e-05	4.99941e-05	0.00011511	9.48698e-05	6.27187e-05	3.52186e-05	9.57878e-05	4.38437e-05	6.02129e-05	8.69876e-05	9.92246e-05	3.74259e-05	0.000147748	0.000121098	0.000116158	5.7093e-05	0.000106957	0.000152209	7.0396e-05	7.52703e-05	6.98223e-05	9.7494e-05	8.58455e-05	0.000122507	5.85035e-05	5.9995e-05	0.000110312
level3	Metabolism~Metabolism of Terpenoids and Polyketides~Biosynthesis of type II polyketide products	0	0	0	0	0	0	0	0	0	0	0	0	0	0	0	0	0	0	0	0	0	0	0	0	0	0	0	0	0	0	0	0	0	0	0	0	0	0	0	0	0	0	0	0	0	0	0	0
level3	Metabolism~Metabolism of Terpenoids and Polyketides~Biosynthesis of vancomycin group antibiotics	0.000625784	0.0007348	0.000662286	0.00089912	0.000670405	0.000666233	0.000625343	0.00054964	0.00070424	0.000622372	0.000610193	0.000631996	0.000711544	0.000638353	0.000712504	0.00063487	0.000638269	0.000455362	0.000619137	0.000656299	0.000648719	0.000694449	0.000737453	0.000659362	0.000701835	0.000698845	0.000838202	0.000706117	0.000685586	0.000720333	0.000711504	0.00066846	0.000603683	0.000665373	0.000601538	0.000645977	0.000715491	0.000660814	0.000646228	0.000607524	0.000652065	0.000727024	0.000664057	0.000649911	0.000578352	0.000652997	0.000731376	0.000671828
level3	Metabolism~Metabolism of Terpenoids and Polyketides~Carotenoid biosynthesis	2.82444e-05	2.6598e-05	2.3016e-05	9.24884e-06	7.22289e-07	1.91547e-05	6.49988e-05	2.64953e-05	1.30845e-05	2.54794e-05	1.97159e-05	3.08161e-05	2.17778e-05	3.90482e-05	1.51747e-05	3.7254e-05	4.53623e-05	6.32228e-07	6.46527e-05	2.00575e-05	1.52983e-05	4.51381e-06	3.33826e-05	5.57328e-05	3.17072e-05	2.87217e-05	7.70895e-05	2.75496e-05	1.59137e-05	2.86622e-05	4.50541e-05	1.41749e-05	2.61677e-05	2.46246e-05	3.5285e-05	2.33535e-05	2.24997e-06	1.29344e-05	2.56478e-05	1.17327e-05	2.78625e-05	1.63646e-05	2.08719e-05	4.33563e-05	8.2589e-06	3.53823e-05	2.46314e-05	4.51971e-05
level3	Metabolism~Metabolism of Terpenoids and Polyketides~Geraniol degradation	4.7074e-05	4.723e-05	4.86214e-05	1.81674e-05	4.68284e-05	3.89839e-05	6.55405e-05	6.6695e-05	5.74028e-05	0.00010529	9.20905e-05	4.80837e-05	3.08176e-05	4.17161e-05	6.74038e-05	4.22212e-05	4.67611e-05	4.02255e-05	6.3007e-05	4.12811e-05	0.000118379	3.47563e-05	8.146e-06	0.000100533	7.04604e-05	1.69985e-05	2.07398e-05	1.90728e-05	5.22877e-05	3.79941e-05	5.05152e-05	9.72351e-05	6.20723e-05	0.000171103	5.84319e-05	5.05653e-05	6.44054e-05	5.2235e-05	6.66363e-05	9.72953e-05	0.000113945	2.02921e-05	5.02575e-05	9.14818e-05	6.67594e-05	9.45865e-05	2.48073e-05	7.39241e-05
level3	Metabolism~Metabolism of Terpenoids and Polyketides~Limonene and pinene degradation	0.000561683	0.00058441	0.000548357	0.000524211	0.000377637	0.000313894	0.000676529	0.00062072	0.000599986	0.000591647	0.000695296	0.000549377	0.000403642	0.000522906	0.000527585	0.000626643	0.000594106	0.000769816	0.000587281	0.000443363	0.000701534	0.000409176	0.00029677	0.000651002	0.000709888	0.000338652	0.000640195	0.000304317	0.000612513	0.00048948	0.000598771	0.000596839	0.000636241	0.000656995	0.000599844	0.000465445	0.000510743	0.000467793	0.000521105	0.000634423	0.000674521	0.000321401	0.000368829	0.000803392	0.000604964	0.000664558	0.000401139	0.000597904
level3	Metabolism~Metabolism of Terpenoids and Polyketides~Polyketide sugar unit biosynthesis	0.00213596	0.0022919	0.00249724	0.00235515	0.00214207	0.00211079	0.00212844	0.00196668	0.00228852	0.00223769	0.00207565	0.00231174	0.00250006	0.00229851	0.00221939	0.00242943	0.00207787	0.00177869	0.00214788	0.00213425	0.00223099	0.00216843	0.00228248	0.00219523	0.00222076	0.00221303	0.00219881	0.00223914	0.00212269	0.00226098	0.00224627	0.00221651	0.00220539	0.00226724	0.00210044	0.0021475	0.00214703	0.00209852	0.00218174	0.0020681	0.00210798	0.00221031	0.00222341	0.00203514	0.00215236	0.00215202	0.00225113	0.0022273
level3	Metabolism~Metabolism of Terpenoids and Polyketides~Prenyltransferases	0.00277376	0.00282659	0.00261059	0.00328995	0.00259049	0.00250252	0.00280903	0.0027164	0.0028178	0.00276452	0.00265066	0.00265683	0.00248568	0.00257087	0.00281226	0.00252101	0.00271674	0.00228471	0.00264324	0.00267604	0.00289647	0.00268323	0.00239237	0.00276606	0.00291077	0.00259184	0.00326828	0.00246251	0.00283978	0.00280712	0.00270656	0.00290835	0.0026968	0.00299659	0.00266077	0.00267021	0.0030054	0.00270793	0.00277068	0.00273801	0.00288148	0.00249244	0.00258098	0.00293565	0.00269584	0.00287508	0.00265614	0.00279916
level3	Metabolism~Metabolism of Terpenoids and Polyketides~Terpenoid backbone biosynthesis	0.00571879	0.00554505	0.00531009	0.00578185	0.00543161	0.00524798	0.00568848	0.0057619	0.00560311	0.00565718	0.00556087	0.00546826	0.00510463	0.00542164	0.00557123	0.00512475	0.00562492	0.00542088	0.00550323	0.00553936	0.00578747	0.00545087	0.00496475	0.00558121	0.00573195	0.00529665	0.00591046	0.00508947	0.00563213	0.00548359	0.00535461	0.00571175	0.00555547	0.00592235	0.00560861	0.00548116	0.00568764	0.00545549	0.00560919	0.00566688	0.00570349	0.00512103	0.0053196	0.00579414	0.00561788	0.005685	0.00529346	0.00566611
level3	Metabolism~Metabolism of Terpenoids and Polyketides~Tetracycline biosynthesis	0.00172511	0.00151186	0.00206224	0.000875337	0.0011346	0.00126988	0.00169755	0.00177664	0.00166848	0.00174571	0.00189784	0.00188749	0.00174277	0.00174553	0.00136749	0.00199495	0.00161845	0.00170591	0.00187422	0.00134665	0.00169446	0.00123543	0.00114779	0.00168077	0.00160348	0.00130991	0.000812766	0.00117785	0.00152349	0.00143022	0.00159484	0.00153189	0.00180862	0.00165188	0.0016742	0.0015066	0.00117617	0.00134153	0.00162636	0.00177163	0.00144386	0.00109599	0.00140172	0.00146501	0.00180686	0.00162724	0.0012525	0.00161178
level3	Metabolism~Metabolism of Terpenoids and Polyketides~Zeatin biosynthesis	0.000466533	0.000467577	0.000434715	0.000510008	0.000455283	0.00045027	0.000463117	0.00046321	0.000465132	0.000467248	0.000454338	0.000445771	0.000431994	0.000446023	0.000470768	0.00042066	0.000467611	0.000432918	0.000461032	0.000462021	0.000501928	0.00045928	0.000434613	0.000492806	0.000482402	0.000454271	0.000514582	0.000444608	0.000470265	0.000473704	0.000458148	0.00048916	0.000448807	0.000529049	0.000455882	0.000474989	0.000490775	0.00045403	0.000488027	0.000464728	0.000477405	0.000445335	0.00045369	0.000470849	0.000460204	0.000475034	0.000455328	0.000468441
level3	Metabolism~Nucleotide Metabolism~Purine metabolism	0.0217846	0.0222844	0.0217444	0.0244434	0.0201691	0.0200536	0.0222415	0.0215501	0.0222058	0.0214608	0.0210694	0.0217235	0.0209843	0.0210087	0.0216483	0.0215199	0.0220946	0.0219881	0.021338	0.0211749	0.0220069	0.0210429	0.0199973	0.021685	0.0230861	0.0209568	0.0241932	0.0199272	0.022006	0.0221474	0.021851	0.0221858	0.0218169	0.0220756	0.021095	0.021037	0.0225925	0.021226	0.0215964	0.0211345	0.0218554	0.0201496	0.0204861	0.0224508	0.0215069	0.0221613	0.0212484	0.0216448
level3	Metabolism~Nucleotide Metabolism~Pyrimidine metabolism	0.0180211	0.0178256	0.0171818	0.0189192	0.0166653	0.0166634	0.0182511	0.0178686	0.0177474	0.0178427	0.0174342	0.0175692	0.0166897	0.0173755	0.0177191	0.0171084	0.0179191	0.0189137	0.017618	0.0175438	0.0183506	0.0172089	0.0164391	0.0180105	0.0183708	0.0170829	0.0196883	0.0164551	0.01801	0.0178003	0.0174129	0.0177813	0.0176404	0.0186078	0.0176786	0.0174534	0.0181452	0.017369	0.0178552	0.0177341	0.0181231	0.0166354	0.0169387	0.0186536	0.0176743	0.018161	0.0171835	0.0180494
level3	Metabolism~Xenobiotics Biodegradation and Metabolism~1,1,1-Trichloro-2,2-bis(4-chlorophenyl)ethane (DDT) degradation	0	0	0	0	0	0	0	0	0	0	0	0	0	0	0	0	0	0	0	0	0	0	0	0	0	0	0	0	0	0	0	0	0	0	0	0	0	0	0	0	0	0	0	0	0	0	0	0
level3	Metabolism~Xenobiotics Biodegradation and Metabolism~Aminobenzoate degradation	0.000803664	0.000789984	0.000851018	0.000682102	0.00065018	0.000650855	0.000870442	0.000757216	0.0008564	0.000817964	0.000872114	0.000796968	0.000743869	0.000825105	0.000790848	0.000854514	0.000760767	0.000249414	0.000824968	0.000702245	0.00091316	0.000693772	0.000621811	0.000915089	0.000817843	0.000644332	0.0007752	0.000626435	0.000784316	0.000711667	0.000847056	0.000852237	0.000810286	0.000974323	0.00087055	0.000745889	0.000731803	0.000787504	0.000823606	0.000885101	0.000897837	0.00065022	0.000702506	0.000969447	0.000768307	0.000848125	0.000694077	0.00088977
level3	Metabolism~Xenobiotics Biodegradation and Metabolism~Atrazine degradation	0.000180684	0.000251065	0.000402781	0.000157891	0.000102685	0.000109128	0.000221267	0.000149835	0.000248394	0.000283271	0.000200652	0.000340305	0.000374331	0.000279401	0.000180685	0.000360122	0.00019244	3.92772e-05	0.000202892	0.000164658	0.00028666	0.000163851	0.000187358	0.000206426	0.000229248	0.000154599	0.000111525	0.00015343	0.00020298	0.000176195	0.000258622	0.000182533	0.000276282	0.000237361	0.000225259	0.000162459	0.000146248	0.000159856	0.000219564	0.000192588	0.00020377	0.000160373	0.000184277	0.000219816	0.000192019	0.000229109	0.000168021	0.000235944
level3	Metabolism~Xenobiotics Biodegradation and Metabolism~Benzoate degradation	0.00217362	0.00206892	0.00180158	0.00233831	0.00155027	0.00146925	0.00232425	0.00215397	0.00211694	0.0019754	0.00191344	0.0019276	0.00148445	0.00187771	0.00197941	0.00170235	0.00207128	0.00147949	0.00199201	0.0018201	0.00207838	0.00173285	0.00124937	0.0019723	0.00223284	0.00162497	0.00257056	0.0012872	0.00206358	0.0019037	0.00196268	0.00198996	0.0020283	0.00210249	0.00214984	0.00173465	0.00196394	0.00189903	0.0019454	0.00216053	0.00228223	0.00142197	0.00158764	0.00255499	0.00197663	0.00223855	0.00163165	0.00217712
level3	Metabolism~Xenobiotics Biodegradation and Metabolism~Bisphenol degradation	0.000840521	0.000760404	0.000806137	0.000672853	0.000711214	0.000660972	0.000803006	0.00097064	0.000810393	0.000808971	0.000838173	0.000767746	0.000749621	0.000793576	0.000738972	0.000954323	0.000772158	0.00123956	0.000812273	0.000721602	0.000784217	0.000695803	0.000640339	0.000768255	0.000807023	0.000665141	0.000673848	0.000662037	0.000745344	0.00073633	0.000678737	0.000803992	0.00087601	0.000784688	0.000816635	0.000759901	0.00069496	0.000669271	0.00074019	0.000790954	0.000750208	0.000637783	0.000704428	0.0007544	0.00103397	0.000771756	0.000670149	0.000769117
level3	Metabolism~Xenobiotics Biodegradation and Metabolism~Caprolactam degradation	7.99257e-05	3.65411e-05	6.27187e-05	2.80768e-05	4.05686e-05	3.35882e-05	3.89993e-05	0.000129918	9.81335e-05	6.51973e-05	0.000105193	3.61292e-05	3.61593e-05	5.38429e-05	6.38748e-05	5.04481e-05	5.95505e-05	0.000306947	7.49971e-05	3.73162e-05	5.28154e-05	3.43049e-05	1.2778e-05	6.92373e-05	7.14669e-05	3.10663e-05	9.0003e-06	2.1192e-05	4.57923e-05	3.17728e-05	4.31037e-05	7.38589e-05	3.95559e-05	9.59599e-05	8.12965e-05	5.90944e-05	2.53122e-05	5.07425e-05	7.07112e-05	6.78206e-05	4.53285e-05	2.53106e-05	3.89976e-05	4.72584e-05	8.9242e-05	4.90448e-05	3.04373e-05	7.85204e-05
level3	Metabolism~Xenobiotics Biodegradation and Metabolism~Chloroalkane and chloroalkene degradation	0.00225254	0.00232446	0.00263246	0.00273204	0.00136079	0.00134663	0.00247564	0.00236045	0.00253775	0.0023531	0.00211272	0.00233113	0.00206546	0.00201547	0.00205246	0.00272497	0.00220117	0.00216056	0.00221288	0.00183293	0.00215778	0.00174459	0.00144823	0.0020514	0.00262792	0.00168784	0.00262574	0.00145335	0.00219641	0.00222965	0.00230966	0.00229709	0.00248167	0.00198038	0.00210129	0.00183497	0.00212228	0.00192125	0.00200844	0.00212304	0.00219822	0.00141019	0.00166673	0.0025164	0.00240196	0.00247011	0.00183556	0.00222347
level3	Metabolism~Xenobiotics Biodegradation and Metabolism~Chlorocyclohexane and chlorobenzene degradation	0.000150437	0.000249573	0.000273315	0.000352117	9.48606e-05	6.59623e-05	0.000181455	8.71603e-05	0.000239741	0.000149504	0.000181935	0.000209868	0.000202711	0.00016832	0.000201153	0.000280336	0.000138085	2.44198e-05	0.000129658	0.000108917	0.000193049	0.000145119	0.000114044	0.000123255	0.000230254	0.000125731	0.000280183	0.000102569	0.000207202	0.000197747	0.000176121	0.000235503	0.000191998	0.000152825	0.000127308	0.000116564	0.000192091	0.000130173	0.000124883	0.00013421	0.000156778	0.000113898	0.000105184	0.00019597	0.000135813	0.000202485	0.000150603	0.000185385
level3	Metabolism~Xenobiotics Biodegradation and Metabolism~Dioxin degradation	0.00073756	0.00073306	0.000771325	0.000875667	0.000440355	0.000458364	0.000848776	0.000760505	0.000798153	0.000695438	0.000648003	0.000724444	0.000623064	0.000611432	0.000608752	0.000709999	0.000799935	0.000760175	0.000763019	0.000594727	0.000621765	0.00057393	0.000419918	0.000691086	0.000881258	0.000576631	0.000874985	0.000411548	0.000708969	0.000716333	0.00086695	0.000675672	0.00073939	0.000602923	0.000682835	0.00056556	0.000699741	0.000664628	0.000683861	0.000717124	0.000724008	0.000412824	0.0005207	0.000838511	0.000674018	0.000790673	0.000605756	0.000694044
level3	Metabolism~Xenobiotics Biodegradation and Metabolism~Drug metabolism - cytochrome P450	0.000196509	0.000292329	0.000148453	0.000588623	6.9099e-05	6.67716e-05	0.00030089	0.00013138	0.000254303	0.000149879	0.000111058	0.000149299	7.02641e-05	0.000126361	0.000233267	0.000149171	0.000231408	4.78913e-05	0.000218644	0.000135505	0.000158082	0.000163851	7.23556e-05	0.000202139	0.000321098	0.00016046	0.00060889	8.68871e-05	0.000241952	0.000274402	0.000268374	0.000282007	0.000171916	0.000137086	0.00015977	0.000121844	0.000301215	0.00019899	0.000144778	0.000175132	0.000265733	0.000101242	8.23893e-05	0.00032734	0.000108742	0.000305479	0.000197227	0.000230965
level3	Metabolism~Xenobiotics Biodegradation and Metabolism~Drug metabolism - other enzymes	0.00305821	0.0028077	0.00286435	0.00279381	0.00268342	0.00269137	0.00304899	0.00300785	0.00287014	0.0029987	0.00284694	0.0029363	0.00271072	0.00291285	0.00289237	0.0030199	0.00287781	0.0032834	0.00282262	0.00287661	0.00314853	0.00278524	0.00268179	0.00294955	0.00290221	0.00272519	0.00317945	0.00264942	0.00297715	0.002876	0.00270968	0.00294167	0.00295148	0.00325197	0.00301221	0.00292345	0.00290246	0.00284457	0.00305472	0.00300643	0.0030865	0.00270059	0.00281744	0.00321357	0.00307988	0.00296126	0.00271895	0.00310136
level3	Metabolism~Xenobiotics Biodegradation and Metabolism~Ethylbenzene degradation	0.000244585	0.000280646	0.000184704	0.000317433	0.000109908	0.000121538	0.000349098	0.000215251	0.000250082	0.000262663	0.000221242	0.000224479	0.000107793	0.000228953	0.000247383	0.00019341	0.000259984	5.59522e-05	0.00028071	0.00018868	0.00033474	0.000158209	9.79117e-05	0.000339756	0.000328144	0.000148151	0.00044258	0.000101298	0.000268259	0.000240407	0.000290999	0.000228291	0.000237944	0.000332813	0.000283973	0.000192717	0.000233716	0.000223864	0.000245212	0.000307625	0.000368034	0.000129826	0.000143907	0.000440934	0.000191102	0.000362581	0.000168725	0.000298378
level3	Metabolism~Xenobiotics Biodegradation and Metabolism~Fluorobenzoate degradation	0	0	2.877e-07	0	0	4.04677e-07	8.12485e-07	0	0	3.74697e-07	1.24784e-07	0	0	2.42535e-07	3.529e-07	1.08657e-06	3.99668e-07	0	0	9.32905e-07	3.64244e-07	2.2569e-07	0	8.57427e-07	3.52302e-06	0	0	0	0	0	0	2.48683e-07	0	0	0	0	0	1.49243e-06	0	1.14465e-06	1.24757e-06	0	0	4.33563e-07	9.17655e-07	0	0	3.83026e-07
level3	Metabolism~Xenobiotics Biodegradation and Metabolism~Metabolism of xenobiotics by cytochrome P450	0.000196509	0.000292329	0.000147303	0.000587962	6.88582e-05	6.62321e-05	0.000300349	0.00013138	0.000253459	0.000149879	0.000110808	0.000148767	6.99902e-05	0.000125876	0.000232914	0.000146843	0.000231408	4.61526e-05	0.000217586	0.000134572	0.000158082	0.000162948	7.23556e-05	0.000200209	0.000320846	0.00016046	0.000608107	8.68871e-05	0.000241952	0.000274402	0.000268179	0.000281261	0.000171612	0.000137086	0.000152713	0.000121438	0.000301215	0.000197995	0.000142861	0.000174559	0.000260327	0.000101242	8.23893e-05	0.000326473	0.000105989	0.000305479	0.000197227	0.000230965
level3	Metabolism~Xenobiotics Biodegradation and Metabolism~Naphthalene degradation	0.00125237	0.00134904	0.00113325	0.00180385	0.000708204	0.000634128	0.00152531	0.00129407	0.00139941	0.00119603	0.00104457	0.00111974	0.000806736	0.00101283	0.00115469	0.00118902	0.00133089	0.00125758	0.00125026	0.000976286	0.00124826	0.000923073	0.000604082	0.00130222	0.00160901	0.000858865	0.00194641	0.000655256	0.00126822	0.00126514	0.00145733	0.00132573	0.0012597	0.00119417	0.00122481	0.000968051	0.00129036	0.00112512	0.00116446	0.00122707	0.00147422	0.00069124	0.000785719	0.00173469	0.00123356	0.00148396	0.000981912	0.00128046
level3	Metabolism~Xenobiotics Biodegradation and Metabolism~Nitrotoluene degradation	0.0012097	0.00119119	0.00164651	0.000778224	0.00113652	0.00119757	0.00112854	0.00116835	0.00127341	0.00145383	0.00133032	0.00145739	0.00148048	0.0014135	0.0011808	0.00158749	0.00112846	0.00119578	0.00121688	0.00117033	0.00140161	0.00115283	0.00124618	0.00122226	0.00113466	0.00114725	0.000559192	0.00122871	0.00116884	0.00110538	0.00117628	0.0011514	0.00135616	0.00127515	0.00135353	0.00123063	0.000982956	0.00118698	0.00125267	0.00130948	0.0010962	0.00123673	0.00126825	0.00109735	0.00122071	0.00128883	0.00116929	0.00125633
level3	Metabolism~Xenobiotics Biodegradation and Metabolism~Polycyclic aromatic hydrocarbon degradation	0.00116804	0.00117876	0.00115886	0.00118187	0.00126485	0.00125517	0.00111094	0.0011223	0.00114658	0.00110835	0.00118033	0.00118164	0.0012086	0.00118333	0.00118398	0.00109992	0.00117063	0.000609073	0.00118185	0.0012263	0.00113426	0.00124536	0.00123292	0.00113995	0.00115253	0.00124324	0.00112308	0.00125668	0.0011971	0.00119737	0.00116146	0.00113897	0.00112369	0.00115203	0.00112234	0.00119752	0.00122314	0.00117487	0.00116374	0.00116726	0.0010908	0.00122604	0.00121579	0.00103231	0.00110899	0.00112313	0.0012087	0.00113759
level3	Metabolism~Xenobiotics Biodegradation and Metabolism~Styrene degradation	0.000249592	0.000182208	0.000299784	0.000117923	0.000103528	0.000108184	0.000202038	0.000328907	0.000282793	0.000215826	0.000230351	0.000227667	0.000235857	0.000231864	0.000179626	0.000297101	0.000195438	8.73265e-05	0.000202422	0.000161393	0.00022401	0.000127966	0.000111488	0.000213285	0.000219937	0.000113128	9.07856e-05	0.000115284	0.000166281	0.000153532	0.000213958	0.000198698	0.000239769	0.00026884	0.000265907	0.000200027	0.000113624	0.000173619	0.000256478	0.000192015	0.000182146	0.000120443	0.000160934	0.000238026	0.000293879	0.000175861	0.000130018	0.000227518
level3	Metabolism~Xenobiotics Biodegradation and Metabolism~Toluene degradation	0.000490371	0.000544885	0.0006105	0.000814228	0.000237152	0.000210702	0.000447409	0.000484041	0.00059661	0.000509963	0.000402802	0.000544064	0.000451444	0.000502533	0.00053429	0.000554619	0.000480201	0.000704697	0.000370283	0.000345408	0.000657096	0.000368327	0.000209081	0.000487662	0.000633137	0.000315499	0.000741938	0.000276767	0.00052645	0.000523474	0.000493645	0.000639862	0.000447894	0.000688982	0.000510362	0.000420159	0.000577117	0.000415558	0.000535248	0.000436398	0.000521902	0.000294344	0.000336972	0.000539786	0.000487734	0.000532487	0.000390583	0.000580668
level3	Metabolism~Xenobiotics Biodegradation and Metabolism~Xylene degradation	0.000734755	0.000732314	0.000771325	0.000875667	0.000440235	0.000456205	0.000848505	0.000760323	0.000795409	0.000694689	0.00064663	0.000724178	0.000622242	0.000611189	0.000608046	0.000709533	0.000799136	0.000751877	0.000761021	0.000593328	0.000620672	0.000573028	0.000419918	0.000690229	0.00087849	0.000576485	0.000874203	0.000411972	0.000708645	0.000715444	0.00086656	0.000675175	0.000739086	0.000602415	0.000682835	0.000564747	0.000698897	0.000662804	0.000682663	0.000716265	0.000721513	0.000412388	0.000519876	0.000837644	0.000671494	0.000788571	0.000603996	0.000693278
level3	None~None~None	0.0020977	0.00198192	0.00254557	0.00122844	0.00212919	0.00218674	0.0020694	0.00199098	0.00196225	0.00229877	0.00207803	0.00248548	0.00256197	0.0024627	0.00199565	0.00255361	0.00198835	0.00148882	0.00214694	0.00209461	0.0022696	0.00208448	0.00237049	0.0021828	0.00184958	0.00211998	0.0013203	0.00236672	0.00196323	0.00195858	0.00202275	0.00196534	0.00230732	0.00227689	0.0022159	0.00219035	0.00174738	0.00204098	0.00221674	0.00220631	0.00195328	0.00223824	0.00227559	0.00188643	0.00212506	0.00198351	0.00203965	0.00214456
level3	Organismal Systems~Circulatory System~Cardiac muscle contraction	0	0	0	0	0	0	0	0	0	0	0	0	0	0	0	0	0	0	0	0	0	0	0	0	0	0	0	0	0	0	0	0	0	0	0	0	0	4.97476e-07	0	0	0	0	0	0	0	0	0	0
level3	Organismal Systems~Digestive System~Bile secretion	0	0	0	0	0	2.69784e-07	0	0	0	0	0	0	0	0	0	0	3.99668e-07	0	0	0	0	0	0	0	0	0	0	0	0	0	0	0	0	0	0	0	0	0	0	0	0	0	0	0	0	0	0	0
level3	Organismal Systems~Digestive System~Carbohydrate digestion and absorption	8.27301e-05	0.000109126	2.96331e-05	6.73844e-05	0.000158181	0.000210297	0.00011429	7.63794e-05	6.07795e-05	8.35575e-05	0.000100825	7.19928e-05	0.000119161	0.000136547	0.000103752	1.36598e-05	0.000148477	7.03354e-06	0.00019913	0.000127808	8.88755e-05	0.000125258	0.000222018	0.000205354	8.02745e-05	0.000185665	0.000123265	0.000219125	7.79444e-05	0.000119759	0.000162468	6.988e-05	4.59456e-05	0.000123123	0.000120533	0.000156367	6.97491e-05	0.00011757	0.000133033	9.55784e-05	9.60632e-05	0.000204012	0.00015654	4.4657e-05	4.06062e-05	9.7389e-05	0.000169605	0.000102268
level3	Organismal Systems~Digestive System~Mineral absorption	9.21449e-06	1.06889e-05	1.35219e-05	3.63347e-06	3.73183e-06	8.09353e-07	1.32706e-05	3.27079e-05	2.17371e-05	4.64625e-05	1.62219e-05	1.48767e-05	6.16352e-06	7.03353e-06	6.70509e-06	1.28837e-05	2.39801e-05	3.79337e-06	1.6457e-05	2.02907e-05	5.17227e-05	3.83673e-06	1.11808e-06	4.30857e-05	4.37861e-05	4.24963e-06	5.86976e-06	3.81456e-06	9.41828e-06	1.57753e-05	3.02311e-05	3.23288e-06	1.55181e-05	6.95582e-05	2.03241e-05	2.82272e-05	5.06243e-06	4.31146e-06	4.05091e-05	1.97452e-05	3.16052e-05	3.49111e-06	1.45554e-05	3.12165e-05	2.31708e-05	3.78346e-05	3.34283e-06	1.4938e-05
level3	Organismal Systems~Digestive System~Protein digestion and absorption	4.80756e-05	0.000109623	1.92759e-05	0.000295963	3.34661e-05	1.17356e-05	7.12279e-05	1.05981e-05	8.80036e-05	4.87106e-05	2.29602e-05	2.3909e-05	4.65688e-06	6.54845e-06	9.74003e-05	2.01792e-06	6.35472e-05	2.60004e-05	1.70448e-05	3.63833e-05	0.00011328	6.36447e-05	6.38902e-07	8.48853e-05	0.000122299	4.04448e-05	0.000270009	8.90063e-06	9.80801e-05	0.000109539	7.70406e-05	0.000153437	3.80345e-05	0.000141147	2.93571e-05	5.30022e-05	0.000180841	6.64959e-05	7.93403e-05	3.60565e-05	0.000117688	3.05472e-05	2.69138e-05	0.000122698	3.76239e-05	9.844e-05	7.407e-05	7.2392e-05
level3	Organismal Systems~Endocrine System~Adipocytokine signaling pathway	0.00052803	0.000697264	0.000468376	0.00133679	0.000343448	0.000260207	0.000642947	0.000333658	0.000642616	0.000570664	0.000338164	0.000494386	0.000332282	0.000423952	0.000625691	0.00034817	0.000533756	0.000105424	0.000445986	0.000415376	0.000560207	0.000502838	0.000234956	0.000478444	0.000705107	0.000444013	0.00133439	0.000309403	0.000651161	0.000682338	0.000608133	0.000708249	0.000460369	0.000524987	0.000463785	0.000373046	0.000842895	0.000520526	0.000448956	0.000471596	0.000719018	0.000348675	0.000382286	0.000769141	0.000351233	0.00074408	0.000542418	0.000652677
level3	Organismal Systems~Endocrine System~Insulin signaling pathway	0.000913236	0.000831	0.000877486	0.000727025	0.000948004	0.00093251	0.000925962	0.000914361	0.00084416	0.000913887	0.000849653	0.00086232	0.000905216	0.000920179	0.000837784	0.000892699	0.000915039	0.00111928	0.00103268	0.000902353	0.000820278	0.000898022	0.000961707	0.0009466	0.000845524	0.000939755	0.000879681	0.000990089	0.000829134	0.000883418	0.000918246	0.000789818	0.000834324	0.000861862	0.000885511	0.000900225	0.000770052	0.00085085	0.000887126	0.000909139	0.000827557	0.000901143	0.000920837	0.000786917	0.000887143	0.000890864	0.000896758	0.000934584
level3	Organismal Systems~Endocrine System~Melanogenesis	0	0	0	0	0	0	0	0	0	0	0	0	0	0	0	0	0	0	0	0	0	0	0	0	0	0	0	0	0	0	0	0	0	0	0	0	0	0	0	0	0	0	0	0	0	0	0	0
level3	Organismal Systems~Endocrine System~PPAR signaling pathway	0.000997368	0.00111587	0.000933588	0.00158419	0.000809445	0.00073206	0.00108521	0.000823363	0.00106723	0.00101618	0.000850527	0.000971238	0.000783589	0.000931336	0.00105058	0.00084877	0.000995372	0.000836596	0.000902316	0.000876698	0.00103081	0.000924653	0.000687458	0.000940598	0.00112762	0.000883631	0.00161458	0.000759521	0.00107466	0.00109827	0.00102006	0.00113449	0.000941734	0.000979654	0.000967937	0.000845192	0.00120148	0.000942385	0.000908938	0.000935466	0.00114361	0.000804483	0.00084806	0.0012001	0.00085686	0.00116306	0.000971883	0.0011012
level3	Organismal Systems~Endocrine System~Progesterone-mediated oocyte maturation	0.000397425	0.000334587	0.000405658	0.000202484	0.000407612	0.000433274	0.000378076	0.000444024	0.000347583	0.000430527	0.000361748	0.000409376	0.000421996	0.00042662	0.000353605	0.000408552	0.000395271	0.000422249	0.000422476	0.000423772	0.000411232	0.000388639	0.000433814	0.000425713	0.000362871	0.000408111	0.00024966	0.000436131	0.000347177	0.000370609	0.000381107	0.000334479	0.000396471	0.000428266	0.000420879	0.0004295	0.000318933	0.000381232	0.000430979	0.000415508	0.000376767	0.00041086	0.000432818	0.000341214	0.000432216	0.000376594	0.000378619	0.000385325
level3	Organismal Systems~Environmental Adaptation~Circadian rhythm - plant	0	0	0	0	0	0	5.41657e-07	0	0	0	0	0	0	0	0	0	0	0	0	0	0	0	0	4.28714e-07	0	0	0	0	0	0	0	0	0	0	0	0	0	6.63301e-07	0	0	8.31716e-07	0	0	0	0	0	0	0
level3	Organismal Systems~Environmental Adaptation~Plant-pathogen interaction	0.00167443	0.00156605	0.00146209	0.00117923	0.00227978	0.00223921	0.00155997	0.00168035	0.00144879	0.00164942	0.00169843	0.00159208	0.00177085	0.00175329	0.00170592	0.00145492	0.00166502	0.00166086	0.00174503	0.00191479	0.00156989	0.0019687	0.00214975	0.00169449	0.00138027	0.00201096	0.00120565	0.00215607	0.00160078	0.00162975	0.00157709	0.00142868	0.00159806	0.00163132	0.00171682	0.00187721	0.00159101	0.0018196	0.0017208	0.00176391	0.00162143	0.00210885	0.00202678	0.00143769	0.00165614	0.00156593	0.00188782	0.00159416
level3	Organismal Systems~Excretory System~Proximal tubule bicarbonate reclamation	6.69052e-05	6.73649e-05	4.91968e-05	1.58552e-05	1.75757e-05	3.34533e-05	0.000118352	4.86051e-05	4.2208e-05	9.96695e-05	7.67421e-05	8.23534e-05	4.01314e-05	8.34322e-05	4.72885e-05	5.32422e-05	8.41301e-05	1.57267e-05	0.000118843	6.06389e-05	9.36107e-05	3.43049e-05	4.55218e-05	0.000118754	7.32284e-05	3.98586e-05	0.000122482	4.19601e-05	9.22342e-05	6.02129e-05	0.000103176	4.4763e-05	7.08963e-05	8.55516e-05	0.000104443	4.691e-05	4.92181e-05	6.06921e-05	7.07112e-05	9.61507e-05	0.000126421	4.10206e-05	4.97082e-05	0.00013137	4.77181e-05	0.000112803	3.9938e-05	0.000115674
level3	Organismal Systems~Immune System~Antigen processing and presentation	0.000397425	0.000334587	0.000405658	0.000202484	0.000407612	0.000433274	0.000378076	0.000444024	0.000347583	0.000430527	0.000361748	0.000409376	0.000421996	0.00042662	0.000353605	0.000408552	0.000395271	0.000422249	0.000422476	0.000423772	0.000411232	0.000388639	0.000433814	0.000425713	0.000362871	0.000408111	0.00024966	0.000436131	0.000347177	0.000370609	0.000381107	0.000334479	0.000396471	0.000428266	0.000420879	0.0004295	0.000318933	0.000381232	0.000430979	0.000415508	0.000376767	0.00041086	0.000432818	0.000341214	0.000432216	0.000376594	0.000378619	0.000385325
level3	Organismal Systems~Immune System~NOD-like receptor signaling pathway	0.00040043	0.00033583	0.000405945	0.000202484	0.000407732	0.000434488	0.000378347	0.000444024	0.000349482	0.000434274	0.000362996	0.000409376	0.000422544	0.000426862	0.000354664	0.000409328	0.000395471	0.00042462	0.000424592	0.000424239	0.000414874	0.000389316	0.000433814	0.000427213	0.000363877	0.000408258	0.000250834	0.000437402	0.000347827	0.000374164	0.000381497	0.000335722	0.000396471	0.000429027	0.000421444	0.000429907	0.000321183	0.000383388	0.000432177	0.000416653	0.000378431	0.000411297	0.000435015	0.000341648	0.000435427	0.000376945	0.000380203	0.000388006
level3	Organismal Systems~Immune System~RIG-I-like receptor signaling pathway	4.54715e-05	3.23153e-05	1.98513e-05	1.78371e-05	2.69655e-05	1.86151e-05	2.54579e-05	5.24423e-05	4.49515e-05	1.91096e-05	8.47283e-05	1.67363e-05	1.46555e-05	2.13431e-05	3.31726e-05	1.2418e-05	3.55704e-05	1.28026e-05	3.66757e-05	1.72588e-05	2.54971e-05	1.82809e-05	8.30572e-06	3.0653e-05	4.27795e-05	7.91311e-06	1.56527e-06	6.35759e-06	3.28016e-05	1.422e-05	1.20924e-05	5.99326e-05	4.16858e-05	3.55407e-05	3.3309e-05	2.7618e-05	2.0531e-05	1.40952e-05	2.18126e-05	4.40691e-05	2.41198e-05	1.04733e-05	9.88671e-06	3.25172e-05	4.31298e-05	1.54141e-05	1.28435e-05	2.29816e-05
level3	Organismal Systems~Nervous System~Glutamatergic synapse	0.00111876	0.00110295	0.00117267	0.00113034	0.001036	0.00105068	0.0011261	0.00103752	0.00108833	0.00113908	0.00107027	0.00113648	0.00111286	0.00110742	0.00109222	0.00114789	0.00108949	0.000925819	0.00108805	0.00109033	0.00111932	0.00108512	0.00102911	0.00107286	0.00109943	0.00107736	0.00114069	0.0010223	0.0011172	0.00111138	0.00106335	0.00109445	0.00112308	0.00112512	0.00109355	0.00107243	0.0011112	0.00105763	0.00109255	0.0011023	0.00110036	0.00102879	0.0010815	0.00112076	0.00108582	0.00114765	0.00106918	0.0011464
level3	Unclassified~Cellular Processes and Signaling~Cell division	0.000802061	0.000870027	0.00116921	0.000785161	0.000682322	0.000708994	0.000844714	0.000700206	0.000861887	0.00087904	0.000816835	0.00102304	0.00102616	0.00089253	0.000782378	0.00117071	0.000815122	0.000819288	0.00081333	0.000735363	0.000910246	0.000761479	0.000743203	0.000824416	0.000876476	0.000769623	0.000638239	0.000737905	0.000836279	0.000862088	0.000876897	0.000863925	0.000942646	0.000882933	0.000785302	0.00079747	0.000811114	0.000760475	0.000863875	0.00080097	0.000760188	0.000697786	0.000790937	0.000771309	0.000830019	0.00086424	0.000790843	0.000804355
level3	Unclassified~Cellular Processes and Signaling~Cell motility and secretion	0.000962714	0.0010403	0.00092582	0.00108608	0.00115807	0.00114658	0.00103781	0.000962966	0.000950735	0.00108737	0.000925272	0.00101401	0.000994245	0.00101307	0.0010594	0.00102511	0.0010843	0.00120882	0.00102316	0.00110526	0.00113863	0.0011113	0.00112575	0.00112302	0.00103099	0.00110608	0.00113521	0.00113801	0.00104543	0.00110561	0.0010497	0.000971108	0.00101932	0.00109338	0.00106532	0.00108055	0.00112639	0.00109113	0.00107169	0.00102217	0.0011985	0.00114378	0.00110484	0.00110559	0.00103557	0.00112208	0.00111862	0.00103226
level3	Unclassified~Cellular Processes and Signaling~Electron transfer carriers	0.000111175	8.42683e-05	8.48716e-05	4.3932e-05	2.87712e-05	7.2572e-05	0.000161143	0.000325252	0.000104676	0.000121777	0.000140132	9.37766e-05	8.91656e-05	8.31896e-05	8.11669e-05	0.000157709	0.000254788	0.00036772	0.000153521	8.72267e-05	0.000106724	7.53806e-05	6.64458e-05	0.000165483	0.000231009	8.01569e-05	0.000107221	5.8066e-05	8.31407e-05	9.17635e-05	0.000215714	9.84785e-05	0.000129317	8.50438e-05	0.000170779	0.000102755	6.80616e-05	0.000100324	0.000120089	0.000154242	0.000141392	3.46929e-05	4.8335e-05	0.000180362	0.000169078	0.000139077	7.81166e-05	9.95869e-05
level3	Unclassified~Cellular Processes and Signaling~Germination	0.000587924	0.000567755	0.000728457	0.000368963	0.000682082	0.000747573	0.000573615	0.000609026	0.000556723	0.000765881	0.000606824	0.000694159	0.000760031	0.00068492	0.000591813	0.000682214	0.000570925	0.000741129	0.000665335	0.000650468	0.000614115	0.000645474	0.000748474	0.000601057	0.000483408	0.000688147	0.000324793	0.000735786	0.00054009	0.000580576	0.000538699	0.000509054	0.000656627	0.000601653	0.00064388	0.000651257	0.00048065	0.000580057	0.000617464	0.000636712	0.000571805	0.000709569	0.000745897	0.000502499	0.000603817	0.00065685	0.000650796	0.00061514
level3	Unclassified~Cellular Processes and Signaling~Inorganic ion transport and metabolism	0.00140681	0.0016175	0.00161342	0.00171434	0.00153125	0.00132491	0.00157622	0.00140206	0.00155916	0.00144558	0.00144038	0.00155515	0.00154335	0.00147777	0.00143807	0.001671	0.00159407	0.00192197	0.00147091	0.0013751	0.00147337	0.00149091	0.00135479	0.0015498	0.00172477	0.0014144	0.00168697	0.00142452	0.00154038	0.00154176	0.00175613	0.00153935	0.00153142	0.00148966	0.00148761	0.00139268	0.00165457	0.00151067	0.00150099	0.00137129	0.00163391	0.00134888	0.00140336	0.00164711	0.00153501	0.00153791	0.00151764	0.0014375
level3	Unclassified~Cellular Processes and Signaling~Membrane and intracellular structural molecules	0.00299311	0.00313483	0.00345758	0.00266102	0.00342666	0.00351165	0.00288161	0.00293787	0.0030318	0.00337865	0.00313332	0.00333133	0.00356909	0.00331158	0.00319445	0.00346974	0.0030105	0.00211022	0.00324697	0.00320663	0.00369125	0.00322805	0.00347994	0.00361341	0.00303382	0.00331647	0.00237999	0.00359713	0.00306127	0.00330015	0.00309528	0.00349823	0.00315656	0.0039633	0.00314205	0.00355074	0.00324952	0.00316096	0.0036125	0.003102	0.00323288	0.00343766	0.00355537	0.00268202	0.00330884	0.00314447	0.0033196	0.00311132
level3	Unclassified~Cellular Processes and Signaling~Other ion-coupled transporters	0.0121054	0.0114322	0.0113357	0.0113754	0.0116375	0.0113686	0.0115573	0.0123174	0.0118307	0.0112544	0.0116029	0.0113525	0.0110193	0.0116919	0.0117509	0.0114356	0.0115756	0.0122308	0.0111927	0.0113707	0.0115502	0.011433	0.0109299	0.011655	0.0116202	0.0112218	0.0114233	0.0112296	0.0114955	0.0114598	0.0110484	0.011984	0.0116939	0.0121811	0.0120313	0.011854	0.0116481	0.0116431	0.0120593	0.0116597	0.0118478	0.0112708	0.0114798	0.0121168	0.0126524	0.011185	0.0111584	0.0117899
level3	Unclassified~Cellular Processes and Signaling~Other transporters	0.00255482	0.0023364	0.00249292	0.00184547	0.00243327	0.00255311	0.002529	0.00279187	0.00242717	0.00260377	0.00250653	0.00255056	0.00252978	0.00262642	0.0023729	0.00250285	0.00254109	0.0030392	0.00267356	0.0025522	0.00248087	0.00238464	0.00258867	0.0026726	0.00246108	0.00248384	0.00212368	0.00257228	0.00236821	0.00241118	0.00253629	0.00222944	0.00250906	0.00253735	0.00265907	0.00257863	0.00220975	0.00246698	0.00261296	0.00261553	0.00249556	0.00249091	0.00257027	0.00249559	0.00264491	0.00243473	0.00239751	0.00252376
level3	Unclassified~Cellular Processes and Signaling~Pores ion channels	0.00163036	0.00178008	0.00147907	0.00185803	0.00182751	0.0018081	0.00166803	0.00151717	0.00159335	0.00176632	0.00168571	0.0015942	0.00151992	0.00160146	0.00180049	0.00139097	0.00164543	0.00151221	0.00172411	0.00165031	0.00196291	0.00170893	0.00161035	0.00201195	0.00170841	0.00171744	0.00186111	0.0016818	0.00182228	0.00183372	0.00155193	0.00185642	0.00156854	0.0022053	0.00164287	0.00180207	0.00193497	0.00171397	0.0018977	0.00176019	0.00201691	0.00169734	0.00179911	0.00177978	0.00162425	0.00181291	0.00169728	0.00175847
level3	Unclassified~Cellular Processes and Signaling~Signal transduction mechanisms	0.00548482	0.00530468	0.00553277	0.0050677	0.00524911	0.00537343	0.00537513	0.00531659	0.00535767	0.00543611	0.00540826	0.00551396	0.00544485	0.0055041	0.00534078	0.0054172	0.00527242	0.00503269	0.00535547	0.00533039	0.00523127	0.00531546	0.00531183	0.00517822	0.0051884	0.00536113	0.00503391	0.00529121	0.00531906	0.00524052	0.00519429	0.00536012	0.00546205	0.00514959	0.00542062	0.00532479	0.00522049	0.00540226	0.00529807	0.00541305	0.00521735	0.0053198	0.00538798	0.00528687	0.00541852	0.00528108	0.00526812	0.00544357
level3	Unclassified~Cellular Processes and Signaling~Sporulation	0.0111694	0.0103198	0.0114798	0.00675826	0.0120489	0.0127171	0.0108296	0.0117498	0.0102171	0.0117812	0.0117188	0.0115199	0.0122116	0.0120981	0.0106039	0.0114224	0.0108182	0.0126805	0.0122257	0.01128	0.0104709	0.0111387	0.0129344	0.0115127	0.00930051	0.0118147	0.00718772	0.0128504	0.0102838	0.0102286	0.0105115	0.00926046	0.0112372	0.0105388	0.0116621	0.0118361	0.00888035	0.0111188	0.011257	0.0115143	0.0101261	0.0123603	0.0122892	0.00975213	0.0113835	0.0105163	0.011224	0.0108921
level3	Unclassified~Genetic Information Processing~Others	0.00146911	0.001444	0.00153862	0.00109995	0.00176877	0.00174551	0.00143187	0.00144847	0.00137197	0.00153289	0.0015744	0.00151371	0.00163813	0.00155392	0.00145712	0.00149326	0.00142182	0.00158191	0.00159198	0.00150548	0.0014027	0.00162023	0.00167919	0.00144862	0.00125822	0.00162702	0.0010186	0.00168434	0.00143093	0.00138401	0.00135416	0.00134189	0.00148456	0.00139472	0.00148225	0.00153605	0.00134745	0.00148778	0.00142621	0.00154471	0.00136277	0.00162729	0.00163982	0.00125126	0.00141778	0.00144437	0.00154791	0.0014195
level3	Unclassified~Genetic Information Processing~Protein folding and associated processing	0.00577207	0.00599697	0.00640881	0.00667998	0.00479756	0.00468197	0.00593277	0.00586313	0.00622251	0.00588275	0.00540926	0.00611939	0.00592643	0.00569425	0.00562346	0.00637897	0.00592148	0.00551927	0.00555778	0.00539686	0.00605811	0.00531523	0.00494127	0.00572011	0.00654879	0.00523481	0.00644108	0.00486737	0.0057786	0.00595507	0.00610083	0.00571747	0.00598176	0.00595358	0.00564616	0.00538815	0.00586483	0.00534687	0.00579352	0.00551665	0.00577335	0.0049013	0.00520975	0.00601135	0.00595581	0.00594318	0.0054328	0.00579902
level3	Unclassified~Genetic Information Processing~Replication, recombination and repair proteins	0.00822393	0.00813053	0.00872049	0.00846765	0.00735856	0.00748004	0.00835587	0.00811541	0.00818603	0.00860867	0.00764326	0.00860646	0.00817899	0.00831241	0.00801788	0.00869757	0.00819159	0.00875312	0.00791125	0.00807546	0.00876553	0.00782288	0.0077478	0.00785854	0.0085788	0.00773243	0.00895608	0.00766599	0.00827023	0.00816962	0.00801144	0.00762587	0.00839436	0.00825179	0.00841758	0.00791824	0.00794661	0.00776659	0.00815887	0.00809955	0.00823898	0.00775442	0.00784456	0.00865999	0.00807972	0.00851804	0.00790755	0.00850434
level3	Unclassified~Genetic Information Processing~Restriction enzyme	0.00157968	0.00154094	0.00146181	0.0014306	0.00174349	0.00166201	0.00157433	0.00152923	0.00154713	0.00171312	0.00164839	0.0015509	0.00148582	0.00162426	0.00162299	0.00140494	0.00146039	0.000452912	0.00165229	0.00168739	0.00161979	0.00162474	0.00164326	0.00165162	0.0014764	0.00156328	0.00169049	0.00175131	0.00159948	0.00156265	0.0015923	0.00143142	0.00145383	0.00170088	0.00160786	0.00160002	0.00158904	0.00158512	0.00154917	0.00163485	0.00169088	0.00165042	0.00170848	0.00167962	0.00153799	0.00164861	0.00160086	0.00173817
level3	Unclassified~Genetic Information Processing~Transcription related proteins	2.78438e-05	3.3061e-05	2.18652e-05	1.75067e-05	3.03361e-05	1.84802e-05	3.65618e-05	2.79571e-05	5.02275e-05	1.91096e-05	7.96121e-05	1.80646e-05	9.31377e-06	2.25558e-05	3.56429e-05	1.5212e-05	3.37719e-05	0.000281658	3.24439e-05	1.18945e-05	2.54971e-05	1.46699e-05	6.06957e-06	4.97308e-05	4.47927e-05	1.48004e-05	1.52614e-05	6.78143e-06	3.15025e-05	1.82194e-05	4.36888e-05	5.098e-05	3.77302e-05	3.24944e-05	2.45583e-05	2.01043e-05	2.19372e-05	3.10093e-05	1.89362e-05	4.17798e-05	3.95065e-05	9.81875e-06	1.42808e-05	6.06988e-05	3.46415e-05	2.34715e-05	2.44554e-05	2.60458e-05
level3	Unclassified~Genetic Information Processing~Translation proteins	0.00917442	0.00889168	0.00846242	0.00914446	0.00862846	0.00872051	0.00920356	0.00924301	0.00892382	0.00902121	0.00882621	0.00878923	0.0083917	0.00878512	0.00891566	0.00827799	0.00906786	0.00868144	0.00913907	0.00895613	0.0089462	0.00873218	0.00849771	0.00912817	0.00909668	0.00880026	0.00952466	0.00855266	0.00897822	0.00892128	0.00885888	0.00873499	0.00886721	0.00911238	0.00896464	0.00891026	0.00893182	0.00888857	0.0090412	0.00906306	0.00909148	0.00857592	0.0087404	0.0092479	0.00896962	0.00908485	0.0087283	0.00907083
level3	Unclassified~Metabolism~Amino acid metabolism	0.00198011	0.00205923	0.00295842	0.00168725	0.00127063	0.00124276	0.00210434	0.00207412	0.0023436	0.00227216	0.00192878	0.00257607	0.00239514	0.00220804	0.00177685	0.00300997	0.00198595	0.00254772	0.0019002	0.00174034	0.0024153	0.00158389	0.00152761	0.00203382	0.00238055	0.00152474	0.00153749	0.00146521	0.00199927	0.00196192	0.00230381	0.00206034	0.00240682	0.00217966	0.00214278	0.00180979	0.0017426	0.00181413	0.00218821	0.00199541	0.00201358	0.00145754	0.00169777	0.00222244	0.00229414	0.0021303	0.00167089	0.00208137
level3	Unclassified~Metabolism~Biosynthesis and biodegradation of secondary metabolites	0.000509601	0.000457137	0.000621433	0.000293981	0.000413872	0.000477923	0.000506178	0.000474722	0.000448249	0.000585277	0.000502255	0.000614994	0.000618818	0.000612887	0.000473944	0.000646046	0.000512974	0.000727694	0.000509463	0.000505635	0.000591168	0.000452283	0.000532365	0.000507383	0.000489196	0.000478157	0.000408535	0.000514541	0.000471239	0.000487924	0.000480772	0.000462053	0.000524876	0.000550373	0.000554397	0.000492453	0.000387276	0.00042501	0.000502169	0.00054886	0.000496534	0.000497484	0.000511088	0.000481688	0.00050081	0.000504111	0.00044618	0.000559219
level3	Unclassified~Metabolism~Carbohydrate metabolism	0.00195507	0.00209304	0.0019345	0.00241428	0.00203938	0.0020308	0.00197542	0.00190528	0.00203147	0.00194355	0.00193752	0.00187792	0.00200164	0.00188838	0.00204999	0.00198828	0.00195158	0.00324965	0.00204009	0.00193951	0.00176185	0.00205649	0.00200935	0.00187819	0.00193942	0.00211632	0.00218785	0.00204799	0.00198531	0.00209479	0.00194552	0.00221353	0.00197353	0.00171763	0.00184611	0.00194869	0.00209444	0.00198261	0.00183921	0.00190127	0.00192334	0.00202048	0.00198915	0.00178108	0.00207275	0.0020266	0.00207801	0.00194156
level3	Unclassified~Metabolism~Energy metabolism	0.00778744	0.00734651	0.00775928	0.00582082	0.00750085	0.00762047	0.00780202	0.00810207	0.00740159	0.00828418	0.00821602	0.00799014	0.00754456	0.00808055	0.00753511	0.007855	0.00779112	0.00877098	0.00801293	0.00762347	0.00847013	0.00741122	0.00742612	0.00828382	0.00767313	0.00735392	0.00645634	0.00751637	0.00767363	0.00740996	0.00764106	0.00779174	0.00788865	0.00848585	0.00810256	0.00784168	0.00707447	0.00745136	0.00790551	0.00844838	0.00806182	0.00740356	0.00772592	0.00797886	0.00809303	0.00796488	0.00716456	0.00788383
level3	Unclassified~Metabolism~Glycan biosynthesis and metabolism	6.79068e-05	6.83593e-05	4.66075e-05	1.58552e-05	1.34827e-05	3.54767e-05	0.000126748	7.61967e-05	5.93022e-05	0.000118404	8.77231e-05	0.000102543	3.79399e-05	8.48874e-05	6.17574e-05	5.32422e-05	0.000100916	1.73072e-05	0.000117433	8.58273e-05	0.000127121	3.29508e-05	4.64801e-05	0.000146191	0.000121292	4.65994e-05	0.000122482	5.46753e-05	8.67132e-05	7.88766e-05	0.000132432	7.11234e-05	9.1587e-05	0.000128962	9.31523e-05	6.96542e-05	6.27179e-05	6.20187e-05	9.70781e-05	0.000117899	0.00014555	3.68749e-05	6.48129e-05	0.000162153	7.15771e-05	0.000125064	4.06418e-05	0.000104183
level3	Unclassified~Metabolism~Lipid metabolism	0.0015288	0.00137663	0.00178806	0.000842636	0.00151729	0.00157257	0.00148197	0.00158387	0.00142663	0.0016719	0.00152361	0.00169675	0.00173387	0.00167398	0.00136537	0.00174318	0.00150435	0.00133282	0.00166945	0.00151574	0.00155059	0.00144713	0.00156723	0.00156566	0.00137876	0.00153412	0.000858159	0.00158982	0.00138189	0.00142022	0.00146338	0.00129912	0.00157432	0.00155694	0.00157738	0.00158052	0.00117195	0.00140802	0.00161413	0.00154785	0.00136152	0.00147478	0.00162444	0.00124129	0.00156644	0.00148711	0.00143812	0.00150223
level3	Unclassified~Metabolism~Metabolism of cofactors and vitamins	0.00101259	0.00115042	0.00136197	0.000934133	0.00085832	0.000909983	0.00109361	0.000978315	0.00117507	0.00111398	0.00119331	0.00126744	0.0013042	0.0011632	0.00103188	0.00126601	0.0010833	0.000517795	0.00111132	0.000935471	0.00111459	0.000933906	0.00102352	0.00115924	0.00118172	0.00094884	0.000831941	0.000987546	0.00105647	0.00101029	0.00128258	0.00103751	0.00117542	0.00112385	0.00105855	0.00100582	0.000955394	0.00102414	0.0010995	0.00105136	0.00104131	0.000951328	0.000990319	0.00115068	0.00103489	0.00106077	0.000985079	0.0010426
level3	Unclassified~Metabolism~Nucleotide metabolism	0.000342939	0.000405433	0.000189019	0.000504062	0.000516557	0.000473741	0.000367243	0.000423193	0.000417437	0.000342473	0.000468189	0.000261671	0.000300917	0.000312871	0.000442536	0.000232217	0.00038448	0.00064914	0.000340426	0.000450593	0.000318349	0.000459054	0.000503295	0.000390987	0.000392565	0.000411335	0.00051693	0.000477243	0.000440386	0.000369054	0.000423821	0.000318066	0.000342919	0.000306412	0.000407894	0.000391323	0.000482337	0.00049333	0.000332942	0.000436971	0.000458691	0.000507302	0.000413319	0.000479521	0.00037555	0.000352422	0.000459023	0.000342043
level3	Unclassified~Metabolism~Others	0.00771493	0.00800052	0.00721639	0.00889772	0.00788715	0.00809825	0.00791333	0.00788225	0.0080231	0.00732233	0.0076072	0.00718679	0.00754525	0.00725763	0.0080514	0.00751522	0.00791582	0.00882732	0.00758564	0.00793553	0.00716541	0.00808535	0.00836195	0.00764697	0.00814748	0.0081039	0.00887116	0.00797751	0.00794611	0.00800609	0.00811344	0.00809314	0.00774351	0.0070363	0.00759502	0.00778381	0.00823911	0.00833355	0.00762458	0.00773498	0.00809966	0.00825277	0.00774816	0.00844494	0.00782209	0.00764959	0.00813187	0.00765938
level3	Unclassified~Poorly Characterized~Function unknown	0.0110039	0.0118448	0.0114292	0.0127181	0.0115847	0.0115141	0.011443	0.0110324	0.0115086	0.0113413	0.0111098	0.0112673	0.0116521	0.0110904	0.0115511	0.0113986	0.011546	0.0116712	0.0114541	0.0114579	0.0111546	0.0116984	0.0117622	0.0113313	0.0117996	0.0117011	0.0123042	0.011717	0.0114958	0.0117004	0.0118656	0.0118808	0.0113328	0.0108625	0.0111184	0.0112411	0.0118734	0.0115439	0.0111817	0.0111123	0.0116473	0.0116954	0.0113604	0.0114174	0.011024	0.0116618	0.0117763	0.0112721
level3	Unclassified~Poorly Characterized~General function prediction only	0.0351813	0.0341883	0.0361642	0.0317741	0.03406	0.0347298	0.0351162	0.035379	0.0346268	0.0356307	0.035129	0.0360317	0.0356651	0.0357289	0.0341984	0.0360378	0.0348776	0.033973	0.0353259	0.0351337	0.0358795	0.034488	0.0347614	0.0355648	0.0348676	0.0346502	0.0325815	0.0346124	0.0346784	0.0346095	0.0345838	0.0351101	0.0357345	0.0360403	0.035384	0.0352627	0.0341411	0.0346422	0.0355766	0.0355672	0.0348306	0.0343925	0.0351412	0.0345368	0.0356229	0.0347977	0.0342819	0.0351147
level4	Cellular Processes~Cell Growth and Death~Apoptosis~cytochrome c (K08738)	0	0	0	0	0	0	0	0	0	0	0	0	0	0	0	0	0	0	0	0	0	0	0	0	0	0	0	0	0	0	0	0	0	0	0	0	0	1.65825e-07	0	0	0	0	0	0	0	0	0	0
level4	Cellular Processes~Cell Growth and Death~Apoptosis~endonuclease [EC:3.1.30.-];endonuclease G, mitochondrial (K01173)	3.60567e-06	1.74005e-06	1.1508e-06	3.30316e-07	7.22289e-07	2.69784e-07	5.41657e-07	0	1.89936e-06	7.49395e-07	1.74697e-06	1.06262e-06	1.2327e-06	9.70141e-07	1.0587e-06	8.38215e-06	3.99668e-07	2.44988e-06	3.17386e-06	1.86581e-06	1.45698e-06	1.35414e-06	0	2.57228e-06	3.27137e-06	1.46539e-07	7.82635e-07	0	6.49537e-06	2.44406e-06	5.85118e-07	2.48683e-06	9.12827e-07	2.28476e-06	0	8.12294e-07	1.12499e-06	2.6532e-06	1.19849e-06	3.14779e-06	3.74272e-06	1.09097e-06	1.64779e-06	1.73425e-06	3.67062e-06	1.05096e-06	1.93532e-06	2.29816e-06
level4	Cellular Processes~Cell Growth and Death~Cell cycle - Caulobacter~aspartyl protease family protein (K06985)	0	0	0	0	0	0	0	0	0	0	0	0	0	0	0	3.1045e-07	0	0	0	0	0	0	0	0	0	0	0	0	0	0	0	0	0	0	0	0	0	0	0	0	0	0	0	0	0	0	0	0
level4	Cellular Processes~Cell Growth and Death~Cell cycle - Caulobacter~ATP-dependent Clp protease ATP-binding subunit ClpX (K03544)	0.000757391	0.000713671	0.000771325	0.000688048	0.000826299	0.000827564	0.000706862	0.00075813	0.00072661	0.000700684	0.000717258	0.000729226	0.000798792	0.000741188	0.00073509	0.000756256	0.000744581	0.000808224	0.000739509	0.000750289	0.000666567	0.000786531	0.000811565	0.000722168	0.000684472	0.000804499	0.000601846	0.000812924	0.000706371	0.000746106	0.00071638	0.000682386	0.000740912	0.000717922	0.000717273	0.000782036	0.000719147	0.000765118	0.000769434	0.000723133	0.000662046	0.000792919	0.000796704	0.000640373	0.000757295	0.000684175	0.000784509	0.000694427
level4	Cellular Processes~Cell Growth and Death~Cell cycle - Caulobacter~ATP-dependent Clp protease, protease subunit [EC:3.4.21.92] (K01358)	0.000598341	0.000600319	0.000522464	0.000824138	0.000497296	0.000471313	0.000627239	0.000645936	0.000652324	0.000560922	0.000533077	0.000515638	0.000472537	0.000495742	0.000601694	0.000541735	0.000603298	0.000747293	0.000536264	0.000559277	0.000554015	0.000548202	0.000475024	0.000551111	0.00066434	0.000526954	0.000835854	0.00048021	0.000601146	0.000614127	0.00062003	0.000601316	0.000572343	0.000557228	0.000551292	0.000539972	0.000646585	0.0005847	0.000564012	0.000542565	0.000618796	0.000501411	0.000508616	0.000703239	0.0006224	0.000619717	0.000558956	0.000599819
level4	Cellular Processes~Cell Growth and Death~Cell cycle - Caulobacter~ATP-dependent Lon protease [EC:3.4.21.53] (K01338)	0.000635399	0.000503373	0.000752337	0.000289357	0.000334661	0.000397662	0.000619385	0.000655255	0.000597243	0.000635861	0.000667594	0.000696019	0.000590328	0.000609491	0.000481002	0.000716674	0.000561133	0.000488396	0.000629717	0.000476015	0.000624679	0.000418204	0.000349	0.000587981	0.000565444	0.000437566	0.000285662	0.000355178	0.00055373	0.00051081	0.000497936	0.000545611	0.000681578	0.000659534	0.000583472	0.000544237	0.000433963	0.000457346	0.000606678	0.000644152	0.000514832	0.000329037	0.000502575	0.00053545	0.000683653	0.000589239	0.000408881	0.000592542
level4	Cellular Processes~Cell Growth and Death~Cell cycle - Caulobacter~cell division protein FtsA (K03590)	5.60882e-06	7.45737e-06	7.48021e-06	1.32126e-06	4.93564e-06	7.14929e-06	1.29998e-05	1.09636e-05	6.75328e-06	5.35817e-05	3.8683e-06	1.24858e-05	4.24598e-06	5.57831e-06	1.27044e-05	2.32837e-06	4.19651e-06	1.54896e-05	1.22252e-05	1.32939e-05	6.08288e-05	4.7395e-06	7.98627e-07	4.07278e-05	1.98799e-05	1.61193e-06	7.04371e-06	6.35759e-06	8.44398e-06	1.35535e-05	5.85118e-06	3.33235e-05	1.49095e-05	7.10814e-05	1.49608e-05	2.39627e-05	2.13747e-05	9.28622e-06	3.4996e-05	2.23207e-05	4.36651e-05	4.36389e-06	2.08719e-05	2.16781e-05	1.78943e-05	3.6083e-05	5.63003e-06	1.72362e-05
level4	Cellular Processes~Cell Growth and Death~Cell cycle - Caulobacter~cell division protein FtsQ (K03589)	0.000290256	0.000290589	0.000142412	0.000404637	0.000381007	0.000357599	0.000251058	0.000310086	0.00028617	0.000225193	0.00030335	0.000176396	0.000207231	0.000193301	0.000316904	0.000125267	0.000292757	0.000372777	0.000248854	0.000310891	0.000220003	0.000333119	0.000299485	0.000260229	0.000278067	0.000325903	0.000342011	0.000291602	0.000292616	0.000294399	0.000263888	0.000284742	0.000225164	0.000257416	0.000236833	0.000298518	0.000366183	0.000325515	0.000277811	0.000265845	0.000291516	0.000320964	0.000298249	0.000292221	0.000286767	0.000253982	0.000322495	0.000237859
level4	Cellular Processes~Cell Growth and Death~Cell cycle - Caulobacter~cell division protein FtsW (K03588)	0.000847532	0.000735048	0.00084699	0.00071117	0.000758644	0.000823922	0.000771048	0.000908513	0.000784435	0.000772251	0.000754568	0.000809188	0.000824953	0.000805217	0.000768615	0.000903875	0.000810726	0.00115974	0.00078406	0.000799034	0.000766369	0.000786531	0.000807093	0.000768898	0.000779593	0.000817835	0.000639804	0.000809958	0.00074307	0.000811207	0.000709358	0.000775145	0.000848017	0.000784688	0.000780503	0.000849863	0.000745584	0.000788333	0.000821688	0.000806407	0.000693651	0.000790955	0.000808239	0.000672023	0.000938991	0.000737424	0.000796649	0.000735411
level4	Cellular Processes~Cell Growth and Death~Cell cycle - Caulobacter~cell division protein FtsZ (K03531)	0.000344942	0.000357457	0.000382929	0.000431062	0.000183823	0.000211916	0.000405159	0.0003258	0.00035117	0.000388936	0.000302476	0.00039078	0.000301328	0.000324027	0.000317257	0.000370367	0.000371491	0.000383446	0.000339133	0.000305293	0.000416331	0.000282564	0.000199337	0.000350045	0.000428298	0.000272856	0.000468407	0.000192423	0.000372185	0.000365943	0.000358482	0.000369294	0.000369391	0.000372924	0.000335348	0.0002841	0.000370964	0.000302963	0.000335339	0.000372298	0.000388411	0.000205757	0.000257604	0.000418388	0.000307414	0.000423537	0.000281149	0.000368088
level4	Cellular Processes~Cell Growth and Death~Cell cycle - Caulobacter~chromosomal replication initiator protein (K02313)	0.000464931	0.000463849	0.000431838	0.000509347	0.000449986	0.000445549	0.000459596	0.000461748	0.000464921	0.00045226	0.000453589	0.000439129	0.00043131	0.000443355	0.000465122	0.000412898	0.000459618	0.000420432	0.000456095	0.000460855	0.000460404	0.000457249	0.000434773	0.000457009	0.000470574	0.000451926	0.000512234	0.000442065	0.00046312	0.000460151	0.000458343	0.000459566	0.000439983	0.00046736	0.000450801	0.000453869	0.000474744	0.000451542	0.000458304	0.000458719	0.000457859	0.000443371	0.000444902	0.00046608	0.000449192	0.000465926	0.00045568	0.000462696
level4	Cellular Processes~Cell Growth and Death~Cell cycle - Caulobacter~diguanylate cyclase (K13590)	0	0	0	0	0	0	0	0	0	0	0	0	0	0	0	3.1045e-07	0	0	0	0	0	0	0	0	0	0	0	0	0	0	0	0	0	0	0	0	0	0	0	0	0	0	0	0	0	0	0	0
level4	Cellular Processes~Cell Growth and Death~Cell cycle - Caulobacter~modification methylase [EC:2.1.1.72] (K13581)	1.4022e-06	4.97158e-07	4.02781e-06	0	0	0	1.08331e-06	1.46181e-06	6.12016e-06	0	0	5.31312e-07	0	3.15296e-06	0	0	0	0	0	2.33226e-07	1.09273e-06	2.70828e-06	0	2.14357e-06	3.27137e-06	2.93078e-07	0	0	6.49537e-07	0	0	0	6.08552e-07	0	4.51647e-06	0	0	3.48233e-06	0	5.15093e-06	1.66343e-06	0	2.74631e-07	1.30069e-06	0	7.0064e-07	5.27815e-07	0
level4	Cellular Processes~Cell Growth and Death~Cell cycle - Caulobacter~pilus assembly protein Flp/PilA (K02651)	2.00315e-07	2.48579e-06	5.75401e-07	0	4.33373e-06	2.42806e-06	5.41657e-07	0	2.1104e-07	2.62288e-06	8.73487e-07	1.06262e-06	9.5877e-07	7.27606e-07	1.4116e-06	0	3.99668e-07	1.26446e-05	8.22852e-07	2.33226e-07	2.18546e-06	1.80552e-06	1.59725e-07	3.21535e-06	2.51644e-07	5.86156e-07	1.56527e-06	1.27152e-06	2.59815e-06	4.22157e-06	9.75197e-07	4.72498e-06	6.08552e-07	1.77704e-06	5.64559e-07	8.12294e-07	4.21869e-06	6.63301e-07	9.58796e-07	1.71698e-06	1.28916e-05	1.30917e-06	4.66873e-06	3.03494e-06	8.2589e-06	3.5032e-06	8.79692e-07	4.21329e-06
level4	Cellular Processes~Cell Growth and Death~Cell cycle - Caulobacter~regulator of sigma E protease [EC:3.4.24.-] (K11749)	0.000382602	0.000317684	0.000400767	0.000196208	0.000308056	0.000393481	0.000371577	0.000415519	0.000325846	0.000420036	0.000331301	0.000412033	0.000404601	0.000411583	0.00033596	0.000407776	0.000369693	0.000419246	0.000399201	0.000376894	0.000402125	0.000334022	0.000398515	0.000414781	0.000337958	0.000377045	0.000245356	0.000376793	0.000319572	0.000350612	0.000328251	0.000321547	0.00039495	0.000418619	0.000403095	0.000405944	0.000296715	0.000361333	0.000412762	0.000376018	0.000347657	0.000373767	0.000397391	0.000332109	0.000409045	0.000358378	0.000351701	0.000372302
level4	Cellular Processes~Cell Growth and Death~Cell cycle - Caulobacter~replicative DNA helicase [EC:3.6.4.12];replicative DNA helicase [EC:3.6.1.-] (K02314)	0.000472543	0.000469566	0.000448237	0.000511659	0.000454922	0.000449596	0.000484783	0.000465586	0.000468931	0.000462376	0.000458082	0.000453741	0.00044213	0.000450146	0.00047465	0.000450308	0.000471008	0.000437344	0.000461502	0.000469718	0.000469511	0.000463116	0.000455857	0.000468798	0.000478879	0.000457935	0.000549409	0.00045478	0.000476435	0.000476815	0.000464194	0.000477472	0.000460369	0.000477261	0.00045814	0.000459555	0.000491337	0.000459336	0.0004619	0.000465873	0.000486554	0.000452754	0.000456986	0.00049643	0.000463645	0.000475034	0.000463246	0.000487593
level4	Cellular Processes~Cell Growth and Death~Cell cycle - Caulobacter~two-component system, cell cycle response regulator (K02488)	0	0	0	0	0	0	0	0	0	0	0	0	0	0	0	4.65675e-07	0	0	0	0	0	0	0	0	0	0	0	0	0	0	0	0	0	0	0	0	0	1.65825e-07	0	0	0	0	0	0	0	0	0	0
level4	Cellular Processes~Cell Growth and Death~Cell cycle - Caulobacter~UDP-N-acetylglucosamine--N-acetylmuramyl-(pentapeptide) pyrophosphoryl-undecaprenol N-acetylglucosamine transferase [EC:2.4.1.227] (K02563)	0.000464931	0.000464594	0.000433277	0.000509677	0.000450468	0.000446223	0.000462846	0.000461566	0.000464921	0.000452634	0.000454089	0.000443646	0.000431173	0.000443597	0.000465122	0.000419107	0.000464614	0.000420194	0.000459387	0.000460389	0.00046004	0.000457249	0.000434932	0.000460653	0.000470826	0.000453392	0.000511843	0.000441641	0.000467342	0.000465261	0.000458343	0.000459815	0.000445156	0.000467868	0.000450518	0.000453666	0.000475869	0.000453201	0.000458065	0.000459005	0.00046077	0.00044359	0.000445177	0.00046608	0.000448963	0.000466276	0.000454977	0.000463462
level4	Cellular Processes~Cell Growth and Death~Meiosis - yeast~adenylate cyclase [EC:4.6.1.1] (K01768)	0	2.48579e-07	1.4385e-06	0	3.61144e-07	0	8.12485e-07	1.82726e-07	2.1104e-07	7.49395e-07	0	2.65656e-07	4.10901e-07	4.85071e-07	3.529e-07	1.55225e-06	0	0	3.52651e-07	1.39936e-06	1.45698e-06	4.51381e-07	1.59725e-07	1.5005e-06	5.03288e-07	2.93078e-07	3.91317e-07	0	3.24768e-07	8.88751e-07	3.90079e-07	7.46049e-07	3.04276e-06	5.07724e-07	2.8228e-07	6.09221e-07	5.62493e-07	1.82408e-06	9.58796e-07	5.72325e-07	4.15858e-06	2.18195e-07	2.74631e-06	3.03494e-06	1.14707e-06	2.10192e-06	8.79692e-07	1.14908e-06
level4	Cellular Processes~Cell Growth and Death~Meiosis - yeast~MFS transporter, SP family, sugar:H+ symporter (K08139)	6.20976e-06	5.71732e-06	0	3.93076e-05	4.69488e-06	0	1.43539e-05	2.00999e-06	4.43184e-06	0	1.8468e-05	4.2505e-06	6.84836e-07	7.27606e-07	4.94059e-06	0	3.59701e-06	0	8.22852e-07	4.66453e-06	2.54971e-06	1.15102e-05	0	8.57427e-07	7.54932e-07	1.46539e-06	5.12626e-05	1.27152e-06	2.27338e-05	7.55438e-06	8.58173e-06	8.70391e-06	1.06497e-05	0	6.77471e-06	0	4.44369e-05	1.79091e-05	1.19849e-06	5.72325e-07	9.98059e-06	2.83653e-06	3.84483e-06	1.30069e-05	2.52355e-06	4.20384e-06	1.68901e-05	8.04355e-06
level4	Cellular Processes~Cell Growth and Death~p53 signaling pathway~cytochrome c (K08738)	0	0	0	0	0	0	0	0	0	0	0	0	0	0	0	0	0	0	0	0	0	0	0	0	0	0	0	0	0	0	0	0	0	0	0	0	0	1.65825e-07	0	0	0	0	0	0	0	0	0	0
level4	Cellular Processes~Cell Motility~Bacterial chemotaxis~aerotaxis receptor (K03776)	0	0	0	0	0	5.39569e-07	0	0	0	3.74697e-07	0	0	0	0	0	1.55225e-07	7.99335e-07	0	0	2.33226e-07	0	0	1.59725e-07	0	1.50986e-06	0	0	0	0	0	1.95039e-07	2.48683e-07	0	0	0	2.03074e-07	0	0	0	5.72325e-07	0	0	0	0	4.58828e-07	0	0	0
level4	Cellular Processes~Cell Motility~Bacterial chemotaxis~chemotaxis protein CheC (K03410)	5.68894e-05	8.77484e-05	2.50299e-05	6.20994e-05	0.000248106	0.000226079	6.77071e-05	6.54159e-05	6.24678e-05	9.21755e-05	8.41043e-05	5.65847e-05	0.000124914	9.6044e-05	0.000124221	2.66987e-05	7.51375e-05	1.32768e-05	9.47455e-05	0.000148099	7.17561e-05	0.000185292	0.000244699	9.71037e-05	2.89391e-05	0.000175847	5.98715e-05	0.000243284	8.70379e-05	8.82085e-05	0.000130871	4.74985e-05	6.42022e-05	7.31123e-05	0.000104443	0.000129967	9.75925e-05	0.000158861	9.34826e-05	0.00012305	0.000126837	0.000238705	0.000179883	8.28105e-05	4.88651e-05	9.10833e-05	0.000169605	7.58392e-05
level4	Cellular Processes~Cell Motility~Bacterial chemotaxis~chemotaxis protein CheD [EC:3.5.1.44] (K03411)	5.22822e-05	8.67541e-05	2.3016e-05	6.20994e-05	0.000245939	0.000225405	6.06656e-05	6.0665e-05	5.57145e-05	8.80539e-05	7.23746e-05	5.47251e-05	0.000119435	9.6044e-05	0.000122809	2.49912e-05	7.51375e-05	1.28816e-05	8.33432e-05	0.000145533	6.59282e-05	0.000176941	0.000242623	9.28165e-05	2.89391e-05	0.000175847	5.7915e-05	0.000238198	7.79444e-05	8.73198e-05	0.000114098	4.37682e-05	6.23765e-05	6.87967e-05	0.000101621	0.000129967	9.703e-05	0.000157037	9.1565e-05	9.21444e-05	0.000120183	0.00023805	0.000179334	8.2377e-05	4.81769e-05	8.19749e-05	0.000169253	6.97108e-05
level4	Cellular Processes~Cell Motility~Bacterial chemotaxis~chemotaxis protein CheX (K03409)	6.00945e-07	3.72869e-06	5.46631e-06	6.60632e-07	2.40763e-07	5.39569e-07	1.13748e-05	9.50175e-06	4.2208e-06	3.74697e-05	1.62219e-06	1.22202e-05	1.2327e-06	1.94028e-06	4.2348e-06	1.8627e-06	3.99668e-07	1.50154e-06	6.23017e-06	8.16292e-06	2.03977e-05	1.57983e-06	3.19451e-07	5.78763e-06	3.52302e-06	4.39617e-07	3.91317e-06	2.54304e-06	3.24768e-06	3.555e-06	3.70575e-06	7.46049e-07	1.12582e-05	6.34655e-06	7.62155e-06	1.42151e-06	2.53122e-06	3.48233e-06	2.63669e-06	1.4022e-05	2.07929e-05	1.52736e-06	1.0436e-05	1.30069e-05	2.75297e-06	2.6274e-05	8.79692e-07	1.11078e-05
level4	Cellular Processes~Cell Motility~Bacterial chemotaxis~chemotaxis protein CheZ (K03414)	0	0	0	0	0	2.69784e-07	0	0	0	3.74697e-07	0	0	0	0	0	0	3.99668e-07	0	0	2.33226e-07	1.09273e-06	0	0	0	1.25822e-06	0	0	0	0	0	1.95039e-07	2.48683e-07	0	0	2.8228e-07	2.03074e-07	0	0	2.39699e-07	5.72325e-07	0	0	0	0	6.88241e-07	0	7.03753e-07	0
level4	Cellular Processes~Cell Motility~Bacterial chemotaxis~chemotaxis protein methyltransferase CheR [EC:2.1.1.80] (K00575)	6.8708e-05	9.81888e-05	3.99904e-05	6.54025e-05	0.0002587	0.000240513	9.72274e-05	0.000103423	7.61854e-05	0.000152502	9.67075e-05	7.96968e-05	0.000134091	0.000109869	0.000139748	3.70988e-05	8.41301e-05	1.9362e-05	0.000110967	0.000169089	0.000110002	0.000196125	0.000251727	0.000117253	4.05147e-05	0.000185958	7.51329e-05	0.000252608	9.61315e-05	0.000104428	0.000139648	5.91866e-05	8.42844e-05	9.54522e-05	0.000124203	0.000143573	0.000106311	0.000179257	0.000104988	0.000166261	0.00016967	0.000248524	0.000204325	0.000106656	6.12535e-05	0.000129618	0.000178226	9.61396e-05
level4	Cellular Processes~Cell Motility~Bacterial chemotaxis~chemotaxis protein MotA (K02556)	4.68737e-05	9.47086e-05	2.47422e-05	5.78053e-05	0.000151921	0.000185881	7.39362e-05	5.3356e-05	5.99353e-05	8.9178e-05	0.000100451	6.82736e-05	0.000107108	8.51299e-05	0.00011081	2.43703e-05	7.83349e-05	1.54106e-05	8.91031e-05	0.000131773	6.81136e-05	0.00013248	0.000214511	0.000109322	5.20903e-05	0.000149909	6.26108e-05	0.000185218	9.6781e-05	8.46535e-05	0.000129311	3.82972e-05	7.42433e-05	4.29027e-05	9.08941e-05	0.000116158	0.000100405	0.000154549	8.77298e-05	9.55784e-05	0.000122262	0.000202266	0.000149674	0.000116195	4.9324e-05	8.61788e-05	0.000147084	6.77957e-05
level4	Cellular Processes~Cell Motility~Bacterial chemotaxis~chemotaxis protein MotB (K02557)	0.000118386	0.000159836	0.000216926	8.29093e-05	6.01907e-05	6.79857e-05	0.000162497	9.8672e-05	0.000156381	0.000204959	0.00015311	0.000209071	0.000200657	0.0001722	0.00011928	0.000183321	0.000125496	3.6116e-05	0.000136829	0.000111016	0.000243679	0.00010788	0.000107176	0.000181775	0.00016382	8.73373e-05	8.76551e-05	8.68871e-05	0.000159137	0.000109539	0.000192699	0.00012459	0.000171612	0.000211467	0.000162029	0.00011961	0.000114749	0.000126525	0.000173063	0.000179996	0.000167591	9.62238e-05	0.000114246	0.00018253	0.000112413	0.000173058	9.9933e-05	0.000156658
level4	Cellular Processes~Cell Motility~Bacterial chemotaxis~dipeptide transport system substrate-binding protein (K12368)	0	0	0	0	0	2.69784e-07	0	0	0	3.74697e-07	0	0	0	0	0	1.55225e-07	3.99668e-07	0	0	2.33226e-07	0	0	0	0	1.50986e-06	0	0	0	0	0	0	2.48683e-07	0	0	0	0	0	0	0	5.72325e-07	0	0	0	0	4.58828e-07	0	0	0
level4	Cellular Processes~Cell Motility~Bacterial chemotaxis~flagellar motor switch protein FliG (K02410)	5.68894e-05	8.74999e-05	2.44545e-05	6.14387e-05	0.000247865	0.000226349	6.77071e-05	6.52332e-05	6.20457e-05	9.21755e-05	8.38548e-05	5.60534e-05	0.000124914	9.58015e-05	0.000124221	2.51464e-05	7.53374e-05	1.31187e-05	9.36876e-05	0.000148099	7.28488e-05	0.000184615	0.00024454	9.68893e-05	3.01973e-05	0.0001757	5.94802e-05	0.000243284	8.70379e-05	8.82085e-05	0.000130871	4.67524e-05	6.38979e-05	7.33662e-05	9.76688e-05	0.000129967	9.75925e-05	0.000158529	9.34826e-05	0.000123336	0.000123094	0.000238705	0.000179883	8.32441e-05	4.81769e-05	9.10833e-05	0.000170308	7.58392e-05
level4	Cellular Processes~Cell Motility~Bacterial chemotaxis~flagellar motor switch protein FliM (K02416)	5.68894e-05	8.74999e-05	2.44545e-05	6.14387e-05	0.000247865	0.000226349	6.77071e-05	6.52332e-05	6.20457e-05	9.21755e-05	8.38548e-05	5.60534e-05	0.000124914	9.58015e-05	0.000124221	2.51464e-05	7.53374e-05	1.31187e-05	9.36876e-05	0.000148099	7.28488e-05	0.000184615	0.00024454	9.68893e-05	3.01973e-05	0.0001757	5.94802e-05	0.000243284	8.70379e-05	8.82085e-05	0.000130871	4.67524e-05	6.38979e-05	7.33662e-05	9.76688e-05	0.000129967	9.75925e-05	0.000158529	9.34826e-05	0.000123336	0.000123094	0.000238705	0.000179883	8.32441e-05	4.81769e-05	9.10833e-05	0.000170308	7.58392e-05
level4	Cellular Processes~Cell Motility~Bacterial chemotaxis~flagellar motor switch protein FliN/FliY (K02417)	6.22979e-05	0.000107386	2.64684e-05	6.04478e-05	0.000247504	0.00022581	8.55818e-05	6.83395e-05	6.75328e-05	9.85454e-05	0.000118794	7.27898e-05	0.000124229	9.84694e-05	0.000128103	2.28181e-05	8.97254e-05	1.16172e-05	0.000108616	0.000154862	7.43058e-05	0.000184389	0.00024454	0.000116181	5.18387e-05	0.000175847	6.26108e-05	0.000242012	0.000117241	9.3541e-05	0.000156812	4.60064e-05	7.48518e-05	7.28585e-05	0.000101903	0.000132404	0.000120373	0.000178096	0.000101632	0.000136786	0.000138481	0.000234341	0.000180158	0.000111426	5.0471e-05	9.91406e-05	0.000171188	7.73713e-05
level4	Cellular Processes~Cell Motility~Bacterial chemotaxis~maltose/maltodextrin transport system substrate-binding protein (K10108)	0.000229561	0.00029034	9.14887e-05	0.000427098	0.000585415	0.000538355	0.000183892	0.000194786	0.000214205	0.000162244	0.000229228	0.000133094	0.000278317	0.000219737	0.000343371	6.08482e-05	0.000248194	0.00059303	0.000232632	0.000351006	0.000131856	0.000472595	0.000513198	0.000210498	0.000170111	0.000463943	0.000351012	0.000503521	0.000278976	0.000305952	0.000251601	0.000222074	0.000146965	0.00015181	0.00022046	0.000319435	0.000373495	0.000386373	0.000229392	0.000255829	0.000247851	0.000517557	0.000393821	0.000172992	0.000156231	0.000198281	0.000441253	0.000203004
level4	Cellular Processes~Cell Motility~Bacterial chemotaxis~methyl-accepting chemotaxis protein (K03406)	0.00121291	0.00154915	0.00048794	0.00111647	0.0041097	0.00410558	0.000888046	0.00101121	0.000863575	0.00134854	0.00151812	0.00101348	0.00215819	0.00178676	0.00211916	0.000377352	0.00139504	0.000209188	0.00163583	0.00259488	0.00108909	0.00303734	0.00418609	0.00158431	0.000386777	0.00321375	0.000960684	0.00406208	0.0015105	0.00167396	0.00155056	0.000858951	0.000944776	0.00112461	0.00164513	0.00240378	0.0017862	0.00249335	0.00161126	0.00158477	0.00156446	0.0041038	0.00312145	0.00082377	0.000841949	0.00114239	0.00297318	0.0012954
level4	Cellular Processes~Cell Motility~Bacterial chemotaxis~methyl-accepting chemotaxis protein I, serine sensor receptor (K05874)	0	0	0	0	0	5.39569e-07	0	0	0	3.74697e-07	0	0	0	0	0	0	7.99335e-07	0	0	0	0	0	0	0	1.25822e-06	0	0	0	0	0	0	2.48683e-07	0	0	0	0	0	0	0	5.72325e-07	0	0	0	0	4.58828e-07	0	0	0
level4	Cellular Processes~Cell Motility~Bacterial chemotaxis~methyl-accepting chemotaxis protein II, aspartate sensor receptor (K05875)	0	0	0	0	0	5.39569e-07	0	0	0	3.74697e-07	0	0	0	0	0	0	7.99335e-07	0	0	0	0	0	0	0	1.25822e-06	0	0	0	0	0	0	2.48683e-07	0	0	0	0	0	0	0	5.72325e-07	0	0	0	0	4.58828e-07	0	0	0
level4	Cellular Processes~Cell Motility~Bacterial chemotaxis~methyl-accepting chemotaxis protein III, ribose and galactose sensor receptor (K05876)	0	0	0	0	0	2.69784e-07	0	0	0	0	0	0	0	0	0	0	3.99668e-07	0	0	0	0	0	0	0	0	0	0	0	0	0	0	0	0	0	0	0	0	0	0	0	0	0	0	0	0	0	0	0
level4	Cellular Processes~Cell Motility~Bacterial chemotaxis~methyl-accepting chemotaxis protein IV, peptide sensor receptor (K05877)	0	0	0	0	0	2.69784e-07	0	0	0	0	0	0	0	0	0	0	3.99668e-07	0	0	0	0	0	0	0	0	0	0	0	0	0	0	0	0	0	0	0	0	0	0	0	0	0	0	0	0	0	0	0
level4	Cellular Processes~Cell Motility~Bacterial chemotaxis~methyl-galactoside transport system substrate-binding protein (K10540)	0.000337931	0.000259517	0.000183841	0.000177049	0.000597814	0.000581385	0.000247266	0.000357595	0.000248394	0.000257042	0.000312209	0.000223682	0.000325571	0.000345855	0.000368427	0.000171834	0.000290359	0.000112616	0.000304103	0.000429836	0.000235302	0.000464019	0.000556963	0.000292383	0.000171621	0.000464529	0.000195267	0.000566674	0.000276053	0.000294621	0.000225271	0.000241969	0.000265937	0.00028661	0.000360471	0.00043275	0.000297277	0.000411413	0.000344687	0.00034454	0.000294843	0.000553778	0.000473464	0.00023846	0.000312232	0.000213695	0.000421724	0.000288036
level4	Cellular Processes~Cell Motility~Bacterial chemotaxis~purine-binding chemotaxis protein CheW (K03408)	0.000125798	0.000194886	5.9554e-05	0.000123538	0.000411344	0.000422752	0.000141372	0.000146363	0.000116072	0.000236059	0.000182559	0.000150361	0.000233529	0.000215371	0.000243854	4.25316e-05	0.000165662	2.16538e-05	0.000185259	0.000303427	0.000194871	0.000319352	0.000457134	0.000216286	8.32942e-05	0.000331178	0.000143222	0.000434012	0.000190639	0.00018686	0.000220785	9.62404e-05	0.000128404	0.00015181	0.000219331	0.000264605	0.000202216	0.000303294	0.000194396	0.000216053	0.000250762	0.000458427	0.000351253	0.000181229	9.9795e-05	0.000190224	0.000321087	0.000176192
level4	Cellular Processes~Cell Motility~Bacterial chemotaxis~ribose transport system substrate-binding protein (K10439)	0.00127821	0.00114446	0.00200441	0.000807952	0.000791027	0.000841862	0.00124635	0.0013825	0.00131225	0.00137964	0.00123349	0.00165397	0.00161114	0.00131406	0.000970121	0.00218976	0.00122478	0.0022373	0.0011842	0.000991678	0.00136154	0.000978819	0.000894143	0.00107757	0.00134202	0.000969063	0.00043671	0.000851918	0.00113669	0.00118382	0.00109846	0.00138865	0.00168386	0.00121422	0.00121211	0.00114107	0.000975644	0.000992464	0.00124763	0.00120475	0.000981424	0.000786373	0.00102739	0.000925657	0.00163411	0.00123173	0.00100742	0.00109469
level4	Cellular Processes~Cell Motility~Bacterial chemotaxis~two-component system, chemotaxis family, CheB/CheR fusion protein [EC:2.1.1.80 3.1.1.61] (K13924)	0	0	0	0	0	0	0	0	0	3.74697e-07	0	0	0	0	0	3.1045e-07	0	0	0	0	7.28488e-07	0	0	0	0	0	0	0	0	0	0	0	0	0	0	0	0	0	0	8.58488e-07	0	0	0	0	0	0	0	0
level4	Cellular Processes~Cell Motility~Bacterial chemotaxis~two-component system, chemotaxis family, response regulator CheB [EC:3.1.1.61] (K03412)	4.78753e-05	8.65055e-05	2.64684e-05	5.87962e-05	0.000242328	0.000220414	6.85196e-05	6.43195e-05	5.36041e-05	0.000120278	7.03781e-05	5.84443e-05	0.000112587	8.99806e-05	0.000121045	1.49016e-05	7.27395e-05	2.44988e-06	8.51064e-05	0.000148565	7.02991e-05	0.000167462	0.00023272	9.17447e-05	3.19588e-05	0.000167201	5.71323e-05	0.000237774	7.37224e-05	8.57645e-05	0.000115853	3.85459e-05	6.93749e-05	6.52426e-05	9.68219e-05	0.000122859	9.39363e-05	0.00015571	8.62916e-05	0.000100729	0.000129332	0.000228013	0.000181531	9.3216e-05	4.22121e-05	0.000100192	0.000162743	7.16259e-05
level4	Cellular Processes~Cell Motility~Bacterial chemotaxis~two-component system, chemotaxis family, response regulator CheV (K03415)	4.96781e-05	7.28337e-05	1.06449e-05	5.6484e-05	0.000243171	0.000215962	2.54579e-05	4.31233e-05	4.07307e-05	4.19661e-05	7.51199e-05	3.18787e-05	0.000113409	8.1977e-05	0.000104811	1.2418e-05	6.2548e-05	2.84503e-06	8.02869e-05	0.000128974	3.82456e-05	0.000168816	0.000229845	7.30957e-05	1.15756e-05	0.000164124	4.0697e-05	0.000236926	7.30729e-05	7.86544e-05	9.3814e-05	3.77998e-05	2.58634e-05	5.40726e-05	6.94408e-05	0.000117783	8.57801e-05	0.000121716	7.28685e-05	8.49903e-05	5.94677e-05	0.000223213	0.000157638	9.53839e-06	3.34944e-05	4.62423e-05	0.000157113	5.40067e-05
level4	Cellular Processes~Cell Motility~Bacterial chemotaxis~two-component system, chemotaxis family, response regulator CheY (K03413)	0.00019711	0.000231676	0.000101271	0.000140715	0.000561339	0.000542806	0.00018308	0.000180168	0.000146251	0.000281772	0.000241582	0.000195257	0.000290644	0.000262666	0.000296789	5.94512e-05	0.000210425	3.48516e-05	0.000253674	0.000371763	0.000212354	0.000428812	0.000521025	0.000237507	8.60623e-05	0.00042848	0.000142831	0.000514965	0.000250072	0.000235963	0.000232097	0.000129564	0.000169786	0.000189127	0.000271553	0.000325933	0.000266903	0.000359343	0.000243774	0.000303333	0.000291516	0.000520394	0.000442705	0.000179495	0.000127783	0.000242071	0.000387944	0.000221772
level4	Cellular Processes~Cell Motility~Bacterial chemotaxis~two-component system, chemotaxis family, sensor kinase CheA [EC:2.7.13.3] (K03407)	6.43011e-05	9.37143e-05	3.53871e-05	6.34206e-05	0.000254125	0.000236466	9.47899e-05	9.90375e-05	6.94321e-05	0.000145008	9.10922e-05	7.65089e-05	0.000130119	0.000100895	0.000133749	3.27525e-05	8.15322e-05	1.50944e-05	0.000106265	0.000166057	0.000101624	0.000188677	0.000246137	0.000108893	3.7495e-05	0.000180536	7.04371e-05	0.000250065	9.09352e-05	9.93179e-05	0.000138283	4.94879e-05	8.00245e-05	8.58054e-05	0.000119687	0.000137684	0.000102374	0.000174614	0.000100913	0.000160537	0.000164264	0.000242196	0.000198009	0.000102321	5.64358e-05	0.000124714	0.000174355	9.00112e-05
level4	Cellular Processes~Cell Motility~Bacterial motility proteins~aerotaxis receptor (K03776)	0	0	0	0	0	5.39569e-07	0	0	0	3.74697e-07	0	0	0	0	0	1.55225e-07	7.99335e-07	0	0	2.33226e-07	0	0	1.59725e-07	0	1.50986e-06	0	0	0	0	0	1.95039e-07	2.48683e-07	0	0	0	2.03074e-07	0	0	0	5.72325e-07	0	0	0	0	4.58828e-07	0	0	0
level4	Cellular Processes~Cell Motility~Bacterial motility proteins~chemosensory pili system protein ChpA (sensor histidine kinase/response regulator) (K06596)	0	0	0	0	0	0	0	0	0	0	0	0	0	0	0	4.65675e-07	0	0	0	0	0	0	0	0	0	0	0	0	0	0	0	0	0	0	0	0	0	0	0	0	0	0	0	0	0	0	0	0
level4	Cellular Processes~Cell Motility~Bacterial motility proteins~chemosensory pili system protein ChpC (K06598)	0	0	0	0	0	0	0	0	0	0	0	0	0	0	0	0	0	0	0	0	0	0	0	0	0	0	0	0	0	0	0	0	0	0	0	0	0	0	0	0	0	0	0	0	0	0	0	0
level4	Cellular Processes~Cell Motility~Bacterial motility proteins~chemotaxis protein CheC (K03410)	5.68894e-05	8.77484e-05	2.50299e-05	6.20994e-05	0.000248106	0.000226079	6.77071e-05	6.54159e-05	6.24678e-05	9.21755e-05	8.41043e-05	5.65847e-05	0.000124914	9.6044e-05	0.000124221	2.66987e-05	7.51375e-05	1.32768e-05	9.47455e-05	0.000148099	7.17561e-05	0.000185292	0.000244699	9.71037e-05	2.89391e-05	0.000175847	5.98715e-05	0.000243284	8.70379e-05	8.82085e-05	0.000130871	4.74985e-05	6.42022e-05	7.31123e-05	0.000104443	0.000129967	9.75925e-05	0.000158861	9.34826e-05	0.00012305	0.000126837	0.000238705	0.000179883	8.28105e-05	4.88651e-05	9.10833e-05	0.000169605	7.58392e-05
level4	Cellular Processes~Cell Motility~Bacterial motility proteins~chemotaxis protein CheD [EC:3.5.1.44] (K03411)	5.22822e-05	8.67541e-05	2.3016e-05	6.20994e-05	0.000245939	0.000225405	6.06656e-05	6.0665e-05	5.57145e-05	8.80539e-05	7.23746e-05	5.47251e-05	0.000119435	9.6044e-05	0.000122809	2.49912e-05	7.51375e-05	1.28816e-05	8.33432e-05	0.000145533	6.59282e-05	0.000176941	0.000242623	9.28165e-05	2.89391e-05	0.000175847	5.7915e-05	0.000238198	7.79444e-05	8.73198e-05	0.000114098	4.37682e-05	6.23765e-05	6.87967e-05	0.000101621	0.000129967	9.703e-05	0.000157037	9.1565e-05	9.21444e-05	0.000120183	0.00023805	0.000179334	8.2377e-05	4.81769e-05	8.19749e-05	0.000169253	6.97108e-05
level4	Cellular Processes~Cell Motility~Bacterial motility proteins~chemotaxis protein CheX (K03409)	6.00945e-07	3.72869e-06	5.46631e-06	6.60632e-07	2.40763e-07	5.39569e-07	1.13748e-05	9.50175e-06	4.2208e-06	3.74697e-05	1.62219e-06	1.22202e-05	1.2327e-06	1.94028e-06	4.2348e-06	1.8627e-06	3.99668e-07	1.50154e-06	6.23017e-06	8.16292e-06	2.03977e-05	1.57983e-06	3.19451e-07	5.78763e-06	3.52302e-06	4.39617e-07	3.91317e-06	2.54304e-06	3.24768e-06	3.555e-06	3.70575e-06	7.46049e-07	1.12582e-05	6.34655e-06	7.62155e-06	1.42151e-06	2.53122e-06	3.48233e-06	2.63669e-06	1.4022e-05	2.07929e-05	1.52736e-06	1.0436e-05	1.30069e-05	2.75297e-06	2.6274e-05	8.79692e-07	1.11078e-05
level4	Cellular Processes~Cell Motility~Bacterial motility proteins~chemotaxis protein CheZ (K03414)	0	0	0	0	0	2.69784e-07	0	0	0	3.74697e-07	0	0	0	0	0	0	3.99668e-07	0	0	2.33226e-07	1.09273e-06	0	0	0	1.25822e-06	0	0	0	0	0	1.95039e-07	2.48683e-07	0	0	2.8228e-07	2.03074e-07	0	0	2.39699e-07	5.72325e-07	0	0	0	0	6.88241e-07	0	7.03753e-07	0
level4	Cellular Processes~Cell Motility~Bacterial motility proteins~chemotaxis protein methyltransferase CheR [EC:2.1.1.80] (K00575)	6.8708e-05	9.81888e-05	3.99904e-05	6.54025e-05	0.0002587	0.000240513	9.72274e-05	0.000103423	7.61854e-05	0.000152502	9.67075e-05	7.96968e-05	0.000134091	0.000109869	0.000139748	3.70988e-05	8.41301e-05	1.9362e-05	0.000110967	0.000169089	0.000110002	0.000196125	0.000251727	0.000117253	4.05147e-05	0.000185958	7.51329e-05	0.000252608	9.61315e-05	0.000104428	0.000139648	5.91866e-05	8.42844e-05	9.54522e-05	0.000124203	0.000143573	0.000106311	0.000179257	0.000104988	0.000166261	0.00016967	0.000248524	0.000204325	0.000106656	6.12535e-05	0.000129618	0.000178226	9.61396e-05
level4	Cellular Processes~Cell Motility~Bacterial motility proteins~chemotaxis protein MotA (K02556)	4.68737e-05	9.47086e-05	2.47422e-05	5.78053e-05	0.000151921	0.000185881	7.39362e-05	5.3356e-05	5.99353e-05	8.9178e-05	0.000100451	6.82736e-05	0.000107108	8.51299e-05	0.00011081	2.43703e-05	7.83349e-05	1.54106e-05	8.91031e-05	0.000131773	6.81136e-05	0.00013248	0.000214511	0.000109322	5.20903e-05	0.000149909	6.26108e-05	0.000185218	9.6781e-05	8.46535e-05	0.000129311	3.82972e-05	7.42433e-05	4.29027e-05	9.08941e-05	0.000116158	0.000100405	0.000154549	8.77298e-05	9.55784e-05	0.000122262	0.000202266	0.000149674	0.000116195	4.9324e-05	8.61788e-05	0.000147084	6.77957e-05
level4	Cellular Processes~Cell Motility~Bacterial motility proteins~chemotaxis protein MotB (K02557)	0.000118386	0.000159836	0.000216926	8.29093e-05	6.01907e-05	6.79857e-05	0.000162497	9.8672e-05	0.000156381	0.000204959	0.00015311	0.000209071	0.000200657	0.0001722	0.00011928	0.000183321	0.000125496	3.6116e-05	0.000136829	0.000111016	0.000243679	0.00010788	0.000107176	0.000181775	0.00016382	8.73373e-05	8.76551e-05	8.68871e-05	0.000159137	0.000109539	0.000192699	0.00012459	0.000171612	0.000211467	0.000162029	0.00011961	0.000114749	0.000126525	0.000173063	0.000179996	0.000167591	9.62238e-05	0.000114246	0.00018253	0.000112413	0.000173058	9.9933e-05	0.000156658
level4	Cellular Processes~Cell Motility~Bacterial motility proteins~cystine transport system substrate-binding protein (K02424)	0	0	0	0	0	2.69784e-07	0	0	0	3.74697e-07	0	0	0	0	0	1.55225e-07	3.99668e-07	0	0	2.33226e-07	0	0	0	0	1.50986e-06	0	0	0	0	0	0	2.48683e-07	0	0	0	0	0	0	0	5.72325e-07	0	0	0	0	4.58828e-07	0	0	0
level4	Cellular Processes~Cell Motility~Bacterial motility proteins~fimbrial chaperone protein (K07346)	0	0	0	0	0	9.44246e-07	0	0	0	3.74697e-07	1.24784e-07	0	0	0	0	4.65675e-07	1.199e-06	0	0	6.99679e-07	3.64244e-07	0	0	2.14357e-07	3.27137e-06	0	0	0	0	0	0	2.48683e-07	0	0	0	0	0	0	0	8.58488e-07	0	0	0	4.33563e-07	9.17655e-07	0	0	0
level4	Cellular Processes~Cell Motility~Bacterial motility proteins~fimbrial protein (K07351)	0	0	0	0	0	2.69784e-07	0	0	0	3.74697e-07	0	0	0	0	0	3.1045e-07	3.99668e-07	0	0	4.66453e-07	0	0	0	0	1.76151e-06	0	0	0	0	0	0	2.48683e-07	0	0	0	0	0	0	0	5.72325e-07	0	0	0	0	4.58828e-07	0	0	0
level4	Cellular Processes~Cell Motility~Bacterial motility proteins~fimbrial protein (K07356)	0	0	0	0	0	2.69784e-07	0	0	0	0	0	0	0	0	0	0	3.99668e-07	0	0	0	0	0	0	0	0	0	0	0	0	0	0	0	0	0	0	0	0	0	0	0	0	0	0	0	0	0	0	0
level4	Cellular Processes~Cell Motility~Bacterial motility proteins~flagella basal body P-ring formation protein FlgA (K02386)	0	0	0	0	0	2.69784e-07	0	0	0	3.74697e-07	0	0	0	0	0	0	3.99668e-07	0	0	4.66453e-07	1.09273e-06	0	0	0	1.25822e-06	0	0	0	0	0	1.95039e-07	2.48683e-07	0	0	2.8228e-07	2.03074e-07	0	0	7.19097e-07	5.72325e-07	0	0	0	0	6.88241e-07	0	7.03753e-07	0
level4	Cellular Processes~Cell Motility~Bacterial motility proteins~flagella synthesis protein FlgN (K02399)	0	0	0	0	0	2.69784e-07	0	0	0	3.74697e-07	0	0	0	0	0	0	3.99668e-07	0	0	0	0	0	0	0	1.25822e-06	0	0	0	0	0	0	2.48683e-07	0	0	0	0	0	0	0	5.72325e-07	0	0	0	0	4.58828e-07	0	0	0
level4	Cellular Processes~Cell Motility~Bacterial motility proteins~flagellar assembly factor FliW (K13626)	1.64258e-05	2.95809e-05	1.75497e-05	7.59726e-06	9.67867e-05	4.81565e-05	5.14574e-05	3.36216e-05	3.20781e-05	6.33238e-05	2.75772e-05	2.81595e-05	2.72565e-05	2.47386e-05	3.59958e-05	1.45911e-05	2.23814e-05	8.85119e-06	3.44422e-05	4.59456e-05	4.6259e-05	6.56759e-05	4.50426e-05	3.23679e-05	2.08865e-05	3.69278e-05	2.15225e-05	6.39998e-05	3.70236e-05	1.93303e-05	6.67035e-05	1.76565e-05	4.44243e-05	2.79248e-05	4.46002e-05	3.00549e-05	3.12183e-05	5.91996e-05	3.47563e-05	7.5547e-05	8.73301e-05	4.64754e-05	5.32784e-05	7.76078e-05	2.43179e-05	7.04144e-05	3.88824e-05	3.40894e-05
level4	Cellular Processes~Cell Motility~Bacterial motility proteins~flagellar assembly protein FliH (K02411)	4.60724e-06	1.31747e-05	1.4385e-05	3.30316e-06	2.64839e-06	7.68886e-06	4.08951e-05	2.04653e-05	1.79384e-05	5.09588e-05	7.11268e-06	1.91272e-05	7.12229e-06	9.94395e-06	1.7645e-05	6.98512e-06	1.15904e-05	6.16422e-06	1.18726e-05	1.86581e-05	2.76825e-05	1.03818e-05	9.58353e-06	2.25075e-05	1.96282e-05	6.88734e-06	1.83919e-05	4.66224e-06	1.13669e-05	7.11001e-06	3.68624e-05	6.71444e-06	3.89473e-05	1.37086e-05	2.73811e-05	8.32601e-06	9.84362e-06	3.38284e-05	1.77377e-05	3.57703e-05	6.36262e-05	9.60056e-06	1.97734e-05	7.544e-05	1.30766e-05	4.83442e-05	9.67661e-06	1.87683e-05
level4	Cellular Processes~Cell Motility~Bacterial motility proteins~flagellar basal-body rod modification protein FlgD (K02389)	5.68894e-05	8.74999e-05	2.44545e-05	6.14387e-05	0.000247745	0.000226079	6.66238e-05	6.37713e-05	6.14126e-05	9.18008e-05	8.38548e-05	5.44595e-05	0.000124366	9.53164e-05	0.000124221	2.39046e-05	7.49377e-05	1.20123e-05	9.34525e-05	0.000147632	6.73852e-05	0.000184163	0.00024454	9.62462e-05	2.9694e-05	0.000175554	5.94802e-05	0.000243284	8.67132e-05	8.79863e-05	0.000130676	4.67524e-05	6.35936e-05	7.03198e-05	9.73865e-05	0.000128952	9.73112e-05	0.000158032	9.30032e-05	0.000121905	0.000122678	0.000238268	0.000179609	8.28105e-05	4.77181e-05	8.58285e-05	0.000169956	7.54562e-05
level4	Cellular Processes~Cell Motility~Bacterial motility proteins~flagellar basal-body rod protein FlgB (K02387)	5.68894e-05	8.74999e-05	2.44545e-05	6.14387e-05	0.000247865	0.000226349	6.77071e-05	6.52332e-05	6.20457e-05	9.21755e-05	8.38548e-05	5.60534e-05	0.000124914	9.58015e-05	0.000124221	2.51464e-05	7.53374e-05	1.31187e-05	9.36876e-05	0.000148099	7.28488e-05	0.000184615	0.00024454	9.68893e-05	3.01973e-05	0.0001757	5.94802e-05	0.000243284	8.70379e-05	8.82085e-05	0.000130871	4.67524e-05	6.38979e-05	7.33662e-05	9.76688e-05	0.000129967	9.75925e-05	0.000158529	9.34826e-05	0.000123336	0.000123094	0.000238705	0.000179883	8.32441e-05	4.81769e-05	9.10833e-05	0.000170308	7.58392e-05
level4	Cellular Processes~Cell Motility~Bacterial motility proteins~flagellar basal-body rod protein FlgC (K02388)	5.68894e-05	8.74999e-05	2.44545e-05	6.14387e-05	0.000247865	0.000226349	6.77071e-05	6.52332e-05	6.22568e-05	9.21755e-05	8.38548e-05	5.60534e-05	0.000124914	9.58015e-05	0.000124221	2.51464e-05	7.53374e-05	1.31187e-05	9.36876e-05	0.000148565	7.39415e-05	0.000184615	0.00024454	9.68893e-05	3.01973e-05	0.000175847	5.94802e-05	0.000243284	8.70379e-05	8.82085e-05	0.000131066	4.67524e-05	6.38979e-05	7.33662e-05	9.7951e-05	0.00013017	9.75925e-05	0.000158529	9.37223e-05	0.000123336	0.000123094	0.000238705	0.000179883	8.32441e-05	4.84063e-05	9.10833e-05	0.000170308	7.58392e-05
level4	Cellular Processes~Cell Motility~Bacterial motility proteins~flagellar basal-body rod protein FlgF (K02391)	0	0	0	0	0	2.69784e-07	0	0	0	3.74697e-07	0	0	0	0	0	0	3.99668e-07	0	0	0	0	0	0	0	1.25822e-06	0	0	0	0	0	0	2.48683e-07	0	0	0	0	0	0	0	5.72325e-07	0	0	0	0	4.58828e-07	0	0	0
level4	Cellular Processes~Cell Motility~Bacterial motility proteins~flagellar basal-body rod protein FlgG (K02392)	0.00020973	0.00023615	9.58042e-05	0.000144018	0.00056471	0.000547258	0.000187142	0.000176513	0.00015026	0.000219198	0.0002452	0.000181177	0.000294479	0.000263636	0.000299259	7.03169e-05	0.000225213	4.29125e-05	0.000249442	0.000365932	0.000189407	0.000434454	0.000531886	0.00024651	9.93994e-05	0.000435368	0.000143613	0.000511998	0.000252345	0.00023863	0.000251406	0.000141749	0.000168265	0.000189381	0.000256874	0.000333447	0.000278434	0.00037377	0.000257916	0.000299899	0.000271555	0.000525412	0.000427326	0.000186866	0.000139025	0.000202135	0.000396389	0.000209132
level4	Cellular Processes~Cell Motility~Bacterial motility proteins~flagellar biosynthesis protein FlhA (K02400)	5.22822e-05	8.65055e-05	2.27283e-05	6.14387e-05	0.000245578	0.000225675	6.06656e-05	6.0665e-05	5.55035e-05	8.84286e-05	7.21251e-05	5.41938e-05	0.000119435	9.55589e-05	0.000122809	2.3439e-05	7.53374e-05	1.27236e-05	8.22852e-05	0.000145533	6.70209e-05	0.000176264	0.000242463	9.26022e-05	3.14555e-05	0.000175847	5.75236e-05	0.000238198	7.79444e-05	8.73198e-05	0.000114098	4.32709e-05	6.20723e-05	6.87967e-05	9.45637e-05	0.000129967	9.703e-05	0.000156705	9.1565e-05	9.27167e-05	0.00011644	0.00023805	0.000179334	8.28105e-05	4.79475e-05	8.19749e-05	0.00016978	6.97108e-05
level4	Cellular Processes~Cell Motility~Bacterial motility proteins~flagellar biosynthesis protein FlhF (K02404)	4.56718e-05	7.92967e-05	1.40973e-05	5.71446e-05	0.000241846	0.000217311	4.49575e-05	4.80569e-05	4.41073e-05	7.19419e-05	6.51372e-05	4.2505e-05	0.000108204	8.29471e-05	0.000109752	1.04001e-05	6.99419e-05	7.90285e-08	7.52322e-05	0.000135038	4.40735e-05	0.000163625	0.000230803	8.35992e-05	2.01315e-05	0.000166029	4.50015e-05	0.000234383	6.56032e-05	8.13207e-05	0.000103371	3.55617e-05	4.0773e-05	5.40726e-05	7.53687e-05	0.000119001	9.14051e-05	0.000142444	7.958e-05	7.64055e-05	8.35874e-05	0.000224304	0.000166701	4.59577e-05	2.91356e-05	5.57009e-05	0.00016028	5.63049e-05
level4	Cellular Processes~Cell Motility~Bacterial motility proteins~flagellar biosynthetic protein FlhB (K02401)	1.68265e-05	2.53551e-05	1.26588e-05	8.25789e-06	9.69071e-05	4.72123e-05	2.5187e-05	3.08807e-05	2.44806e-05	5.58299e-05	2.68285e-05	2.3909e-05	3.02697e-05	2.57087e-05	3.07023e-05	1.61434e-05	1.51874e-05	1.31187e-05	3.2679e-05	4.19807e-05	4.44378e-05	6.72557e-05	4.60009e-05	1.90778e-05	1.20789e-05	3.88329e-05	1.21308e-05	6.52713e-05	3.73484e-05	2.02191e-05	3.62773e-05	1.76565e-05	2.25164e-05	2.61478e-05	3.27444e-05	3.10702e-05	2.61559e-05	3.25018e-05	2.54081e-05	5.78049e-05	5.53091e-05	5.01847e-05	5.32784e-05	2.55802e-05	2.61532e-05	5.95544e-05	3.72989e-05	3.40894e-05
level4	Cellular Processes~Cell Motility~Bacterial motility proteins~flagellar biosynthetic protein FliP (K02419)	5.68894e-05	8.74999e-05	2.44545e-05	6.14387e-05	0.000247865	0.000226349	6.77071e-05	6.52332e-05	6.20457e-05	9.21755e-05	8.38548e-05	5.60534e-05	0.000124914	9.58015e-05	0.000124221	2.51464e-05	7.53374e-05	1.31187e-05	9.36876e-05	0.000148099	7.28488e-05	0.000184615	0.00024454	9.68893e-05	3.01973e-05	0.0001757	5.94802e-05	0.000243284	8.70379e-05	8.82085e-05	0.000130871	4.67524e-05	6.38979e-05	7.33662e-05	9.76688e-05	0.000129967	9.75925e-05	0.000158529	9.34826e-05	0.000123336	0.000123094	0.000238705	0.000179883	8.32441e-05	4.81769e-05	9.10833e-05	0.000170308	7.58392e-05
level4	Cellular Processes~Cell Motility~Bacterial motility proteins~flagellar biosynthetic protein FliQ (K02420)	5.22822e-05	8.65055e-05	2.24406e-05	6.14387e-05	0.000245578	0.000225675	6.06656e-05	6.0665e-05	5.52924e-05	8.80539e-05	7.21251e-05	5.41938e-05	0.000119435	9.55589e-05	0.000122809	2.3439e-05	7.53374e-05	1.27236e-05	8.22852e-05	0.000145533	6.66567e-05	0.000176264	0.000242463	9.26022e-05	3.01973e-05	0.0001757	5.75236e-05	0.000238198	7.79444e-05	8.73198e-05	0.000114098	4.30222e-05	6.20723e-05	6.87967e-05	9.45637e-05	0.000129967	9.703e-05	0.000156705	9.1565e-05	9.21444e-05	0.00011644	0.00023805	0.000179334	8.28105e-05	4.74887e-05	8.19749e-05	0.000169077	6.97108e-05
level4	Cellular Processes~Cell Motility~Bacterial motility proteins~flagellar biosynthetic protein FliR (K02421)	1.68265e-05	2.53551e-05	1.26588e-05	8.25789e-06	9.69071e-05	4.72123e-05	2.5187e-05	3.08807e-05	2.44806e-05	5.58299e-05	2.68285e-05	2.3909e-05	3.02697e-05	2.57087e-05	3.07023e-05	1.61434e-05	1.51874e-05	1.31187e-05	3.2679e-05	4.19807e-05	4.44378e-05	6.72557e-05	4.60009e-05	1.90778e-05	1.20789e-05	3.88329e-05	1.21308e-05	6.52713e-05	3.73484e-05	2.02191e-05	3.62773e-05	1.76565e-05	2.25164e-05	2.61478e-05	3.27444e-05	3.10702e-05	2.61559e-05	3.25018e-05	2.54081e-05	5.78049e-05	5.53091e-05	5.01847e-05	5.32784e-05	2.55802e-05	2.61532e-05	5.95544e-05	3.72989e-05	3.40894e-05
level4	Cellular Processes~Cell Motility~Bacterial motility proteins~flagellar biosynthetic protein FliR/FlhB (K13820)	0	4.47442e-06	1.7262e-06	0	9.63052e-07	1.7536e-06	1.67914e-05	2.37544e-06	7.17536e-06	1.49879e-06	1.12305e-06	1.59394e-06	0	0	4.2348e-06	4.65675e-07	7.59369e-06	0	1.05795e-06	3.26517e-06	7.28488e-07	1.80552e-06	2.55561e-06	1.22183e-05	8.5559e-06	1.46539e-06	5.08712e-06	0	3.24768e-07	8.88751e-07	2.37948e-05	1.4921e-06	1.00411e-05	7.61587e-07	5.08103e-06	1.01537e-06	6.18742e-06	1.97332e-05	8.14976e-06	1.20188e-05	1.53867e-05	4.36389e-07	1.09852e-06	2.68809e-05	2.29414e-07	4.20384e-06	3.87064e-06	7.66053e-07
level4	Cellular Processes~Cell Motility~Bacterial motility proteins~flagellar FliJ protein (K02413)	5.22822e-05	8.65055e-05	2.24406e-05	6.14387e-05	0.000245578	0.000225675	6.01239e-05	6.02996e-05	5.48704e-05	8.76792e-05	7.21251e-05	5.1006e-05	0.000118614	9.55589e-05	0.000122456	2.32837e-05	7.53374e-05	1.26446e-05	8.19326e-05	0.000145067	6.15572e-05	0.000176264	0.000242463	9.15304e-05	2.94424e-05	0.0001757	5.71323e-05	0.000238198	7.76197e-05	8.70976e-05	0.000113903	4.30222e-05	6.14637e-05	6.82889e-05	9.37168e-05	0.000129967	9.67487e-05	0.000156373	9.08459e-05	9.07136e-05	0.00011644	0.000237832	0.000179334	8.2377e-05	4.72592e-05	7.91724e-05	0.000169605	6.81787e-05
level4	Cellular Processes~Cell Motility~Bacterial motility proteins~flagellar FliL protein (K02415)	2.00315e-07	4.47442e-06	1.7262e-06	3.30316e-07	1.08343e-06	2.15828e-06	1.70622e-05	2.74089e-06	8.01952e-06	2.62288e-06	1.24784e-06	5.04746e-06	2.73934e-07	2.42535e-07	4.5877e-06	7.76125e-07	7.99335e-06	0	1.29305e-06	4.66453e-06	7.28488e-06	1.80552e-06	2.71533e-06	1.28614e-05	1.05691e-05	1.61193e-06	5.47844e-06	0	6.49537e-07	1.11094e-06	2.4575e-05	1.74078e-06	1.09539e-05	1.01545e-06	6.21015e-06	1.62459e-06	6.18742e-06	2.00649e-05	9.34826e-06	1.4022e-05	1.66343e-05	4.36389e-07	1.64779e-06	2.81816e-05	1.14707e-06	7.35673e-06	4.5744e-06	2.68118e-06
level4	Cellular Processes~Cell Motility~Bacterial motility proteins~flagellar hook protein FlgE (K02390)	5.52869e-05	8.6257e-05	2.07144e-05	6.07781e-05	0.000247745	0.000224056	5.6874e-05	6.32232e-05	5.95132e-05	8.46816e-05	8.24821e-05	5.20686e-05	0.000124503	9.33761e-05	0.000119986	2.4836e-05	7.41384e-05	1.31187e-05	9.18068e-05	0.000146466	6.95706e-05	0.000183261	0.000243262	9.47457e-05	2.84358e-05	0.000175114	5.32192e-05	0.000243284	8.44398e-05	8.79863e-05	0.00012385	4.57577e-05	5.11183e-05	7.0066e-05	8.92004e-05	0.000128749	9.703e-05	0.00014974	8.98871e-05	0.00011561	0.000103964	0.000237177	0.000177961	5.76639e-05	4.68004e-05	8.26756e-05	0.000169253	7.43071e-05
level4	Cellular Processes~Cell Motility~Bacterial motility proteins~flagellar hook-associated protein 1 FlgK (K02396)	0.000161654	0.000193395	7.13497e-05	0.000134439	0.000551106	0.00053215	0.000131081	0.000138506	0.000112906	0.000168988	0.000186053	0.000127781	0.000271058	0.000215614	0.000265381	4.67227e-05	0.000184646	3.08211e-05	0.000208182	0.000325118	0.000119108	0.000400826	0.00051176	0.000195279	5.18387e-05	0.000421153	0.000102916	0.000500131	0.000179922	0.000217522	0.000192894	0.000110913	0.000115625	0.000135309	0.00019195	0.000302986	0.000238216	0.000331816	0.000209257	0.000211188	0.000194206	0.000496174	0.000403982	9.88524e-05	0.000104613	0.000149937	0.000378443	0.000155892
level4	Cellular Processes~Cell Motility~Bacterial motility proteins~flagellar hook-associated protein 2 (K02407)	0.00014623	0.000182208	5.9554e-05	0.000129484	0.000538707	0.000517042	0.000108331	0.00010525	9.72894e-05	0.000143134	0.000171703	0.000110247	0.000259142	0.000198151	0.0002495	3.5857e-05	0.000174455	2.17328e-05	0.000194311	0.000309025	8.59616e-05	0.000385479	0.0005001	0.000177273	4.12696e-05	0.00040606	8.80464e-05	0.000491654	0.000169529	0.000199747	0.000187238	9.62404e-05	0.000103149	0.000111192	0.000174449	0.000285318	0.000229778	0.000311752	0.000195834	0.000176562	0.000167175	0.000481774	0.000385582	8.58455e-05	8.71772e-05	0.000128568	0.000365424	0.000139422
level4	Cellular Processes~Cell Motility~Bacterial motility proteins~flagellar hook-associated protein 3 FlgL (K02397)	4.80756e-05	8.30254e-05	1.78374e-05	5.91265e-05	0.000243291	0.000220279	4.60408e-05	5.26251e-05	4.85392e-05	7.38154e-05	6.8132e-05	4.56928e-05	0.000113409	8.77978e-05	0.000113634	1.44359e-05	7.214e-05	5.84811e-06	7.82885e-05	0.000138536	4.88087e-05	0.000169493	0.000236074	8.61715e-05	2.44095e-05	0.000170278	4.69581e-05	0.000236503	6.98252e-05	8.33204e-05	0.000104931	3.90432e-05	4.29029e-05	5.7119e-05	8.01674e-05	0.000123063	9.33738e-05	0.000144765	8.26961e-05	7.86948e-05	8.89936e-05	0.000230413	0.000171095	5.24611e-05	3.67062e-05	5.99048e-05	0.000164326	6.05182e-05
level4	Cellular Processes~Cell Motility~Bacterial motility proteins~flagellar hook-basal body complex protein FliE (K02408)	5.68894e-05	8.74999e-05	2.44545e-05	6.14387e-05	0.000247865	0.000226349	6.77071e-05	6.52332e-05	6.20457e-05	9.21755e-05	8.38548e-05	5.60534e-05	0.000124914	9.58015e-05	0.000124221	2.51464e-05	7.53374e-05	1.31187e-05	9.36876e-05	0.000148099	7.28488e-05	0.000184615	0.00024454	9.68893e-05	3.01973e-05	0.0001757	5.94802e-05	0.000243284	8.70379e-05	8.82085e-05	0.000130871	4.67524e-05	6.38979e-05	7.33662e-05	9.76688e-05	0.000129967	9.75925e-05	0.000158529	9.34826e-05	0.000123336	0.000123094	0.000238705	0.000179883	8.32441e-05	4.81769e-05	9.10833e-05	0.000170308	7.58392e-05
level4	Cellular Processes~Cell Motility~Bacterial motility proteins~flagellar hook-length control protein FliK (K02414)	4.52712e-05	7.60652e-05	9.49411e-06	5.68143e-05	0.000241726	0.000217176	3.35827e-05	3.85552e-05	4.00976e-05	3.52215e-05	6.36398e-05	3.05504e-05	0.000107108	8.10068e-05	0.000105517	9.62395e-06	6.99419e-05	1.58057e-06	6.93547e-05	0.000127108	2.58613e-05	0.000162271	0.000230324	7.95264e-05	1.81184e-05	0.000165589	4.14796e-05	0.00023184	6.23555e-05	7.73213e-05	9.98602e-05	3.50643e-05	2.95148e-05	4.84877e-05	6.80294e-05	0.00011758	9.05613e-05	0.000139127	7.76625e-05	6.35281e-05	6.36262e-05	0.000222558	0.000156265	3.29508e-05	2.82179e-05	3.01275e-05	0.000159576	4.55801e-05
level4	Cellular Processes~Cell Motility~Bacterial motility proteins~flagellar L-ring protein precursor FlgH (K02393)	0	0	0	0	0	2.69784e-07	0	0	0	3.74697e-07	0	0	0	0	0	0	3.99668e-07	0	0	4.66453e-07	1.09273e-06	0	0	6.43071e-07	1.25822e-06	0	0	0	0	0	1.95039e-07	2.48683e-07	0	0	2.8228e-07	2.03074e-07	0	0	7.19097e-07	5.72325e-07	0	0	0	0	6.88241e-07	0	7.03753e-07	3.83026e-07
level4	Cellular Processes~Cell Motility~Bacterial motility proteins~flagellar motor switch protein FliG (K02410)	5.68894e-05	8.74999e-05	2.44545e-05	6.14387e-05	0.000247865	0.000226349	6.77071e-05	6.52332e-05	6.20457e-05	9.21755e-05	8.38548e-05	5.60534e-05	0.000124914	9.58015e-05	0.000124221	2.51464e-05	7.53374e-05	1.31187e-05	9.36876e-05	0.000148099	7.28488e-05	0.000184615	0.00024454	9.68893e-05	3.01973e-05	0.0001757	5.94802e-05	0.000243284	8.70379e-05	8.82085e-05	0.000130871	4.67524e-05	6.38979e-05	7.33662e-05	9.76688e-05	0.000129967	9.75925e-05	0.000158529	9.34826e-05	0.000123336	0.000123094	0.000238705	0.000179883	8.32441e-05	4.81769e-05	9.10833e-05	0.000170308	7.58392e-05
level4	Cellular Processes~Cell Motility~Bacterial motility proteins~flagellar motor switch protein FliM (K02416)	5.68894e-05	8.74999e-05	2.44545e-05	6.14387e-05	0.000247865	0.000226349	6.77071e-05	6.52332e-05	6.20457e-05	9.21755e-05	8.38548e-05	5.60534e-05	0.000124914	9.58015e-05	0.000124221	2.51464e-05	7.53374e-05	1.31187e-05	9.36876e-05	0.000148099	7.28488e-05	0.000184615	0.00024454	9.68893e-05	3.01973e-05	0.0001757	5.94802e-05	0.000243284	8.70379e-05	8.82085e-05	0.000130871	4.67524e-05	6.38979e-05	7.33662e-05	9.76688e-05	0.000129967	9.75925e-05	0.000158529	9.34826e-05	0.000123336	0.000123094	0.000238705	0.000179883	8.32441e-05	4.81769e-05	9.10833e-05	0.000170308	7.58392e-05
level4	Cellular Processes~Cell Motility~Bacterial motility proteins~flagellar motor switch protein FliN/FliY (K02417)	6.22979e-05	0.000107386	2.64684e-05	6.04478e-05	0.000247504	0.00022581	8.55818e-05	6.83395e-05	6.75328e-05	9.85454e-05	0.000118794	7.27898e-05	0.000124229	9.84694e-05	0.000128103	2.28181e-05	8.97254e-05	1.16172e-05	0.000108616	0.000154862	7.43058e-05	0.000184389	0.00024454	0.000116181	5.18387e-05	0.000175847	6.26108e-05	0.000242012	0.000117241	9.3541e-05	0.000156812	4.60064e-05	7.48518e-05	7.28585e-05	0.000101903	0.000132404	0.000120373	0.000178096	0.000101632	0.000136786	0.000138481	0.000234341	0.000180158	0.000111426	5.0471e-05	9.91406e-05	0.000171188	7.73713e-05
level4	Cellular Processes~Cell Motility~Bacterial motility proteins~flagellar M-ring protein FliF (K02409)	5.42853e-05	8.57598e-05	2.41668e-05	5.97872e-05	0.000245699	0.000223382	6.52696e-05	6.15786e-05	5.8247e-05	8.95527e-05	8.14839e-05	5.25999e-05	0.000119983	9.09508e-05	0.000120692	1.75404e-05	7.35389e-05	6.63839e-06	9.16892e-05	0.0001453	6.37427e-05	0.000179424	0.000239588	9.41027e-05	2.79325e-05	0.000171011	5.6741e-05	0.000241589	8.2816e-05	8.53201e-05	0.000129701	4.42656e-05	6.11594e-05	6.6258e-05	9.39991e-05	0.000125093	9.478e-05	0.00015571	8.9168e-05	0.00011933	0.000118519	0.000232595	0.000175764	8.19434e-05	4.08357e-05	8.58285e-05	0.00016591	7.08599e-05
level4	Cellular Processes~Cell Motility~Bacterial motility proteins~flagellar P-ring protein precursor FlgI (K02394)	0	0	0	0	0	2.69784e-07	0	0	0	3.74697e-07	0	0	0	0	0	0	3.99668e-07	0	0	4.66453e-07	1.09273e-06	0	0	6.43071e-07	1.25822e-06	0	0	0	0	0	1.95039e-07	2.48683e-07	0	0	2.8228e-07	2.03074e-07	0	0	7.19097e-07	5.72325e-07	0	0	0	0	6.88241e-07	0	7.03753e-07	3.83026e-07
level4	Cellular Processes~Cell Motility~Bacterial motility proteins~flagellar protein FlaG (K06603)	7.41165e-06	2.06321e-05	9.20641e-06	5.28505e-06	9.10084e-05	4.04677e-05	1.27289e-05	1.82726e-05	1.0763e-05	4.27155e-05	1.08562e-05	1.32828e-05	1.58882e-05	1.64924e-05	2.08211e-05	2.79405e-06	1.15904e-05	1.58057e-07	1.77501e-05	3.21852e-05	1.60267e-05	4.85234e-05	3.38618e-05	9.21734e-06	6.03946e-06	2.9894e-05	3.91317e-06	5.72183e-05	1.91613e-05	1.35535e-05	1.63833e-05	8.20654e-06	1.24753e-05	1.11699e-05	2.14533e-05	2.19319e-05	2.10935e-05	2.55371e-05	1.55804e-05	1.80283e-05	3.78431e-05	3.77477e-05	4.3117e-05	1.95103e-05	1.17001e-05	3.25798e-05	2.81501e-05	1.64701e-05
level4	Cellular Processes~Cell Motility~Bacterial motility proteins~flagellar protein FlbD (K02385)	4.36687e-05	7.18394e-05	2.07144e-05	5.68143e-05	0.000153005	0.000183993	6.20197e-05	5.04324e-05	5.67697e-05	8.50563e-05	7.43712e-05	4.96777e-05	0.000107382	7.76113e-05	0.000104458	2.45255e-05	6.15488e-05	1.30397e-05	8.24028e-05	0.000123843	6.62924e-05	0.000135188	0.000211317	9.04586e-05	2.6171e-05	0.000145367	5.90889e-05	0.000189456	7.14491e-05	7.82101e-05	0.000118584	3.92919e-05	6.26808e-05	4.39182e-05	8.41193e-05	0.000109254	7.62178e-05	0.000134318	7.76625e-05	0.000110745	0.000107707	0.000201175	0.000145005	8.15098e-05	4.01474e-05	8.23253e-05	0.000141982	6.74126e-05
level4	Cellular Processes~Cell Motility~Bacterial motility proteins~flagellar protein FlgJ (K02395)	4.56718e-05	7.48223e-05	1.23711e-05	5.68143e-05	0.000240763	0.000216502	2.8437e-05	4.54988e-05	3.65099e-05	7.26913e-05	6.40141e-05	3.98484e-05	0.000108478	8.34322e-05	0.00010587	9.9344e-06	6.31475e-05	1.1064e-06	7.4762e-05	0.000131073	3.93384e-05	0.000162046	0.000228088	7.52393e-05	1.25822e-05	0.000165296	4.14796e-05	0.000234807	6.56032e-05	8.53201e-05	8.09414e-05	3.70538e-05	3.01233e-05	5.40726e-05	7.02876e-05	0.000118392	8.91551e-05	0.000123374	7.167e-05	6.58174e-05	7.11117e-05	0.000224304	0.000170271	2.03775e-05	3.00532e-05	4.97455e-05	0.000156233	5.7837e-05
level4	Cellular Processes~Cell Motility~Bacterial motility proteins~flagellar protein FlhE (K03516)	0	0	0	0	0	2.69784e-07	0	0	0	3.74697e-07	0	0	0	0	0	0	3.99668e-07	0	0	0	0	0	0	0	1.25822e-06	0	0	0	0	0	0	2.48683e-07	0	0	0	0	0	0	0	5.72325e-07	0	0	0	0	4.58828e-07	0	0	0
level4	Cellular Processes~Cell Motility~Bacterial motility proteins~flagellar protein FliO/FliZ (K02418)	5.04794e-05	8.47655e-05	1.81251e-05	6.07781e-05	0.000245217	0.000223112	4.7395e-05	5.48178e-05	5.08606e-05	7.60636e-05	6.97542e-05	4.75524e-05	0.000118066	9.16784e-05	0.000116457	2.06449e-05	7.35389e-05	1.16172e-05	7.96991e-05	0.000140402	5.24511e-05	0.000174233	0.000241026	8.85294e-05	2.46611e-05	0.000174821	4.9306e-05	0.000238198	7.33977e-05	8.59866e-05	0.000105516	4.15301e-05	4.44243e-05	6.16885e-05	8.27079e-05	0.000126718	9.5905e-05	0.000146921	8.62916e-05	8.04117e-05	9.23204e-05	0.000235868	0.000175215	5.33282e-05	4.06062e-05	6.2357e-05	0.000167493	6.43484e-05
level4	Cellular Processes~Cell Motility~Bacterial motility proteins~flagellar protein FliS (K02422)	0.000142224	0.000159091	7.3939e-05	8.32396e-05	0.000408575	0.000364074	0.000155726	0.000130649	0.000101088	0.000164867	0.00018181	0.000129906	0.000190521	0.000161286	0.000197271	4.23764e-05	0.000152673	3.42193e-05	0.000178794	0.000240223	0.000115465	0.000303553	0.000325201	0.000162482	7.04604e-05	0.000291906	8.10027e-05	0.000327204	0.000179922	0.000158642	0.000180606	9.05206e-05	0.000127187	0.000125154	0.000161746	0.000214039	0.000200529	0.000268637	0.000171864	0.000225496	0.000207929	0.000314855	0.000291658	0.000152181	9.40597e-05	0.0001643	0.000255287	0.000133293
level4	Cellular Processes~Cell Motility~Bacterial motility proteins~flagellar protein FliT (K02423)	0	0	0	0	0	2.69784e-07	0	0	0	3.74697e-07	0	0	0	0	0	0	3.99668e-07	0	0	0	0	0	0	0	1.25822e-06	0	0	0	0	0	0	2.48683e-07	0	0	0	0	0	0	0	5.72325e-07	0	0	0	0	4.58828e-07	0	0	0
level4	Cellular Processes~Cell Motility~Bacterial motility proteins~flagellar transcriptional activator FlhC (K02402)	0	0	0	0	0	2.69784e-07	0	0	0	3.74697e-07	0	0	0	0	0	0	3.99668e-07	0	0	0	0	0	0	0	1.25822e-06	0	0	0	0	0	0	2.48683e-07	0	0	0	0	0	0	0	5.72325e-07	0	0	0	0	4.58828e-07	0	0	0
level4	Cellular Processes~Cell Motility~Bacterial motility proteins~flagellar transcriptional activator FlhD (K02403)	0	0	0	0	0	2.69784e-07	0	0	0	3.74697e-07	0	0	0	0	0	0	3.99668e-07	0	0	0	0	0	0	0	1.25822e-06	0	0	0	0	0	0	2.48683e-07	0	0	0	0	0	0	0	5.72325e-07	0	0	0	0	4.58828e-07	0	0	0
level4	Cellular Processes~Cell Motility~Bacterial motility proteins~flagellin (K02406)	0.000342739	0.000348011	0.000156797	0.00021966	0.000955347	0.000887591	0.000273808	0.000283042	0.00021104	0.000318493	0.000369984	0.000254498	0.000465414	0.000375687	0.000461946	0.000124801	0.000337919	8.69313e-05	0.000403433	0.000567673	0.000222553	0.000700994	0.000828336	0.0003434	0.000121041	0.000708223	0.000163571	0.000827335	0.000362117	0.000375275	0.000325131	0.000208148	0.000268676	0.000277725	0.000340429	0.000521087	0.000436494	0.000562314	0.000369616	0.000422376	0.00035639	0.000798374	0.000682732	0.000199439	0.000269102	0.000299874	0.000624581	0.000295313
level4	Cellular Processes~Cell Motility~Bacterial motility proteins~flagellum-specific ATP synthase [EC:3.6.3.14] (K02412)	4.36687e-05	7.18394e-05	2.07144e-05	5.68143e-05	0.000153005	0.000184398	6.20197e-05	5.04324e-05	5.67697e-05	8.50563e-05	7.43712e-05	4.96777e-05	0.000107793	7.76113e-05	0.000104458	2.45255e-05	6.19485e-05	1.30397e-05	8.24028e-05	0.000124076	6.73852e-05	0.000135188	0.000211317	9.06729e-05	2.79325e-05	0.000145367	5.90889e-05	0.000189456	7.14491e-05	7.82101e-05	0.000118584	3.92919e-05	6.26808e-05	4.4172e-05	8.44016e-05	0.000109457	7.62178e-05	0.000134318	7.79022e-05	0.000111317	0.000107707	0.000201175	0.000145005	8.19434e-05	4.08357e-05	8.23253e-05	0.000142686	6.74126e-05
level4	Cellular Processes~Cell Motility~Bacterial motility proteins~FliZ protein (K02425)	0	0	0	0	0	2.69784e-07	0	0	0	3.74697e-07	0	0	0	0	0	0	3.99668e-07	0	0	0	0	0	0	0	1.25822e-06	0	0	0	0	0	0	2.48683e-07	0	0	0	0	0	0	0	5.72325e-07	0	0	0	0	4.58828e-07	0	0	0
level4	Cellular Processes~Cell Motility~Bacterial motility proteins~leader peptidase (prepilin peptidase) / N-methyltransferase [EC:3.4.23.43 2.1.1.-] (K02654)	0.000654629	0.00084492	0.000732773	0.00100185	0.00109439	0.000963265	0.000675446	0.000622913	0.00076101	0.000749769	0.000680072	0.000719928	0.000844402	0.000725181	0.00084096	0.000771934	0.000751775	0.000756777	0.000674621	0.000831219	0.000697892	0.00097927	0.00100579	0.000663006	0.000696803	0.000918653	0.000830767	0.00101806	0.000815818	0.000814318	0.000831258	0.000701535	0.00070166	0.000597084	0.000699207	0.000774725	0.000890145	0.000908059	0.000690573	0.000716265	0.000783892	0.00101984	0.00088541	0.000722316	0.000644194	0.000806437	0.000963086	0.000684085
level4	Cellular Processes~Cell Motility~Bacterial motility proteins~major type 1 subunit fimbrin (pilin) (K07345)	0	0	0	0	0	1.48381e-06	0	0	0	3.74697e-07	1.24784e-07	0	1.36967e-07	0	0	9.3135e-07	1.99834e-06	0	0	1.39936e-06	3.64244e-07	0	0	2.14357e-07	4.02631e-06	1.46539e-07	0	0	0	0	0	2.48683e-07	0	0	0	0	0	0	0	8.58488e-07	0	2.18195e-07	0	4.33563e-07	9.17655e-07	0	0	0
level4	Cellular Processes~Cell Motility~Bacterial motility proteins~methyl-accepting chemotaxis protein (K03406)	0.00121291	0.00154915	0.00048794	0.00111647	0.0041097	0.00410558	0.000888046	0.00101121	0.000863575	0.00134854	0.00151812	0.00101348	0.00215819	0.00178676	0.00211916	0.000377352	0.00139504	0.000209188	0.00163583	0.00259488	0.00108909	0.00303734	0.00418609	0.00158431	0.000386777	0.00321375	0.000960684	0.00406208	0.0015105	0.00167396	0.00155056	0.000858951	0.000944776	0.00112461	0.00164513	0.00240378	0.0017862	0.00249335	0.00161126	0.00158477	0.00156446	0.0041038	0.00312145	0.00082377	0.000841949	0.00114239	0.00297318	0.0012954
level4	Cellular Processes~Cell Motility~Bacterial motility proteins~methyl-accepting chemotaxis protein I, serine sensor receptor (K05874)	0	0	0	0	0	5.39569e-07	0	0	0	3.74697e-07	0	0	0	0	0	0	7.99335e-07	0	0	0	0	0	0	0	1.25822e-06	0	0	0	0	0	0	2.48683e-07	0	0	0	0	0	0	0	5.72325e-07	0	0	0	0	4.58828e-07	0	0	0
level4	Cellular Processes~Cell Motility~Bacterial motility proteins~methyl-accepting chemotaxis protein II, aspartate sensor receptor (K05875)	0	0	0	0	0	5.39569e-07	0	0	0	3.74697e-07	0	0	0	0	0	0	7.99335e-07	0	0	0	0	0	0	0	1.25822e-06	0	0	0	0	0	0	2.48683e-07	0	0	0	0	0	0	0	5.72325e-07	0	0	0	0	4.58828e-07	0	0	0
level4	Cellular Processes~Cell Motility~Bacterial motility proteins~methyl-accepting chemotaxis protein III, ribose and galactose sensor receptor (K05876)	0	0	0	0	0	2.69784e-07	0	0	0	0	0	0	0	0	0	0	3.99668e-07	0	0	0	0	0	0	0	0	0	0	0	0	0	0	0	0	0	0	0	0	0	0	0	0	0	0	0	0	0	0	0
level4	Cellular Processes~Cell Motility~Bacterial motility proteins~methyl-accepting chemotaxis protein IV, peptide sensor receptor (K05877)	0	0	0	0	0	2.69784e-07	0	0	0	0	0	0	0	0	0	0	3.99668e-07	0	0	0	0	0	0	0	0	0	0	0	0	0	0	0	0	0	0	0	0	0	0	0	0	0	0	0	0	0	0	0
level4	Cellular Processes~Cell Motility~Bacterial motility proteins~minor fimbrial subunit (K07348)	0	0	0	0	0	2.69784e-07	0	0	0	3.74697e-07	0	0	0	0	0	1.55225e-07	3.99668e-07	0	0	2.33226e-07	0	0	0	0	1.50986e-06	0	0	0	0	0	0	2.48683e-07	0	0	0	0	0	0	0	5.72325e-07	0	0	0	0	4.58828e-07	0	0	0
level4	Cellular Processes~Cell Motility~Bacterial motility proteins~minor fimbrial subunit (K07349)	0	0	0	0	0	2.69784e-07	0	0	0	3.74697e-07	0	0	0	0	0	6.209e-07	3.99668e-07	0	0	9.32905e-07	0	0	0	0	2.01315e-06	0	0	0	0	0	0	2.48683e-07	0	0	0	0	0	0	0	5.72325e-07	0	0	0	0	4.58828e-07	0	0	0
level4	Cellular Processes~Cell Motility~Bacterial motility proteins~minor fimbrial subunit (K07350)	0	0	0	0	0	0	0	0	0	3.74697e-07	0	0	0	0	0	1.55225e-07	0	0	0	2.33226e-07	0	0	0	0	1.50986e-06	0	0	0	0	0	0	2.48683e-07	0	0	0	0	0	0	0	5.72325e-07	0	0	0	0	4.58828e-07	0	0	0
level4	Cellular Processes~Cell Motility~Bacterial motility proteins~negative regulator of flagellin synthesis FlgM (K02398)	4.56718e-05	8.17825e-05	1.7262e-05	5.74749e-05	0.000242448	0.000217716	4.49575e-05	5.04324e-05	4.57957e-05	7.19419e-05	6.65098e-05	4.1708e-05	0.00011108	8.41598e-05	0.000110105	1.45911e-05	7.0941e-05	3.08211e-06	7.72305e-05	0.000136904	4.26166e-05	0.000164528	0.000231123	8.5314e-05	2.51644e-05	0.000166468	4.53928e-05	0.000235231	6.62528e-05	8.19873e-05	0.000103956	3.68051e-05	4.10772e-05	5.68651e-05	7.79092e-05	0.00012022	9.28113e-05	0.000142776	8.10182e-05	7.69778e-05	8.64984e-05	0.000224959	0.000167799	5.11604e-05	3.46415e-05	5.64016e-05	0.000161335	5.70709e-05
level4	Cellular Processes~Cell Motility~Bacterial motility proteins~outer membrane usher protein (K07347)	0	0	0	0	0	1.7536e-06	0	0	0	7.49395e-07	1.24784e-07	0	1.36967e-07	0	0	1.55225e-06	2.39801e-06	0	0	2.33226e-06	3.64244e-07	0	0	2.14357e-07	6.03946e-06	1.46539e-07	0	0	0	0	0	4.97366e-07	0	0	0	0	0	0	0	1.43081e-06	0	2.18195e-07	0	4.33563e-07	1.37648e-06	0	0	0
level4	Cellular Processes~Cell Motility~Bacterial motility proteins~pilus assembly protein CpaB (K02279)	4.68737e-05	4.2507e-05	3.22224e-05	1.32126e-05	0.000108464	5.58454e-05	6.3103e-05	6.70604e-05	5.33931e-05	0.000101168	4.7917e-05	4.35676e-05	3.3283e-05	5.72383e-05	5.01117e-05	2.66987e-05	6.2548e-05	1.27236e-05	5.83049e-05	8.69934e-05	9.79817e-05	7.60576e-05	4.47231e-05	6.04486e-05	5.91364e-05	4.1324e-05	4.69581e-05	6.69667e-05	5.81335e-05	3.44391e-05	9.8885e-05	3.23288e-05	5.11183e-05	7.31123e-05	8.92004e-05	4.71131e-05	4.07807e-05	6.78225e-05	6.39996e-05	9.95846e-05	0.000105628	6.02217e-05	5.8771e-05	0.00010102	4.72592e-05	0.000100192	4.34568e-05	7.73713e-05
level4	Cellular Processes~Cell Motility~Bacterial motility proteins~pilus assembly protein CpaC (K02280)	0	0	0	0	0	0	0	0	0	3.74697e-07	0	0	0	0	0	0	0	0	0	2.33226e-07	0	0	0	0	0	0	0	0	0	0	0	0	0	0	0	0	0	0	4.79398e-07	0	0	0	0	0	0	0	0	0
level4	Cellular Processes~Cell Motility~Bacterial motility proteins~pilus assembly protein CpaD (K02281)	0	0	0	0	0	0	0	0	0	0	0	0	0	0	0	0	0	0	0	0	0	0	0	0	0	0	0	0	0	0	0	0	0	0	0	0	0	0	0	0	0	0	0	0	0	0	0	0
level4	Cellular Processes~Cell Motility~Bacterial motility proteins~pilus assembly protein CpaE (K02282)	9.01417e-06	2.23721e-06	3.1647e-06	3.30316e-06	2.40763e-06	1.61871e-06	2.43746e-06	2.92361e-05	1.43507e-05	2.24818e-06	1.39758e-05	1.06262e-06	2.60238e-06	1.94028e-06	2.8232e-06	2.17315e-06	2.59784e-05	3.16114e-06	7.75832e-06	2.40223e-05	9.83459e-06	2.93397e-06	3.19451e-07	7.9312e-06	3.07006e-05	4.68925e-06	1.56527e-06	0	4.87153e-06	1.17759e-05	2.86708e-05	1.98946e-06	2.43421e-06	2.53862e-06	7.90383e-06	6.49835e-06	3.09371e-06	1.49243e-06	1.05468e-05	7.72639e-06	4.99029e-06	8.72778e-07	0	6.50344e-06	1.42237e-05	5.60512e-06	1.58344e-06	3.06421e-06
level4	Cellular Processes~Cell Motility~Bacterial motility proteins~pilus assembly protein CpaF (K02283)	0.000492174	0.000551846	0.000438168	0.000609763	0.000841226	0.000811242	0.000443617	0.000517663	0.000514093	0.000530571	0.000530706	0.00044524	0.000608956	0.000525089	0.000616869	0.00041057	0.000519168	0.000689445	0.000519455	0.000654433	0.000461133	0.000717018	0.000820989	0.000498808	0.000427795	0.000720386	0.000491103	0.000814196	0.000523851	0.000563912	0.000554887	0.000465783	0.000461891	0.000457206	0.000531533	0.000614704	0.00057768	0.000647548	0.000519907	0.000539989	0.000520238	0.000827176	0.000703604	0.000437899	0.000471904	0.000511468	0.000715189	0.00049487
level4	Cellular Processes~Cell Motility~Bacterial motility proteins~pilus assembly protein Flp/PilA (K02651)	2.00315e-07	2.48579e-06	5.75401e-07	0	4.33373e-06	2.42806e-06	5.41657e-07	0	2.1104e-07	2.62288e-06	8.73487e-07	1.06262e-06	9.5877e-07	7.27606e-07	1.4116e-06	0	3.99668e-07	1.26446e-05	8.22852e-07	2.33226e-07	2.18546e-06	1.80552e-06	1.59725e-07	3.21535e-06	2.51644e-07	5.86156e-07	1.56527e-06	1.27152e-06	2.59815e-06	4.22157e-06	9.75197e-07	4.72498e-06	6.08552e-07	1.77704e-06	5.64559e-07	8.12294e-07	4.21869e-06	6.63301e-07	9.58796e-07	1.71698e-06	1.28916e-05	1.30917e-06	4.66873e-06	3.03494e-06	8.2589e-06	3.5032e-06	8.79692e-07	4.21329e-06
level4	Cellular Processes~Cell Motility~Bacterial motility proteins~prepilin peptidase CpaA [EC:3.4.23.43] (K02278)	0.0001272	0.000183451	0.000244833	0.000140715	0.000203806	0.00023107	0.000129456	9.83066e-05	0.000153848	0.000188847	0.000161969	0.000211994	0.000279687	0.000203245	0.000176097	0.000254569	0.000145679	4.41769e-05	0.000167039	0.000185881	0.000166824	0.000193191	0.000284471	0.000161625	0.00012859	0.000220248	7.3959e-05	0.000273377	0.000154915	0.000183527	0.000184897	0.00013976	0.000180436	0.000133532	0.000150737	0.000191092	0.000147936	0.000174614	0.000162276	0.000145657	0.000121846	0.000258561	0.000224923	8.15098e-05	0.00012916	0.000155542	0.000223794	0.000147082
level4	Cellular Processes~Cell Motility~Bacterial motility proteins~purine-binding chemotaxis protein CheW (K03408)	0.000125798	0.000194886	5.9554e-05	0.000123538	0.000411344	0.000422752	0.000141372	0.000146363	0.000116072	0.000236059	0.000182559	0.000150361	0.000233529	0.000215371	0.000243854	4.25316e-05	0.000165662	2.16538e-05	0.000185259	0.000303427	0.000194871	0.000319352	0.000457134	0.000216286	8.32942e-05	0.000331178	0.000143222	0.000434012	0.000190639	0.00018686	0.000220785	9.62404e-05	0.000128404	0.00015181	0.000219331	0.000264605	0.000202216	0.000303294	0.000194396	0.000216053	0.000250762	0.000458427	0.000351253	0.000181229	9.9795e-05	0.000190224	0.000321087	0.000176192
level4	Cellular Processes~Cell Motility~Bacterial motility proteins~RNA polymerase sigma factor for flagellar operon FliA (K02405)	8.59351e-05	9.96802e-05	2.90577e-05	6.63935e-05	0.000255209	0.000232419	7.79986e-05	7.03495e-05	6.3523e-05	0.000110536	8.56017e-05	8.15564e-05	0.000129708	0.000139943	0.00013869	2.6233e-05	9.11242e-05	1.31187e-05	9.67439e-05	0.000166057	0.000116922	0.000194771	0.000247574	0.000113609	3.64884e-05	0.000183174	9.11769e-05	0.000260238	0.000105875	0.000100429	0.000133212	6.29168e-05	6.7245e-05	0.000108653	0.000139728	0.000147228	0.000111655	0.000163338	0.000117213	0.000138789	0.000140144	0.000261615	0.000190868	0.000100153	5.64358e-05	0.000103344	0.00017629	0.00010878
level4	Cellular Processes~Cell Motility~Bacterial motility proteins~twitching motility protein PilI (K02659)	0	0	0	0	0	0	0	0	0	0	0	0	0	0	0	4.65675e-07	0	0	0	0	0	0	0	0	0	0	0	0	0	0	0	0	0	0	0	0	0	0	0	0	0	0	0	0	0	0	0	0
level4	Cellular Processes~Cell Motility~Bacterial motility proteins~twitching motility protein PilJ (K02660)	0	0	0	0	0	0	0	0	0	0	0	0	0	0	0	6.209e-07	0	0	0	0	0	0	0	0	0	0	0	0	0	0	0	0	0	0	0	0	0	0	0	0	0	0	0	0	0	0	0	0
level4	Cellular Processes~Cell Motility~Bacterial motility proteins~twitching motility protein PilT (K02669)	0.000159851	0.000140447	0.000115368	4.92171e-05	0.000195138	0.000180081	0.0002061	0.000169752	0.000126413	0.000187723	0.00021101	0.00015169	0.000115189	0.000144309	0.000144336	9.1738e-05	0.000151074	3.74595e-05	0.000217586	0.000156262	0.000143876	0.000168591	0.000126982	0.000175773	0.000118524	0.000162658	0.00011583	0.000128847	0.000159786	0.000117093	0.000131066	0.000122849	0.000147574	0.00015841	0.00016344	0.000138902	0.000131905	0.000156705	0.000131115	0.000218342	0.00018672	0.000113898	0.000166152	0.000175159	0.000106219	0.000194077	0.000127379	0.000169298
level4	Cellular Processes~Cell Motility~Bacterial motility proteins~twitching motility two-component system response regulator PilG (K02657)	0	0	0	0	0	0	0	0	0	0	0	0	0	0	0	6.209e-07	0	0	0	0	0	0	0	0	0	0	0	0	0	0	0	0	0	0	0	0	0	0	0	0	0	0	0	0	0	0	0	0
level4	Cellular Processes~Cell Motility~Bacterial motility proteins~twitching motility two-component system response regulator PilH (K02658)	0	0	0	0	0	0	0	0	0	0	0	0	0	0	0	6.209e-07	0	0	0	0	0	0	0	0	0	0	0	0	0	0	0	0	0	0	0	0	0	0	0	0	0	0	0	0	0	0	0	0
level4	Cellular Processes~Cell Motility~Bacterial motility proteins~two-component system, chemotaxis family, CheB/CheR fusion protein [EC:2.1.1.80 3.1.1.61] (K13924)	0	0	0	0	0	0	0	0	0	3.74697e-07	0	0	0	0	0	3.1045e-07	0	0	0	0	7.28488e-07	0	0	0	0	0	0	0	0	0	0	0	0	0	0	0	0	0	0	8.58488e-07	0	0	0	0	0	0	0	0
level4	Cellular Processes~Cell Motility~Bacterial motility proteins~two-component system, chemotaxis family, response regulator CheB [EC:3.1.1.61] (K03412)	4.78753e-05	8.65055e-05	2.64684e-05	5.87962e-05	0.000242328	0.000220414	6.85196e-05	6.43195e-05	5.36041e-05	0.000120278	7.03781e-05	5.84443e-05	0.000112587	8.99806e-05	0.000121045	1.49016e-05	7.27395e-05	2.44988e-06	8.51064e-05	0.000148565	7.02991e-05	0.000167462	0.00023272	9.17447e-05	3.19588e-05	0.000167201	5.71323e-05	0.000237774	7.37224e-05	8.57645e-05	0.000115853	3.85459e-05	6.93749e-05	6.52426e-05	9.68219e-05	0.000122859	9.39363e-05	0.00015571	8.62916e-05	0.000100729	0.000129332	0.000228013	0.000181531	9.3216e-05	4.22121e-05	0.000100192	0.000162743	7.16259e-05
level4	Cellular Processes~Cell Motility~Bacterial motility proteins~two-component system, chemotaxis family, response regulator CheV (K03415)	4.96781e-05	7.28337e-05	1.06449e-05	5.6484e-05	0.000243171	0.000215962	2.54579e-05	4.31233e-05	4.07307e-05	4.19661e-05	7.51199e-05	3.18787e-05	0.000113409	8.1977e-05	0.000104811	1.2418e-05	6.2548e-05	2.84503e-06	8.02869e-05	0.000128974	3.82456e-05	0.000168816	0.000229845	7.30957e-05	1.15756e-05	0.000164124	4.0697e-05	0.000236926	7.30729e-05	7.86544e-05	9.3814e-05	3.77998e-05	2.58634e-05	5.40726e-05	6.94408e-05	0.000117783	8.57801e-05	0.000121716	7.28685e-05	8.49903e-05	5.94677e-05	0.000223213	0.000157638	9.53839e-06	3.34944e-05	4.62423e-05	0.000157113	5.40067e-05
level4	Cellular Processes~Cell Motility~Bacterial motility proteins~two-component system, chemotaxis family, response regulator CheY (K03413)	0.00019711	0.000231676	0.000101271	0.000140715	0.000561339	0.000542806	0.00018308	0.000180168	0.000146251	0.000281772	0.000241582	0.000195257	0.000290644	0.000262666	0.000296789	5.94512e-05	0.000210425	3.48516e-05	0.000253674	0.000371763	0.000212354	0.000428812	0.000521025	0.000237507	8.60623e-05	0.00042848	0.000142831	0.000514965	0.000250072	0.000235963	0.000232097	0.000129564	0.000169786	0.000189127	0.000271553	0.000325933	0.000266903	0.000359343	0.000243774	0.000303333	0.000291516	0.000520394	0.000442705	0.000179495	0.000127783	0.000242071	0.000387944	0.000221772
level4	Cellular Processes~Cell Motility~Bacterial motility proteins~two-component system, chemotaxis family, response regulator PixG (K11522)	0	0	0	0	0	0	0	0	0	0	0	0	0	0	0	3.1045e-07	0	0	0	0	0	0	0	0	0	0	0	0	0	0	0	0	0	0	0	0	0	0	0	0	0	0	0	0	0	0	0	0
level4	Cellular Processes~Cell Motility~Bacterial motility proteins~two-component system, chemotaxis family, response regulator PixH (K11523)	0	0	0	0	0	0	0	0	0	0	0	0	0	0	0	3.1045e-07	0	0	0	0	0	0	0	0	0	0	0	0	0	0	0	0	0	0	0	0	0	0	0	0	0	0	0	0	0	0	0	0
level4	Cellular Processes~Cell Motility~Bacterial motility proteins~two-component system, chemotaxis family, sensor kinase CheA [EC:2.7.13.3] (K03407)	6.43011e-05	9.37143e-05	3.53871e-05	6.34206e-05	0.000254125	0.000236466	9.47899e-05	9.90375e-05	6.94321e-05	0.000145008	9.10922e-05	7.65089e-05	0.000130119	0.000100895	0.000133749	3.27525e-05	8.15322e-05	1.50944e-05	0.000106265	0.000166057	0.000101624	0.000188677	0.000246137	0.000108893	3.7495e-05	0.000180536	7.04371e-05	0.000250065	9.09352e-05	9.93179e-05	0.000138283	4.94879e-05	8.00245e-05	8.58054e-05	0.000119687	0.000137684	0.000102374	0.000174614	0.000100913	0.000160537	0.000164264	0.000242196	0.000198009	0.000102321	5.64358e-05	0.000124714	0.000174355	9.00112e-05
level4	Cellular Processes~Cell Motility~Bacterial motility proteins~two-component system, NtrC family, response regulator PilR (K02667)	0	0	0	0	0	0	0	0	0	0	0	0	0	0	0	0	0	0	0	0	0	0	0	0	0	0	0	0	0	0	1.95039e-07	0	0	0	0	0	0	0	0	0	0	0	0	0	0	0	0	0
level4	Cellular Processes~Cell Motility~Bacterial motility proteins~type IV pili sensor histidine kinase and response regulator (K02487)	0	0	0	0	0	0	0	0	0	0	0	0	0	0	0	3.1045e-07	0	0	0	0	0	0	0	0	0	0	0	0	0	0	0	0	0	0	0	0	0	0	0	0	0	0	0	0	0	0	0	0
level4	Cellular Processes~Cell Motility~Bacterial motility proteins~type IV pilus assembly protein PilA (K02650)	5.76907e-05	0.000130255	3.13593e-05	0.000254673	2.87712e-05	1.96943e-05	0.000109686	3.30734e-05	0.000104676	9.81707e-05	4.62948e-05	5.12716e-05	1.05465e-05	1.57648e-05	0.000107281	1.44359e-05	7.8135e-05	3.39822e-06	4.43165e-05	5.29424e-05	7.21203e-05	6.02593e-05	1.43753e-05	5.83051e-05	0.000125067	4.39617e-05	0.000230877	8.47679e-06	0.000108797	9.24301e-05	0.000107467	1.51697e-05	4.44243e-05	3.35098e-05	4.06483e-05	2.59934e-05	0.000122342	9.70078e-05	4.2187e-05	8.95689e-05	0.000132243	2.53106e-05	2.33436e-05	0.000181663	2.47767e-05	0.000134173	5.4189e-05	7.2392e-05
level4	Cellular Processes~Cell Motility~Bacterial motility proteins~type IV pilus assembly protein PilB (K02652)	7.632e-05	0.000154368	4.89091e-05	0.000262931	0.000127243	6.62321e-05	0.000125664	6.04823e-05	0.000133799	0.00011803	7.52447e-05	6.42888e-05	3.90356e-05	4.4384e-05	0.000133043	3.36838e-05	9.79186e-05	1.69121e-05	7.54673e-05	8.55941e-05	9.57962e-05	0.000129772	5.63831e-05	8.20987e-05	0.000138404	8.08896e-05	0.000239486	7.03574e-05	0.000140949	0.000109539	0.000142964	3.82972e-05	5.50739e-05	5.68651e-05	7.84737e-05	5.60483e-05	0.000148498	0.000133489	6.54378e-05	0.000141364	0.000172581	6.89495e-05	6.45383e-05	0.00019597	4.61122e-05	0.000165351	8.95526e-05	9.46075e-05
level4	Cellular Processes~Cell Motility~Bacterial motility proteins~type IV pilus assembly protein PilC (K02653)	0.000130806	0.000214524	9.43657e-05	0.000286714	0.000153607	9.92807e-05	0.000228308	0.000146912	0.000195212	0.000175358	0.000169831	0.000124593	7.19078e-05	0.000107686	0.000189507	8.50633e-05	0.000161865	2.63955e-05	0.000177971	0.000134105	0.000154439	0.000152341	9.47172e-05	0.000171271	0.000200309	0.000123239	0.000328707	0.000104688	0.00018934	0.000152865	0.000200891	0.000106934	0.000134794	0.000124392	0.000151866	0.000104786	0.00017381	0.000165328	0.000112179	0.00019688	0.000249515	9.79694e-05	0.000107106	0.000290487	9.13067e-05	0.000242772	0.000126324	0.00017083
level4	Cellular Processes~Cell Motility~Bacterial motility proteins~type IV pilus assembly protein PilE (K02655)	0	0	0	0	0	0	0	0	2.1104e-07	7.49395e-07	0	2.65656e-07	0	0	0	0	0	0	0	0	0	0	0	4.28714e-07	0	0	0	0	3.24768e-07	0	0	4.97366e-07	0	2.53862e-07	0	0	2.81246e-07	0	0	0	4.15858e-07	0	0	4.33563e-07	0	1.05096e-06	0	3.83026e-07
level4	Cellular Processes~Cell Motility~Bacterial motility proteins~type IV pilus assembly protein PilF (K02656)	0	0	0	0	0	0	0	0	0	0	0	0	0	0	0	0	0	0	0	0	0	0	0	0	0	0	0	0	0	0	0	0	0	0	0	0	0	0	0	0	0	0	0	0	0	0	0	0
level4	Cellular Processes~Cell Motility~Bacterial motility proteins~type IV pilus assembly protein PilM (K02662)	6.43011e-05	0.000149893	4.34428e-05	0.000258968	0.000115927	5.1259e-05	0.000120519	5.35387e-05	0.000123458	0.000129645	6.62602e-05	5.60534e-05	2.80783e-05	3.10445e-05	0.000122809	1.55225e-05	9.13241e-05	6.63839e-06	7.19408e-05	7.88305e-05	7.64913e-05	0.000117359	4.58412e-05	6.81655e-05	0.000133623	6.98991e-05	0.000228138	6.56951e-05	0.000133805	9.99845e-05	0.000140818	2.5117e-05	5.44654e-05	4.29027e-05	6.37952e-05	4.16301e-05	0.000141467	0.000115249	5.29735e-05	0.000120761	0.000160105	5.89125e-05	6.06934e-05	0.00019597	3.21179e-05	0.000174109	8.04038e-05	8.96282e-05
level4	Cellular Processes~Cell Motility~Bacterial motility proteins~type IV pilus assembly protein PilN (K02663)	7.81228e-06	2.13778e-05	2.3016e-06	6.60632e-07	1.08343e-06	2.15828e-06	1.86872e-05	5.11633e-06	7.59744e-06	7.49395e-06	3.64369e-05	1.7799e-05	3.01328e-06	6.30592e-06	7.05799e-06	6.209e-07	1.5587e-05	1.58057e-07	1.61044e-05	8.39615e-06	4.37093e-06	4.7395e-06	4.47231e-06	2.1007e-05	2.1893e-05	4.39617e-06	5.08712e-06	0	3.34511e-05	7.33219e-06	2.67204e-05	1.98946e-06	1.15625e-05	2.0309e-06	6.77471e-06	5.88913e-06	2.41872e-05	2.15573e-05	1.10262e-05	1.51666e-05	1.82977e-05	8.72778e-07	3.84483e-06	2.94823e-05	5.50593e-06	1.05096e-05	4.39846e-06	4.59632e-06
level4	Cellular Processes~Cell Motility~Bacterial motility proteins~type IV pilus assembly protein PilO (K02664)	0	0	0	0	0	0	0	0	0	0	0	0	0	0	0	3.1045e-07	0	0	0	0	0	0	0	0	2.51644e-07	0	0	0	0	0	1.95039e-07	0	0	0	0	0	0	0	0	0	0	0	0	0	0	0	0	0
level4	Cellular Processes~Cell Motility~Bacterial motility proteins~type IV pilus assembly protein PilP (K02665)	0	0	0	0	0	0	0	0	0	0	0	0	0	0	0	0	0	0	0	0	0	0	0	0	0	0	0	0	0	0	0	0	0	0	0	0	0	0	0	0	0	0	0	0	0	0	0	0
level4	Cellular Processes~Cell Motility~Bacterial motility proteins~type IV pilus assembly protein PilQ (K02666)	0	0	0	0	0	0	0	1.82726e-07	2.1104e-07	7.49395e-07	0	5.31312e-07	0	2.42535e-07	0	6.209e-07	0	0	0	0	0	0	0	6.43071e-07	0	1.46539e-07	0	0	3.24768e-07	2.22188e-07	1.95039e-07	4.97366e-07	3.04276e-07	2.53862e-07	0	0	2.81246e-07	1.65825e-07	2.39699e-07	2.86163e-07	1.24757e-06	0	5.49262e-07	8.67126e-07	2.29414e-07	1.40128e-06	0	7.66053e-07
level4	Cellular Processes~Cell Motility~Bacterial motility proteins~type IV pilus assembly protein PilV (K02671)	0	0	0	0	0	0	0	0	0	0	0	0	0	0	0	0	0	0	0	0	0	0	0	0	0	0	0	0	0	0	0	0	0	0	0	0	0	0	0	0	0	0	0	0	0	0	0	0
level4	Cellular Processes~Cell Motility~Bacterial motility proteins~type IV pilus assembly protein PilW (K02672)	0	0	0	0	0	0	0	0	0	0	0	0	0	0	0	0	0	0	0	0	0	0	0	0	0	0	0	0	0	0	0	0	0	0	0	0	0	0	0	0	0	0	0	0	0	0	0	0
level4	Cellular Processes~Cell Motility~Bacterial motility proteins~type IV pilus assembly protein PilX (K02673)	0	0	0	0	0	0	0	0	0	0	0	0	0	0	0	0	0	0	0	0	0	0	0	0	0	0	0	0	0	0	0	0	0	0	0	0	0	0	0	0	0	0	0	0	0	0	0	0
level4	Cellular Processes~Cell Motility~Bacterial motility proteins~type IV pilus assembly protein PilY1 (K02674)	0	0	0	0	0	0	0	0	0	0	0	0	0	0	0	0	0	0	0	0	0	0	0	0	0	0	0	0	0	0	0	0	0	0	0	0	0	0	0	0	0	0	0	0	0	0	0	0
level4	Cellular Processes~Cell Motility~Cytoskeleton proteins~cell division protein FtsZ (K03531)	0.000344942	0.000357457	0.000382929	0.000431062	0.000183823	0.000211916	0.000405159	0.0003258	0.00035117	0.000388936	0.000302476	0.00039078	0.000301328	0.000324027	0.000317257	0.000370367	0.000371491	0.000383446	0.000339133	0.000305293	0.000416331	0.000282564	0.000199337	0.000350045	0.000428298	0.000272856	0.000468407	0.000192423	0.000372185	0.000365943	0.000358482	0.000369294	0.000369391	0.000372924	0.000335348	0.0002841	0.000370964	0.000302963	0.000335339	0.000372298	0.000388411	0.000205757	0.000257604	0.000418388	0.000307414	0.000423537	0.000281149	0.000368088
level4	Cellular Processes~Cell Motility~Cytoskeleton proteins~chromosome partitioning protein (K03496)	0.0015887	0.00157201	0.00153977	0.00167569	0.00173325	0.00163139	0.00151474	0.00157893	0.00153806	0.00149579	0.00149865	0.00152062	0.00162964	0.00160267	0.00161205	0.00154651	0.00154631	0.00185432	0.00151228	0.00159667	0.00146645	0.00164303	0.00171162	0.00147199	0.00149099	0.00163611	0.0017214	0.00173774	0.00155174	0.00157309	0.00149595	0.00143117	0.00149186	0.00153104	0.00157653	0.00160184	0.00155192	0.0015173	0.00155732	0.00147116	0.00145342	0.00168621	0.00162499	0.0014533	0.00158227	0.00145453	0.00163253	0.00160871
level4	Cellular Processes~Cell Motility~Cytoskeleton proteins~chromosome partitioning protein, ParB family (K03497)	0.00131166	0.0012153	0.00123193	0.000965183	0.00136079	0.00141569	0.00128725	0.00136003	0.00118478	0.00134554	0.00126132	0.00132111	0.00136666	0.00143702	0.00127432	0.00126415	0.00128413	0.00122146	0.00138545	0.00136577	0.00126793	0.00131081	0.00153448	0.00134573	0.00116134	0.00135256	0.00123969	0.00152964	0.00123152	0.00123514	0.0012701	0.00113673	0.00125362	0.00129724	0.00140434	0.00135491	0.00111064	0.00126707	0.00130013	0.00133008	0.00125589	0.00147172	0.00139897	0.00123349	0.00129596	0.00121946	0.00131162	0.00137928
level4	Cellular Processes~Cell Motility~Cytoskeleton proteins~rod shape-determining protein MreB and related proteins (K03569)	0.000795651	0.000699253	0.000807287	0.000419501	0.000835568	0.000878148	0.000751278	0.000842549	0.000720912	0.000825458	0.00084304	0.000815564	0.000834952	0.000842325	0.000732973	0.0007724	0.000761767	0.000813124	0.000874104	0.000793436	0.000741237	0.000772312	0.000843031	0.000831919	0.000672393	0.000815636	0.000432014	0.000863785	0.000713841	0.000716778	0.000728472	0.000678905	0.000796594	0.000792304	0.000804215	0.000835648	0.000629711	0.000761636	0.000816415	0.000839601	0.000713612	0.000806229	0.000853827	0.00065468	0.000820613	0.000731469	0.000750553	0.000748051
level4	Cellular Processes~Cell Motility~Cytoskeleton proteins~septum site-determining protein MinD (K03609)	0.000428273	0.000406427	0.000415152	0.000262601	0.000565552	0.000612006	0.000398389	0.000430685	0.000384093	0.000432775	0.000470685	0.000424784	0.000515681	0.000474399	0.000440419	0.000416313	0.000423648	0.000405811	0.000492536	0.000483012	0.000383185	0.000498324	0.000629318	0.000456366	0.000320846	0.000541169	0.0002614	0.000601852	0.00040726	0.00041238	0.000416994	0.000346167	0.000420813	0.000391202	0.000452777	0.000503622	0.000362245	0.000473431	0.000447758	0.000451565	0.00038051	0.000594798	0.000541847	0.000335144	0.000409274	0.000381148	0.000508462	0.00041635
level4	Cellular Processes~Cell Motility~Flagellar assembly~chemotaxis protein MotA (K02556)	4.68737e-05	9.47086e-05	2.47422e-05	5.78053e-05	0.000151921	0.000185881	7.39362e-05	5.3356e-05	5.99353e-05	8.9178e-05	0.000100451	6.82736e-05	0.000107108	8.51299e-05	0.00011081	2.43703e-05	7.83349e-05	1.54106e-05	8.91031e-05	0.000131773	6.81136e-05	0.00013248	0.000214511	0.000109322	5.20903e-05	0.000149909	6.26108e-05	0.000185218	9.6781e-05	8.46535e-05	0.000129311	3.82972e-05	7.42433e-05	4.29027e-05	9.08941e-05	0.000116158	0.000100405	0.000154549	8.77298e-05	9.55784e-05	0.000122262	0.000202266	0.000149674	0.000116195	4.9324e-05	8.61788e-05	0.000147084	6.77957e-05
level4	Cellular Processes~Cell Motility~Flagellar assembly~chemotaxis protein MotB (K02557)	0.000118386	0.000159836	0.000216926	8.29093e-05	6.01907e-05	6.79857e-05	0.000162497	9.8672e-05	0.000156381	0.000204959	0.00015311	0.000209071	0.000200657	0.0001722	0.00011928	0.000183321	0.000125496	3.6116e-05	0.000136829	0.000111016	0.000243679	0.00010788	0.000107176	0.000181775	0.00016382	8.73373e-05	8.76551e-05	8.68871e-05	0.000159137	0.000109539	0.000192699	0.00012459	0.000171612	0.000211467	0.000162029	0.00011961	0.000114749	0.000126525	0.000173063	0.000179996	0.000167591	9.62238e-05	0.000114246	0.00018253	0.000112413	0.000173058	9.9933e-05	0.000156658
level4	Cellular Processes~Cell Motility~Flagellar assembly~flagella basal body P-ring formation protein FlgA (K02386)	0	0	0	0	0	2.69784e-07	0	0	0	3.74697e-07	0	0	0	0	0	0	3.99668e-07	0	0	4.66453e-07	1.09273e-06	0	0	0	1.25822e-06	0	0	0	0	0	1.95039e-07	2.48683e-07	0	0	2.8228e-07	2.03074e-07	0	0	7.19097e-07	5.72325e-07	0	0	0	0	6.88241e-07	0	7.03753e-07	0
level4	Cellular Processes~Cell Motility~Flagellar assembly~flagella synthesis protein FlgN (K02399)	0	0	0	0	0	2.69784e-07	0	0	0	3.74697e-07	0	0	0	0	0	0	3.99668e-07	0	0	0	0	0	0	0	1.25822e-06	0	0	0	0	0	0	2.48683e-07	0	0	0	0	0	0	0	5.72325e-07	0	0	0	0	4.58828e-07	0	0	0
level4	Cellular Processes~Cell Motility~Flagellar assembly~flagellar assembly protein FliH (K02411)	4.60724e-06	1.31747e-05	1.4385e-05	3.30316e-06	2.64839e-06	7.68886e-06	4.08951e-05	2.04653e-05	1.79384e-05	5.09588e-05	7.11268e-06	1.91272e-05	7.12229e-06	9.94395e-06	1.7645e-05	6.98512e-06	1.15904e-05	6.16422e-06	1.18726e-05	1.86581e-05	2.76825e-05	1.03818e-05	9.58353e-06	2.25075e-05	1.96282e-05	6.88734e-06	1.83919e-05	4.66224e-06	1.13669e-05	7.11001e-06	3.68624e-05	6.71444e-06	3.89473e-05	1.37086e-05	2.73811e-05	8.32601e-06	9.84362e-06	3.38284e-05	1.77377e-05	3.57703e-05	6.36262e-05	9.60056e-06	1.97734e-05	7.544e-05	1.30766e-05	4.83442e-05	9.67661e-06	1.87683e-05
level4	Cellular Processes~Cell Motility~Flagellar assembly~flagellar basal-body rod modification protein FlgD (K02389)	5.68894e-05	8.74999e-05	2.44545e-05	6.14387e-05	0.000247745	0.000226079	6.66238e-05	6.37713e-05	6.14126e-05	9.18008e-05	8.38548e-05	5.44595e-05	0.000124366	9.53164e-05	0.000124221	2.39046e-05	7.49377e-05	1.20123e-05	9.34525e-05	0.000147632	6.73852e-05	0.000184163	0.00024454	9.62462e-05	2.9694e-05	0.000175554	5.94802e-05	0.000243284	8.67132e-05	8.79863e-05	0.000130676	4.67524e-05	6.35936e-05	7.03198e-05	9.73865e-05	0.000128952	9.73112e-05	0.000158032	9.30032e-05	0.000121905	0.000122678	0.000238268	0.000179609	8.28105e-05	4.77181e-05	8.58285e-05	0.000169956	7.54562e-05
level4	Cellular Processes~Cell Motility~Flagellar assembly~flagellar basal-body rod protein FlgB (K02387)	5.68894e-05	8.74999e-05	2.44545e-05	6.14387e-05	0.000247865	0.000226349	6.77071e-05	6.52332e-05	6.20457e-05	9.21755e-05	8.38548e-05	5.60534e-05	0.000124914	9.58015e-05	0.000124221	2.51464e-05	7.53374e-05	1.31187e-05	9.36876e-05	0.000148099	7.28488e-05	0.000184615	0.00024454	9.68893e-05	3.01973e-05	0.0001757	5.94802e-05	0.000243284	8.70379e-05	8.82085e-05	0.000130871	4.67524e-05	6.38979e-05	7.33662e-05	9.76688e-05	0.000129967	9.75925e-05	0.000158529	9.34826e-05	0.000123336	0.000123094	0.000238705	0.000179883	8.32441e-05	4.81769e-05	9.10833e-05	0.000170308	7.58392e-05
level4	Cellular Processes~Cell Motility~Flagellar assembly~flagellar basal-body rod protein FlgC (K02388)	5.68894e-05	8.74999e-05	2.44545e-05	6.14387e-05	0.000247865	0.000226349	6.77071e-05	6.52332e-05	6.22568e-05	9.21755e-05	8.38548e-05	5.60534e-05	0.000124914	9.58015e-05	0.000124221	2.51464e-05	7.53374e-05	1.31187e-05	9.36876e-05	0.000148565	7.39415e-05	0.000184615	0.00024454	9.68893e-05	3.01973e-05	0.000175847	5.94802e-05	0.000243284	8.70379e-05	8.82085e-05	0.000131066	4.67524e-05	6.38979e-05	7.33662e-05	9.7951e-05	0.00013017	9.75925e-05	0.000158529	9.37223e-05	0.000123336	0.000123094	0.000238705	0.000179883	8.32441e-05	4.84063e-05	9.10833e-05	0.000170308	7.58392e-05
level4	Cellular Processes~Cell Motility~Flagellar assembly~flagellar basal-body rod protein FlgF (K02391)	0	0	0	0	0	2.69784e-07	0	0	0	3.74697e-07	0	0	0	0	0	0	3.99668e-07	0	0	0	0	0	0	0	1.25822e-06	0	0	0	0	0	0	2.48683e-07	0	0	0	0	0	0	0	5.72325e-07	0	0	0	0	4.58828e-07	0	0	0
level4	Cellular Processes~Cell Motility~Flagellar assembly~flagellar basal-body rod protein FlgG (K02392)	0.00020973	0.00023615	9.58042e-05	0.000144018	0.00056471	0.000547258	0.000187142	0.000176513	0.00015026	0.000219198	0.0002452	0.000181177	0.000294479	0.000263636	0.000299259	7.03169e-05	0.000225213	4.29125e-05	0.000249442	0.000365932	0.000189407	0.000434454	0.000531886	0.00024651	9.93994e-05	0.000435368	0.000143613	0.000511998	0.000252345	0.00023863	0.000251406	0.000141749	0.000168265	0.000189381	0.000256874	0.000333447	0.000278434	0.00037377	0.000257916	0.000299899	0.000271555	0.000525412	0.000427326	0.000186866	0.000139025	0.000202135	0.000396389	0.000209132
level4	Cellular Processes~Cell Motility~Flagellar assembly~flagellar biosynthesis protein FlhA (K02400)	5.22822e-05	8.65055e-05	2.27283e-05	6.14387e-05	0.000245578	0.000225675	6.06656e-05	6.0665e-05	5.55035e-05	8.84286e-05	7.21251e-05	5.41938e-05	0.000119435	9.55589e-05	0.000122809	2.3439e-05	7.53374e-05	1.27236e-05	8.22852e-05	0.000145533	6.70209e-05	0.000176264	0.000242463	9.26022e-05	3.14555e-05	0.000175847	5.75236e-05	0.000238198	7.79444e-05	8.73198e-05	0.000114098	4.32709e-05	6.20723e-05	6.87967e-05	9.45637e-05	0.000129967	9.703e-05	0.000156705	9.1565e-05	9.27167e-05	0.00011644	0.00023805	0.000179334	8.28105e-05	4.79475e-05	8.19749e-05	0.00016978	6.97108e-05
level4	Cellular Processes~Cell Motility~Flagellar assembly~flagellar biosynthesis protein FlhG (K04562)	4.56718e-05	7.90482e-05	1.40973e-05	5.71446e-05	0.000241846	0.000217311	4.44159e-05	4.78742e-05	4.34742e-05	7.11925e-05	6.51372e-05	3.93171e-05	0.000108204	8.29471e-05	0.000109399	1.02448e-05	6.99419e-05	7.90285e-08	7.51146e-05	0.000135038	4.00668e-05	0.000163625	0.000230803	8.33848e-05	1.98799e-05	0.000166029	4.50015e-05	0.000234383	6.52785e-05	8.13207e-05	0.000103176	3.55617e-05	3.98601e-05	5.40726e-05	7.50864e-05	0.000119204	9.16863e-05	0.000142278	7.98197e-05	7.5547e-05	8.31716e-05	0.000224304	0.000166701	4.55241e-05	2.9365e-05	5.3599e-05	0.00016028	5.55388e-05
level4	Cellular Processes~Cell Motility~Flagellar assembly~flagellar biosynthetic protein FlhB (K02401)	1.68265e-05	2.53551e-05	1.26588e-05	8.25789e-06	9.69071e-05	4.72123e-05	2.5187e-05	3.08807e-05	2.44806e-05	5.58299e-05	2.68285e-05	2.3909e-05	3.02697e-05	2.57087e-05	3.07023e-05	1.61434e-05	1.51874e-05	1.31187e-05	3.2679e-05	4.19807e-05	4.44378e-05	6.72557e-05	4.60009e-05	1.90778e-05	1.20789e-05	3.88329e-05	1.21308e-05	6.52713e-05	3.73484e-05	2.02191e-05	3.62773e-05	1.76565e-05	2.25164e-05	2.61478e-05	3.27444e-05	3.10702e-05	2.61559e-05	3.25018e-05	2.54081e-05	5.78049e-05	5.53091e-05	5.01847e-05	5.32784e-05	2.55802e-05	2.61532e-05	5.95544e-05	3.72989e-05	3.40894e-05
level4	Cellular Processes~Cell Motility~Flagellar assembly~flagellar biosynthetic protein FliP (K02419)	5.68894e-05	8.74999e-05	2.44545e-05	6.14387e-05	0.000247865	0.000226349	6.77071e-05	6.52332e-05	6.20457e-05	9.21755e-05	8.38548e-05	5.60534e-05	0.000124914	9.58015e-05	0.000124221	2.51464e-05	7.53374e-05	1.31187e-05	9.36876e-05	0.000148099	7.28488e-05	0.000184615	0.00024454	9.68893e-05	3.01973e-05	0.0001757	5.94802e-05	0.000243284	8.70379e-05	8.82085e-05	0.000130871	4.67524e-05	6.38979e-05	7.33662e-05	9.76688e-05	0.000129967	9.75925e-05	0.000158529	9.34826e-05	0.000123336	0.000123094	0.000238705	0.000179883	8.32441e-05	4.81769e-05	9.10833e-05	0.000170308	7.58392e-05
level4	Cellular Processes~Cell Motility~Flagellar assembly~flagellar biosynthetic protein FliQ (K02420)	5.22822e-05	8.65055e-05	2.24406e-05	6.14387e-05	0.000245578	0.000225675	6.06656e-05	6.0665e-05	5.52924e-05	8.80539e-05	7.21251e-05	5.41938e-05	0.000119435	9.55589e-05	0.000122809	2.3439e-05	7.53374e-05	1.27236e-05	8.22852e-05	0.000145533	6.66567e-05	0.000176264	0.000242463	9.26022e-05	3.01973e-05	0.0001757	5.75236e-05	0.000238198	7.79444e-05	8.73198e-05	0.000114098	4.30222e-05	6.20723e-05	6.87967e-05	9.45637e-05	0.000129967	9.703e-05	0.000156705	9.1565e-05	9.21444e-05	0.00011644	0.00023805	0.000179334	8.28105e-05	4.74887e-05	8.19749e-05	0.000169077	6.97108e-05
level4	Cellular Processes~Cell Motility~Flagellar assembly~flagellar biosynthetic protein FliR (K02421)	1.68265e-05	2.53551e-05	1.26588e-05	8.25789e-06	9.69071e-05	4.72123e-05	2.5187e-05	3.08807e-05	2.44806e-05	5.58299e-05	2.68285e-05	2.3909e-05	3.02697e-05	2.57087e-05	3.07023e-05	1.61434e-05	1.51874e-05	1.31187e-05	3.2679e-05	4.19807e-05	4.44378e-05	6.72557e-05	4.60009e-05	1.90778e-05	1.20789e-05	3.88329e-05	1.21308e-05	6.52713e-05	3.73484e-05	2.02191e-05	3.62773e-05	1.76565e-05	2.25164e-05	2.61478e-05	3.27444e-05	3.10702e-05	2.61559e-05	3.25018e-05	2.54081e-05	5.78049e-05	5.53091e-05	5.01847e-05	5.32784e-05	2.55802e-05	2.61532e-05	5.95544e-05	3.72989e-05	3.40894e-05
level4	Cellular Processes~Cell Motility~Flagellar assembly~flagellar biosynthetic protein FliR/FlhB (K13820)	0	4.47442e-06	1.7262e-06	0	9.63052e-07	1.7536e-06	1.67914e-05	2.37544e-06	7.17536e-06	1.49879e-06	1.12305e-06	1.59394e-06	0	0	4.2348e-06	4.65675e-07	7.59369e-06	0	1.05795e-06	3.26517e-06	7.28488e-07	1.80552e-06	2.55561e-06	1.22183e-05	8.5559e-06	1.46539e-06	5.08712e-06	0	3.24768e-07	8.88751e-07	2.37948e-05	1.4921e-06	1.00411e-05	7.61587e-07	5.08103e-06	1.01537e-06	6.18742e-06	1.97332e-05	8.14976e-06	1.20188e-05	1.53867e-05	4.36389e-07	1.09852e-06	2.68809e-05	2.29414e-07	4.20384e-06	3.87064e-06	7.66053e-07
level4	Cellular Processes~Cell Motility~Flagellar assembly~flagellar FliJ protein (K02413)	5.22822e-05	8.65055e-05	2.24406e-05	6.14387e-05	0.000245578	0.000225675	6.01239e-05	6.02996e-05	5.48704e-05	8.76792e-05	7.21251e-05	5.1006e-05	0.000118614	9.55589e-05	0.000122456	2.32837e-05	7.53374e-05	1.26446e-05	8.19326e-05	0.000145067	6.15572e-05	0.000176264	0.000242463	9.15304e-05	2.94424e-05	0.0001757	5.71323e-05	0.000238198	7.76197e-05	8.70976e-05	0.000113903	4.30222e-05	6.14637e-05	6.82889e-05	9.37168e-05	0.000129967	9.67487e-05	0.000156373	9.08459e-05	9.07136e-05	0.00011644	0.000237832	0.000179334	8.2377e-05	4.72592e-05	7.91724e-05	0.000169605	6.81787e-05
level4	Cellular Processes~Cell Motility~Flagellar assembly~flagellar hook protein FlgE (K02390)	5.52869e-05	8.6257e-05	2.07144e-05	6.07781e-05	0.000247745	0.000224056	5.6874e-05	6.32232e-05	5.95132e-05	8.46816e-05	8.24821e-05	5.20686e-05	0.000124503	9.33761e-05	0.000119986	2.4836e-05	7.41384e-05	1.31187e-05	9.18068e-05	0.000146466	6.95706e-05	0.000183261	0.000243262	9.47457e-05	2.84358e-05	0.000175114	5.32192e-05	0.000243284	8.44398e-05	8.79863e-05	0.00012385	4.57577e-05	5.11183e-05	7.0066e-05	8.92004e-05	0.000128749	9.703e-05	0.00014974	8.98871e-05	0.00011561	0.000103964	0.000237177	0.000177961	5.76639e-05	4.68004e-05	8.26756e-05	0.000169253	7.43071e-05
level4	Cellular Processes~Cell Motility~Flagellar assembly~flagellar hook-associated protein 1 FlgK (K02396)	0.000161654	0.000193395	7.13497e-05	0.000134439	0.000551106	0.00053215	0.000131081	0.000138506	0.000112906	0.000168988	0.000186053	0.000127781	0.000271058	0.000215614	0.000265381	4.67227e-05	0.000184646	3.08211e-05	0.000208182	0.000325118	0.000119108	0.000400826	0.00051176	0.000195279	5.18387e-05	0.000421153	0.000102916	0.000500131	0.000179922	0.000217522	0.000192894	0.000110913	0.000115625	0.000135309	0.00019195	0.000302986	0.000238216	0.000331816	0.000209257	0.000211188	0.000194206	0.000496174	0.000403982	9.88524e-05	0.000104613	0.000149937	0.000378443	0.000155892
level4	Cellular Processes~Cell Motility~Flagellar assembly~flagellar hook-associated protein 2 (K02407)	0.00014623	0.000182208	5.9554e-05	0.000129484	0.000538707	0.000517042	0.000108331	0.00010525	9.72894e-05	0.000143134	0.000171703	0.000110247	0.000259142	0.000198151	0.0002495	3.5857e-05	0.000174455	2.17328e-05	0.000194311	0.000309025	8.59616e-05	0.000385479	0.0005001	0.000177273	4.12696e-05	0.00040606	8.80464e-05	0.000491654	0.000169529	0.000199747	0.000187238	9.62404e-05	0.000103149	0.000111192	0.000174449	0.000285318	0.000229778	0.000311752	0.000195834	0.000176562	0.000167175	0.000481774	0.000385582	8.58455e-05	8.71772e-05	0.000128568	0.000365424	0.000139422
level4	Cellular Processes~Cell Motility~Flagellar assembly~flagellar hook-associated protein 3 FlgL (K02397)	4.80756e-05	8.30254e-05	1.78374e-05	5.91265e-05	0.000243291	0.000220279	4.60408e-05	5.26251e-05	4.85392e-05	7.38154e-05	6.8132e-05	4.56928e-05	0.000113409	8.77978e-05	0.000113634	1.44359e-05	7.214e-05	5.84811e-06	7.82885e-05	0.000138536	4.88087e-05	0.000169493	0.000236074	8.61715e-05	2.44095e-05	0.000170278	4.69581e-05	0.000236503	6.98252e-05	8.33204e-05	0.000104931	3.90432e-05	4.29029e-05	5.7119e-05	8.01674e-05	0.000123063	9.33738e-05	0.000144765	8.26961e-05	7.86948e-05	8.89936e-05	0.000230413	0.000171095	5.24611e-05	3.67062e-05	5.99048e-05	0.000164326	6.05182e-05
level4	Cellular Processes~Cell Motility~Flagellar assembly~flagellar hook-basal body complex protein FliE (K02408)	5.68894e-05	8.74999e-05	2.44545e-05	6.14387e-05	0.000247865	0.000226349	6.77071e-05	6.52332e-05	6.20457e-05	9.21755e-05	8.38548e-05	5.60534e-05	0.000124914	9.58015e-05	0.000124221	2.51464e-05	7.53374e-05	1.31187e-05	9.36876e-05	0.000148099	7.28488e-05	0.000184615	0.00024454	9.68893e-05	3.01973e-05	0.0001757	5.94802e-05	0.000243284	8.70379e-05	8.82085e-05	0.000130871	4.67524e-05	6.38979e-05	7.33662e-05	9.76688e-05	0.000129967	9.75925e-05	0.000158529	9.34826e-05	0.000123336	0.000123094	0.000238705	0.000179883	8.32441e-05	4.81769e-05	9.10833e-05	0.000170308	7.58392e-05
level4	Cellular Processes~Cell Motility~Flagellar assembly~flagellar hook-length control protein FliK (K02414)	4.52712e-05	7.60652e-05	9.49411e-06	5.68143e-05	0.000241726	0.000217176	3.35827e-05	3.85552e-05	4.00976e-05	3.52215e-05	6.36398e-05	3.05504e-05	0.000107108	8.10068e-05	0.000105517	9.62395e-06	6.99419e-05	1.58057e-06	6.93547e-05	0.000127108	2.58613e-05	0.000162271	0.000230324	7.95264e-05	1.81184e-05	0.000165589	4.14796e-05	0.00023184	6.23555e-05	7.73213e-05	9.98602e-05	3.50643e-05	2.95148e-05	4.84877e-05	6.80294e-05	0.00011758	9.05613e-05	0.000139127	7.76625e-05	6.35281e-05	6.36262e-05	0.000222558	0.000156265	3.29508e-05	2.82179e-05	3.01275e-05	0.000159576	4.55801e-05
level4	Cellular Processes~Cell Motility~Flagellar assembly~flagellar L-ring protein precursor FlgH (K02393)	0	0	0	0	0	2.69784e-07	0	0	0	3.74697e-07	0	0	0	0	0	0	3.99668e-07	0	0	4.66453e-07	1.09273e-06	0	0	6.43071e-07	1.25822e-06	0	0	0	0	0	1.95039e-07	2.48683e-07	0	0	2.8228e-07	2.03074e-07	0	0	7.19097e-07	5.72325e-07	0	0	0	0	6.88241e-07	0	7.03753e-07	3.83026e-07
level4	Cellular Processes~Cell Motility~Flagellar assembly~flagellar motor switch protein FliG (K02410)	5.68894e-05	8.74999e-05	2.44545e-05	6.14387e-05	0.000247865	0.000226349	6.77071e-05	6.52332e-05	6.20457e-05	9.21755e-05	8.38548e-05	5.60534e-05	0.000124914	9.58015e-05	0.000124221	2.51464e-05	7.53374e-05	1.31187e-05	9.36876e-05	0.000148099	7.28488e-05	0.000184615	0.00024454	9.68893e-05	3.01973e-05	0.0001757	5.94802e-05	0.000243284	8.70379e-05	8.82085e-05	0.000130871	4.67524e-05	6.38979e-05	7.33662e-05	9.76688e-05	0.000129967	9.75925e-05	0.000158529	9.34826e-05	0.000123336	0.000123094	0.000238705	0.000179883	8.32441e-05	4.81769e-05	9.10833e-05	0.000170308	7.58392e-05
level4	Cellular Processes~Cell Motility~Flagellar assembly~flagellar motor switch protein FliM (K02416)	5.68894e-05	8.74999e-05	2.44545e-05	6.14387e-05	0.000247865	0.000226349	6.77071e-05	6.52332e-05	6.20457e-05	9.21755e-05	8.38548e-05	5.60534e-05	0.000124914	9.58015e-05	0.000124221	2.51464e-05	7.53374e-05	1.31187e-05	9.36876e-05	0.000148099	7.28488e-05	0.000184615	0.00024454	9.68893e-05	3.01973e-05	0.0001757	5.94802e-05	0.000243284	8.70379e-05	8.82085e-05	0.000130871	4.67524e-05	6.38979e-05	7.33662e-05	9.76688e-05	0.000129967	9.75925e-05	0.000158529	9.34826e-05	0.000123336	0.000123094	0.000238705	0.000179883	8.32441e-05	4.81769e-05	9.10833e-05	0.000170308	7.58392e-05
level4	Cellular Processes~Cell Motility~Flagellar assembly~flagellar motor switch protein FliN/FliY (K02417)	6.22979e-05	0.000107386	2.64684e-05	6.04478e-05	0.000247504	0.00022581	8.55818e-05	6.83395e-05	6.75328e-05	9.85454e-05	0.000118794	7.27898e-05	0.000124229	9.84694e-05	0.000128103	2.28181e-05	8.97254e-05	1.16172e-05	0.000108616	0.000154862	7.43058e-05	0.000184389	0.00024454	0.000116181	5.18387e-05	0.000175847	6.26108e-05	0.000242012	0.000117241	9.3541e-05	0.000156812	4.60064e-05	7.48518e-05	7.28585e-05	0.000101903	0.000132404	0.000120373	0.000178096	0.000101632	0.000136786	0.000138481	0.000234341	0.000180158	0.000111426	5.0471e-05	9.91406e-05	0.000171188	7.73713e-05
level4	Cellular Processes~Cell Motility~Flagellar assembly~flagellar M-ring protein FliF (K02409)	5.42853e-05	8.57598e-05	2.41668e-05	5.97872e-05	0.000245699	0.000223382	6.52696e-05	6.15786e-05	5.8247e-05	8.95527e-05	8.14839e-05	5.25999e-05	0.000119983	9.09508e-05	0.000120692	1.75404e-05	7.35389e-05	6.63839e-06	9.16892e-05	0.0001453	6.37427e-05	0.000179424	0.000239588	9.41027e-05	2.79325e-05	0.000171011	5.6741e-05	0.000241589	8.2816e-05	8.53201e-05	0.000129701	4.42656e-05	6.11594e-05	6.6258e-05	9.39991e-05	0.000125093	9.478e-05	0.00015571	8.9168e-05	0.00011933	0.000118519	0.000232595	0.000175764	8.19434e-05	4.08357e-05	8.58285e-05	0.00016591	7.08599e-05
level4	Cellular Processes~Cell Motility~Flagellar assembly~flagellar P-ring protein precursor FlgI (K02394)	0	0	0	0	0	2.69784e-07	0	0	0	3.74697e-07	0	0	0	0	0	0	3.99668e-07	0	0	4.66453e-07	1.09273e-06	0	0	6.43071e-07	1.25822e-06	0	0	0	0	0	1.95039e-07	2.48683e-07	0	0	2.8228e-07	2.03074e-07	0	0	7.19097e-07	5.72325e-07	0	0	0	0	6.88241e-07	0	7.03753e-07	3.83026e-07
level4	Cellular Processes~Cell Motility~Flagellar assembly~flagellar protein FliO/FliZ (K02418)	5.04794e-05	8.47655e-05	1.81251e-05	6.07781e-05	0.000245217	0.000223112	4.7395e-05	5.48178e-05	5.08606e-05	7.60636e-05	6.97542e-05	4.75524e-05	0.000118066	9.16784e-05	0.000116457	2.06449e-05	7.35389e-05	1.16172e-05	7.96991e-05	0.000140402	5.24511e-05	0.000174233	0.000241026	8.85294e-05	2.46611e-05	0.000174821	4.9306e-05	0.000238198	7.33977e-05	8.59866e-05	0.000105516	4.15301e-05	4.44243e-05	6.16885e-05	8.27079e-05	0.000126718	9.5905e-05	0.000146921	8.62916e-05	8.04117e-05	9.23204e-05	0.000235868	0.000175215	5.33282e-05	4.06062e-05	6.2357e-05	0.000167493	6.43484e-05
level4	Cellular Processes~Cell Motility~Flagellar assembly~flagellar protein FliS (K02422)	0.000142224	0.000159091	7.3939e-05	8.32396e-05	0.000408575	0.000364074	0.000155726	0.000130649	0.000101088	0.000164867	0.00018181	0.000129906	0.000190521	0.000161286	0.000197271	4.23764e-05	0.000152673	3.42193e-05	0.000178794	0.000240223	0.000115465	0.000303553	0.000325201	0.000162482	7.04604e-05	0.000291906	8.10027e-05	0.000327204	0.000179922	0.000158642	0.000180606	9.05206e-05	0.000127187	0.000125154	0.000161746	0.000214039	0.000200529	0.000268637	0.000171864	0.000225496	0.000207929	0.000314855	0.000291658	0.000152181	9.40597e-05	0.0001643	0.000255287	0.000133293
level4	Cellular Processes~Cell Motility~Flagellar assembly~flagellar protein FliT (K02423)	0	0	0	0	0	2.69784e-07	0	0	0	3.74697e-07	0	0	0	0	0	0	3.99668e-07	0	0	0	0	0	0	0	1.25822e-06	0	0	0	0	0	0	2.48683e-07	0	0	0	0	0	0	0	5.72325e-07	0	0	0	0	4.58828e-07	0	0	0
level4	Cellular Processes~Cell Motility~Flagellar assembly~flagellar transcriptional activator FlhC (K02402)	0	0	0	0	0	2.69784e-07	0	0	0	3.74697e-07	0	0	0	0	0	0	3.99668e-07	0	0	0	0	0	0	0	1.25822e-06	0	0	0	0	0	0	2.48683e-07	0	0	0	0	0	0	0	5.72325e-07	0	0	0	0	4.58828e-07	0	0	0
level4	Cellular Processes~Cell Motility~Flagellar assembly~flagellar transcriptional activator FlhD (K02403)	0	0	0	0	0	2.69784e-07	0	0	0	3.74697e-07	0	0	0	0	0	0	3.99668e-07	0	0	0	0	0	0	0	1.25822e-06	0	0	0	0	0	0	2.48683e-07	0	0	0	0	0	0	0	5.72325e-07	0	0	0	0	4.58828e-07	0	0	0
level4	Cellular Processes~Cell Motility~Flagellar assembly~flagellin (K02406)	0.000342739	0.000348011	0.000156797	0.00021966	0.000955347	0.000887591	0.000273808	0.000283042	0.00021104	0.000318493	0.000369984	0.000254498	0.000465414	0.000375687	0.000461946	0.000124801	0.000337919	8.69313e-05	0.000403433	0.000567673	0.000222553	0.000700994	0.000828336	0.0003434	0.000121041	0.000708223	0.000163571	0.000827335	0.000362117	0.000375275	0.000325131	0.000208148	0.000268676	0.000277725	0.000340429	0.000521087	0.000436494	0.000562314	0.000369616	0.000422376	0.00035639	0.000798374	0.000682732	0.000199439	0.000269102	0.000299874	0.000624581	0.000295313
level4	Cellular Processes~Cell Motility~Flagellar assembly~flagellum-specific ATP synthase [EC:3.6.3.14] (K02412)	4.36687e-05	7.18394e-05	2.07144e-05	5.68143e-05	0.000153005	0.000184398	6.20197e-05	5.04324e-05	5.67697e-05	8.50563e-05	7.43712e-05	4.96777e-05	0.000107793	7.76113e-05	0.000104458	2.45255e-05	6.19485e-05	1.30397e-05	8.24028e-05	0.000124076	6.73852e-05	0.000135188	0.000211317	9.06729e-05	2.79325e-05	0.000145367	5.90889e-05	0.000189456	7.14491e-05	7.82101e-05	0.000118584	3.92919e-05	6.26808e-05	4.4172e-05	8.44016e-05	0.000109457	7.62178e-05	0.000134318	7.79022e-05	0.000111317	0.000107707	0.000201175	0.000145005	8.19434e-05	4.08357e-05	8.23253e-05	0.000142686	6.74126e-05
level4	Cellular Processes~Cell Motility~Flagellar assembly~negative regulator of flagellin synthesis FlgM (K02398)	4.56718e-05	8.17825e-05	1.7262e-05	5.74749e-05	0.000242448	0.000217716	4.49575e-05	5.04324e-05	4.57957e-05	7.19419e-05	6.65098e-05	4.1708e-05	0.00011108	8.41598e-05	0.000110105	1.45911e-05	7.0941e-05	3.08211e-06	7.72305e-05	0.000136904	4.26166e-05	0.000164528	0.000231123	8.5314e-05	2.51644e-05	0.000166468	4.53928e-05	0.000235231	6.62528e-05	8.19873e-05	0.000103956	3.68051e-05	4.10772e-05	5.68651e-05	7.79092e-05	0.00012022	9.28113e-05	0.000142776	8.10182e-05	7.69778e-05	8.64984e-05	0.000224959	0.000167799	5.11604e-05	3.46415e-05	5.64016e-05	0.000161335	5.70709e-05
level4	Cellular Processes~Transport and Catabolism~Lysosome~alpha-N-acetylglucosaminidase [EC:3.2.1.50] (K01205)	4.0063e-07	1.98863e-06	2.5893e-06	6.60632e-07	5.1764e-06	5.39569e-06	2.43746e-06	1.82726e-07	2.1104e-07	1.94843e-05	1.99654e-06	1.32828e-06	1.64361e-06	1.94028e-06	4.2348e-06	7.60602e-06	7.99335e-07	2.80551e-05	3.99671e-06	1.39936e-06	1.45698e-05	1.35414e-06	7.98627e-07	5.57328e-06	1.50986e-06	8.79234e-07	3.91317e-06	5.08608e-06	5.84583e-06	1.28869e-05	1.56032e-06	6.71444e-06	3.65131e-06	6.34655e-06	5.36331e-06	2.03074e-06	1.04061e-05	2.48738e-06	6.23217e-06	3.43395e-06	1.95453e-05	2.18195e-06	8.78819e-06	6.93701e-06	1.44531e-05	1.12102e-05	3.6947e-06	7.2775e-06
level4	Cellular Processes~Transport and Catabolism~Lysosome~arylsulfatase A [EC:3.1.6.8] (K01134)	2.40378e-06	3.72869e-06	5.75401e-07	1.65158e-06	1.3242e-06	3.64209e-06	1.35414e-06	2.00999e-06	2.32144e-06	3.37228e-06	1.99654e-06	1.32828e-06	3.83508e-06	4.1231e-06	4.2348e-06	2.63882e-06	1.199e-06	5.84811e-06	1.1755e-06	1.86581e-06	3.2782e-06	6.09364e-06	4.95149e-06	2.35793e-06	5.03288e-07	4.24963e-06	2.73922e-06	1.69536e-06	5.19629e-06	3.33282e-06	9.75197e-07	4.72498e-06	1.52138e-06	2.79248e-06	2.25824e-06	3.45225e-06	3.6562e-06	2.32155e-06	2.87639e-06	2.57546e-06	5.40615e-06	6.32764e-06	5.76725e-06	2.16781e-06	4.81769e-06	2.45224e-06	3.51877e-06	4.97934e-06
level4	Cellular Processes~Transport and Catabolism~Lysosome~arylsulfatase B [EC:3.1.6.12] (K01135)	2.00315e-07	7.45737e-07	5.75401e-07	3.30316e-07	4.81526e-07	1.07914e-06	2.70828e-07	0	0	7.49395e-07	6.23919e-07	2.65656e-07	1.36967e-07	4.85071e-07	3.529e-07	7.4508e-06	0	3.39822e-06	2.35101e-07	0	1.09273e-06	2.2569e-07	0	4.28714e-07	0	1.46539e-07	3.91317e-07	8.47679e-07	4.22199e-06	4.22157e-06	5.85118e-07	4.97366e-07	3.04276e-07	1.26931e-06	0	2.03074e-07	5.62493e-07	3.31651e-07	2.39699e-07	5.72325e-07	1.66343e-06	4.36389e-07	8.23893e-07	8.67126e-07	9.17655e-07	1.05096e-06	3.51877e-07	1.91513e-06
level4	Cellular Processes~Transport and Catabolism~Lysosome~beta-glucuronidase [EC:3.2.1.31] (K01195)	5.80913e-05	6.86078e-05	1.38096e-05	5.78053e-05	0.000149875	0.000185747	2.59995e-05	4.23924e-05	3.88313e-05	4.57131e-05	6.32654e-05	5.23342e-05	9.86163e-05	0.00010235	0.00010587	2.60778e-05	6.2548e-05	1.98362e-05	7.15881e-05	0.000117546	4.55305e-05	0.000136768	0.000207643	7.78115e-05	1.88733e-05	0.000154013	6.14368e-05	0.000203443	7.30729e-05	9.24301e-05	7.13844e-05	0.000123596	4.01644e-05	5.07724e-05	7.28282e-05	0.000121235	9.11238e-05	0.000125198	7.93403e-05	5.75187e-05	6.40421e-05	0.000214703	0.000144456	2.12446e-05	5.0471e-05	3.71339e-05	0.000140751	7.66053e-05
level4	Cellular Processes~Transport and Catabolism~Lysosome~beta-hexosaminidase [EC:3.2.1.52];hexosaminidase [EC:3.2.1.52] (K12373)	6.43011e-05	3.18181e-05	6.2431e-05	2.47737e-05	5.56162e-05	3.95234e-05	2.03121e-05	0.000103788	8.50491e-05	9.51731e-05	3.79343e-05	3.3207e-05	2.95849e-05	4.55966e-05	5.36407e-05	7.26453e-05	4.89593e-05	0.000111825	6.81792e-05	4.12811e-05	0.000155168	2.68571e-05	1.05419e-05	0.000164412	0.000101161	2.38859e-05	4.0697e-05	4.32316e-05	6.46289e-05	0.00010665	6.37779e-05	0.000162887	3.13404e-05	0.000259701	8.7789e-05	0.000121032	0.00012403	5.124e-05	0.000164433	5.49432e-05	0.000158026	3.09836e-05	8.26639e-05	7.11043e-05	0.000162196	7.32169e-05	5.22537e-05	8.80961e-05
level4	Cellular Processes~Transport and Catabolism~Lysosome~beta-mannosidase [EC:3.2.1.25] (K01192)	0.000220747	0.000230433	0.00031532	0.00016747	0.000279526	0.000343301	0.000217204	0.000156596	0.000197322	0.00023531	0.000225734	0.000277611	0.000354197	0.000272852	0.000245971	0.000318677	0.000211624	9.55454e-05	0.000235923	0.000263546	0.000222553	0.000293623	0.000368007	0.000212856	0.000161556	0.000326196	0.000130309	0.000327204	0.000232859	0.000260626	0.000205767	0.000275292	0.00025833	0.00019852	0.000221025	0.000275368	0.000242716	0.000272119	0.000244972	0.000237515	0.000208345	0.000335801	0.000316375	0.000150013	0.000200737	0.00020809	0.000302614	0.000233263
level4	Cellular Processes~Transport and Catabolism~Lysosome~glucosylceramidase [EC:3.2.1.45] (K01201)	8.51338e-05	0.000146165	6.01294e-05	0.000306203	3.22622e-05	2.90018e-05	0.00015708	4.51333e-05	0.00010763	6.25744e-05	5.12862e-05	6.24292e-05	4.21859e-05	6.11189e-05	0.000119633	7.49737e-05	9.25231e-05	2.54472e-05	8.40485e-05	6.55366e-05	6.44712e-05	8.44082e-05	6.53277e-05	8.31705e-05	0.00013161	8.17688e-05	0.000381534	4.70462e-05	0.000127959	0.000141756	0.000111172	0.000138268	8.30673e-05	6.29578e-05	6.63357e-05	4.87376e-05	0.000170154	8.73899e-05	5.48911e-05	5.00785e-05	0.000141808	6.43674e-05	5.79471e-05	0.000189033	4.40474e-05	0.000132421	0.000101516	0.000139422
level4	Cellular Processes~Transport and Catabolism~Lysosome~iduronate 2-sulfatase [EC:3.1.6.13] (K01136)	0	0	2.877e-07	0	0	1.34892e-07	1.08331e-06	0	0	7.49395e-07	0	7.96968e-07	0	4.85071e-07	3.529e-07	0	1.99834e-07	3.16114e-07	2.35101e-07	0	7.28488e-07	2.2569e-07	0	1.71485e-06	0	2.93078e-07	3.91317e-07	0	0	1.11094e-06	5.85118e-07	4.97366e-07	0	2.53862e-07	2.8228e-07	2.03074e-07	8.43739e-07	1.49243e-06	2.39699e-07	8.58488e-07	2.07929e-06	0	1.09852e-06	4.33563e-07	2.29414e-07	0	1.75938e-07	1.14908e-06
level4	Cellular Processes~Transport and Catabolism~Lysosome~N4-(beta-N-acetylglucosaminyl)-L-asparaginase [EC:3.5.1.26] (K01444)	1.4022e-06	6.21448e-06	2.0139e-06	3.30316e-07	2.04649e-06	1.7536e-06	1.7333e-05	2.53989e-05	1.6039e-05	6.74455e-06	1.24784e-06	3.71918e-06	2.05451e-06	2.42535e-06	4.5877e-06	1.25732e-05	9.59203e-06	5.92714e-06	4.70201e-06	1.60926e-05	1.09273e-05	5.86795e-06	4.47231e-06	1.37188e-05	2.34029e-05	3.22386e-06	7.43503e-06	0	1.29907e-06	1.99969e-06	2.53551e-05	1.34289e-05	1.58223e-05	4.82338e-06	1.27026e-05	6.09221e-06	1.06874e-05	2.13915e-05	1.07865e-05	1.34496e-05	1.66343e-05	1.09097e-06	1.37315e-06	2.81816e-05	1.69766e-05	1.12102e-05	4.39846e-06	2.29816e-06
level4	Cellular Processes~Transport and Catabolism~Lysosome~N-acetylglucosamine-6-sulfatase [EC:3.1.6.14] (K01137)	0	0	5.75401e-07	6.60632e-07	2.40763e-07	1.34892e-07	5.41657e-07	0	4.2208e-07	0	2.49568e-07	5.31312e-07	0	4.85071e-07	0	1.55225e-06	1.99834e-07	2.37085e-07	1.05795e-06	2.33226e-07	0	9.02761e-07	0	4.28714e-07	2.51644e-07	0	3.91317e-07	0	0	0	0	7.46049e-07	3.04276e-07	0	7.05699e-06	2.03074e-07	0	9.94952e-07	2.39699e-07	2.86163e-07	4.15858e-06	0	0	0	1.37648e-06	0	0	0
level4	Cellular Processes~Transport and Catabolism~Lysosome~N-sulfoglucosamine sulfohydrolase [EC:3.10.1.1] (K01565)	0	0	0	0	0	0	5.41657e-07	0	0	0	0	0	0	0	0	0	0	0	0	0	0	0	0	4.28714e-07	0	0	0	0	0	0	0	0	0	0	0	0	0	6.63301e-07	0	0	8.31716e-07	0	0	0	0	0	0	0
level4	Cellular Processes~Transport and Catabolism~Lysosome~sialidase-1 [EC:3.2.1.18] (K01186)	2.80441e-05	2.8338e-05	9.20641e-06	5.08686e-05	1.78165e-05	1.06565e-05	2.08538e-05	2.08308e-05	2.6591e-05	2.32312e-05	6.25167e-05	2.49717e-05	1.05465e-05	1.43096e-05	1.58805e-05	1.05553e-05	3.31724e-05	0.000304734	2.46856e-05	1.46933e-05	3.97026e-05	2.30204e-05	9.10435e-06	6.17348e-05	5.51101e-05	1.42143e-05	6.92632e-05	7.62911e-06	6.5928e-05	3.77719e-05	4.38839e-05	3.43183e-05	1.94737e-05	6.93044e-05	1.94773e-05	2.57903e-05	8.57801e-05	2.62004e-05	4.09885e-05	1.28773e-05	4.24175e-05	1.26553e-05	1.81256e-05	3.81535e-05	4.54239e-05	2.41721e-05	4.53921e-05	2.41307e-05
level4	Cellular Processes~Transport and Catabolism~Peroxisome~alanine-glyoxylate transaminase / serine-glyoxylate transaminase / serine-pyruvate transaminase [EC:2.6.1.44 2.6.1.45 2.6.1.51] (K00830)	0	0	0	0	0	0	0	0	4.2208e-07	0	0	0	1.36967e-07	0	0	3.1045e-07	0	0	1.1755e-07	9.32905e-07	2.91395e-06	0	0	0	0	0	0	0	0	0	5.85118e-07	0	0	2.53862e-07	5.64559e-07	8.12294e-07	2.81246e-07	1.65825e-07	7.19097e-07	0	0	0	0	0	4.58828e-07	3.5032e-07	7.03753e-07	3.83026e-07
level4	Cellular Processes~Transport and Catabolism~Peroxisome~alkyldihydroxyacetonephosphate synthase [EC:2.5.1.26] (K00803)	2.66419e-05	1.83949e-05	6.01294e-05	1.75067e-05	4.33373e-06	6.60972e-06	4.00826e-05	1.82726e-05	2.42696e-05	2.17324e-05	1.70954e-05	4.19737e-05	1.99972e-05	2.98319e-05	1.90566e-05	0.000104311	2.45796e-05	2.92405e-06	1.31656e-05	2.05239e-05	4.3345e-05	1.73782e-05	2.92298e-05	1.62911e-05	3.52302e-05	1.27489e-05	3.91317e-05	2.3735e-05	3.02035e-05	4.04382e-05	1.54081e-05	4.10327e-05	4.92927e-05	2.33553e-05	2.96394e-05	2.7618e-05	2.10935e-05	1.65825e-05	2.27714e-05	2.6327e-05	2.99418e-05	1.94193e-05	1.62032e-05	3.68529e-05	3.87709e-05	3.32804e-05	2.74464e-05	2.71949e-05
level4	Cellular Processes~Transport and Catabolism~Peroxisome~alpha-methylacyl-CoA racemase [EC:5.1.99.4] (K01796)	0	0	0	0	4.81526e-07	0	2.70828e-07	0	0	0	1.24784e-07	0	6.84836e-07	0	0	2.94927e-06	0	1.50154e-06	2.35101e-07	4.66453e-07	7.28488e-07	0	0	4.28714e-07	0	2.93078e-07	0	0	3.24768e-07	6.66563e-07	0	0	0	1.77704e-06	0	4.06147e-07	8.43739e-07	1.65825e-07	9.58796e-07	2.86163e-07	8.31716e-07	0	2.74631e-07	0	4.58828e-07	3.5032e-07	5.27815e-07	7.66053e-07
level4	Cellular Processes~Transport and Catabolism~Peroxisome~catalase [EC:1.11.1.6] (K03781)	1.56246e-05	6.46306e-06	8.91871e-06	5.94568e-06	6.74136e-06	6.33993e-06	1.00207e-05	1.97344e-05	1.01299e-05	1.27397e-05	8.98444e-06	7.70403e-06	9.86163e-06	9.70141e-06	1.02341e-05	2.1421e-05	1.4388e-05	1.87298e-05	1.0462e-05	1.00287e-05	1.3477e-05	1.19616e-05	9.26408e-06	1.07178e-05	1.81184e-05	7.62003e-06	4.30449e-06	4.66224e-06	1.52641e-05	1.51088e-05	8.58173e-06	2.5863e-05	1.30839e-05	1.34547e-05	1.27026e-05	1.13721e-05	2.41872e-05	8.12544e-06	9.82766e-06	2.23207e-05	2.49515e-05	9.16417e-06	1.07106e-05	1.51747e-05	2.45473e-05	1.40128e-05	9.14879e-06	9.57566e-06
level4	Cellular Processes~Transport and Catabolism~Peroxisome~Cu/Zn superoxide dismutase [EC:1.15.1.1] (K04565)	3.2451e-05	1.16832e-05	1.38096e-05	8.58821e-06	1.14362e-05	1.6322e-05	1.76038e-05	6.92531e-05	3.03897e-05	2.02337e-05	2.04646e-05	1.16889e-05	1.60252e-05	1.11566e-05	1.16457e-05	3.50808e-05	4.17653e-05	0.000296989	2.13942e-05	1.9591e-05	2.29474e-05	1.85066e-05	1.53336e-05	2.4651e-05	5.1587e-05	1.26024e-05	7.82635e-06	2.96688e-06	1.42898e-05	1.57753e-05	1.85287e-05	3.82972e-05	3.34703e-05	2.15783e-05	2.8228e-05	2.39627e-05	1.04061e-05	1.40952e-05	2.63669e-05	2.97609e-05	2.49515e-05	1.17825e-05	4.94336e-06	4.11885e-05	6.42359e-05	1.8567e-05	1.28435e-05	8.80961e-06
level4	Cellular Processes~Transport and Catabolism~Peroxisome~hydroxymethylglutaryl-CoA lyase [EC:4.1.3.4] (K01640)	4.0063e-07	4.723e-06	3.4524e-06	3.30316e-07	1.3242e-06	1.88849e-06	1.84163e-05	4.2027e-06	8.4416e-06	5.24576e-06	1.74697e-06	3.45353e-06	6.84836e-07	4.85071e-07	6.35219e-06	4.3463e-06	7.59369e-06	3.95142e-07	1.8808e-06	5.36421e-06	3.64244e-06	2.03121e-06	2.87506e-06	1.30758e-05	1.08207e-05	1.61193e-06	6.65239e-06	8.47679e-07	1.94861e-06	2.22188e-06	2.57452e-05	1.74078e-06	1.36924e-05	2.28476e-06	6.77471e-06	1.62459e-06	6.74991e-06	2.02307e-05	8.62916e-06	1.4022e-05	1.91295e-05	6.54584e-07	2.74631e-06	2.99158e-05	3.21179e-06	8.40769e-06	4.22252e-06	3.44724e-06
level4	Cellular Processes~Transport and Catabolism~Peroxisome~isocitrate dehydrogenase [EC:1.1.1.42] (K00031)	0.000437488	0.000431782	0.000407959	0.000503732	0.000444208	0.000434083	0.000414367	0.000405652	0.000425034	0.000425656	0.00039856	0.000402469	0.00041186	0.000424679	0.000442889	0.000366641	0.000410858	0.000413714	0.000425297	0.000398584	0.000386463	0.000439419	0.000405543	0.0003867	0.000381996	0.000438738	0.000463711	0.000431469	0.000413755	0.000432599	0.000393785	0.000422015	0.000399514	0.000391709	0.000417774	0.000410412	0.000440432	0.000418875	0.000396222	0.00042209	0.000411283	0.000430061	0.000432544	0.000378067	0.000396656	0.000428792	0.000442661	0.000431671
level4	Cellular Processes~Transport and Catabolism~Peroxisome~long-chain acyl-CoA synthetase [EC:6.2.1.3] (K01897)	0.000491373	0.000668678	0.00043788	0.00132754	0.000340318	0.000243211	0.000570635	0.000301498	0.000615603	0.000517832	0.000304473	0.000460116	0.000304889	0.000381993	0.000604164	0.000315262	0.000487994	0.000103843	0.000358176	0.000389255	0.000528154	0.000486814	0.000199018	0.000410708	0.000669373	0.000414999	0.001253	0.000276767	0.000622581	0.000653232	0.00054689	0.000687857	0.00043055	0.000489446	0.000421161	0.00034949	0.00083952	0.00050129	0.000420911	0.000422662	0.000681591	0.000330783	0.00036059	0.00072405	0.000338844	0.000683825	0.000517611	0.000586796
level4	Cellular Processes~Transport and Catabolism~Peroxisome~mevalonate kinase [EC:2.7.1.36] (K00869)	3.20504e-06	7.45737e-07	0	0	2.40763e-07	1.21403e-06	0	0	2.74352e-06	3.74697e-07	1.37262e-06	0	9.5877e-07	2.42535e-07	7.05799e-07	1.08657e-06	3.99668e-07	2.68697e-06	1.8808e-06	4.66453e-07	1.09273e-06	1.12845e-06	1.59725e-07	4.28714e-07	2.76809e-06	1.46539e-07	0	0	0	0	1.95039e-07	2.48683e-07	0	2.53862e-07	0	8.12294e-07	2.81246e-07	2.81903e-06	9.58796e-07	5.72325e-07	0	0	0	0	1.37648e-06	0	1.40751e-06	3.83026e-07
level4	Cellular Processes~Transport and Catabolism~Peroxisome~NAD+ diphosphatase [EC:3.6.1.22] (K03426)	0.000415854	0.000420844	0.000386669	0.000494813	0.000440476	0.000416817	0.000358035	0.000378791	0.000406252	0.000359709	0.000408667	0.000385733	0.000398848	0.00039218	0.000428773	0.00035888	0.000374888	0.00040834	0.000354532	0.00039252	0.000391927	0.000437162	0.000394682	0.00035819	0.000380486	0.000413973	0.000416362	0.000408581	0.000429669	0.000411714	0.000345805	0.000424502	0.000380345	0.000414811	0.000383336	0.000414473	0.000458432	0.0004008	0.000400777	0.000398625	0.000371777	0.00041937	0.000407552	0.000347284	0.000400098	0.000367136	0.000419437	0.000381877
level4	Cellular Processes~Transport and Catabolism~Peroxisome~superoxide dismutase, Fe-Mn family [EC:1.15.1.1] (K04564)	1.82287e-05	3.3061e-05	1.69743e-05	2.64253e-06	1.30012e-05	1.875e-05	4.30617e-05	1.57144e-05	2.04709e-05	4.42143e-05	4.72931e-05	3.50666e-05	1.13683e-05	1.91603e-05	2.43501e-05	3.78749e-05	2.75771e-05	2.39456e-05	3.24439e-05	2.44888e-05	4.95372e-05	1.57983e-05	8.7849e-06	4.75872e-05	3.82499e-05	1.01112e-05	2.26964e-05	5.08608e-06	5.48859e-05	3.3106e-05	4.4469e-05	3.03393e-05	4.56414e-05	3.12251e-05	2.73811e-05	1.72612e-05	4.97806e-05	4.4607e-05	3.06815e-05	4.34967e-05	8.1924e-05	9.16417e-06	2.5266e-05	9.06147e-05	4.01474e-05	4.72932e-05	1.23157e-05	2.41307e-05
level4	Environmental Information Processing~Membrane Transport~ABC transporters~2-aminoethylphosphonate transport system ATP-binding protein (K11084)	0	0	0	0	0	0	0	0	0	0	0	0	0	0	0	1.55225e-07	0	0	0	2.33226e-07	0	0	0	0	2.51644e-07	0	0	0	0	0	0	0	0	0	0	0	0	0	0	0	0	0	0	0	0	0	0	0
level4	Environmental Information Processing~Membrane Transport~ABC transporters~2-aminoethylphosphonate transport system permease protein (K11082)	0	0	0	0	0	0	0	0	0	0	0	0	0	0	0	1.55225e-07	0	0	0	2.33226e-07	0	0	0	0	2.51644e-07	0	0	0	0	0	0	0	0	0	0	0	0	0	0	0	0	0	0	0	0	0	0	0
level4	Environmental Information Processing~Membrane Transport~ABC transporters~2-aminoethylphosphonate transport system permease protein (K11083)	0	0	0	0	0	0	0	0	0	0	0	0	0	0	0	1.55225e-07	0	0	0	2.33226e-07	0	0	0	0	2.51644e-07	0	0	0	0	0	0	0	0	0	0	0	0	0	0	0	0	0	0	0	0	0	0	0
level4	Environmental Information Processing~Membrane Transport~ABC transporters~2-aminoethylphosphonate transport system substrate-binding protein (K11081)	0	0	0	0	0	0	0	0	0	0	0	0	0	0	0	1.55225e-07	0	0	0	2.33226e-07	0	0	0	0	2.51644e-07	0	0	0	0	0	0	0	0	0	0	0	0	0	0	0	0	0	0	0	0	0	0	0
level4	Environmental Information Processing~Membrane Transport~ABC transporters~AI-2 transport system ATP-binding protein (K10558)	0	0	0	0	3.61144e-07	2.69784e-07	0	3.65452e-07	8.4416e-07	0	7.48703e-07	2.65656e-07	1.36967e-07	4.85071e-07	7.05799e-07	7.76125e-07	3.99668e-07	1.1064e-06	2.35101e-07	4.66453e-07	1.45698e-06	0	0	0	2.01315e-06	0	7.82635e-07	0	3.24768e-07	2.22188e-07	0	0	1.2171e-06	2.53862e-07	1.12912e-06	0	0	3.31651e-07	0	1.14465e-06	4.15858e-07	2.18195e-07	0	0	3.21179e-06	2.45224e-06	0	7.66053e-07
level4	Environmental Information Processing~Membrane Transport~ABC transporters~AI-2 transport system permease protein (K10556)	0	2.48579e-07	5.75401e-07	6.60632e-07	1.08343e-06	4.04677e-07	2.70828e-07	3.65452e-07	1.26624e-06	3.74697e-07	1.12305e-06	1.06262e-06	1.2327e-06	9.70141e-07	7.05799e-07	5.12242e-06	7.99335e-07	2.13377e-06	1.6457e-06	1.16613e-06	2.18546e-06	6.77071e-07	0	8.57427e-07	2.51644e-06	4.39617e-07	1.17395e-06	0	6.49537e-07	8.88751e-07	0	9.94732e-07	1.52138e-06	2.28476e-06	8.46839e-06	8.12294e-07	1.12499e-06	6.63301e-07	1.43819e-06	1.71698e-06	4.99029e-06	2.18195e-07	2.74631e-07	0	5.27652e-06	3.15288e-06	5.27815e-07	1.53211e-06
level4	Environmental Information Processing~Membrane Transport~ABC transporters~AI-2 transport system permease protein (K10557)	0	0	0	0	3.61144e-07	2.69784e-07	0	3.65452e-07	8.4416e-07	0	7.48703e-07	2.65656e-07	1.36967e-07	4.85071e-07	7.05799e-07	7.76125e-07	3.99668e-07	1.1064e-06	2.35101e-07	4.66453e-07	1.45698e-06	0	0	0	2.01315e-06	0	7.82635e-07	0	3.24768e-07	2.22188e-07	0	0	1.2171e-06	2.53862e-07	1.12912e-06	0	0	3.31651e-07	0	1.14465e-06	4.15858e-07	2.18195e-07	0	0	3.21179e-06	2.45224e-06	0	7.66053e-07
level4	Environmental Information Processing~Membrane Transport~ABC transporters~AI-2 transport system substrate-binding protein (K10555)	1.10173e-05	3.48011e-06	4.89091e-06	3.30316e-06	1.08343e-06	1.34892e-06	7.04154e-06	1.16945e-05	8.01952e-06	5.62046e-06	5.24092e-06	4.51615e-06	3.56115e-06	4.36564e-06	3.529e-06	1.16419e-05	7.39385e-06	3.08211e-06	5.64241e-06	4.89775e-06	5.46366e-06	4.51381e-06	3.51396e-06	4.28714e-06	1.30855e-05	1.46539e-06	1.56527e-06	8.47679e-07	5.52106e-06	4.66594e-06	1.95039e-06	9.94732e-06	1.06497e-05	5.58497e-06	1.12912e-05	5.07684e-06	5.62493e-06	2.6532e-06	5.75277e-06	1.43081e-05	9.14887e-06	1.96375e-06	2.74631e-07	5.63632e-06	1.39942e-05	4.90448e-06	1.23157e-06	2.29816e-06
level4	Environmental Information Processing~Membrane Transport~ABC transporters~alpha-glucoside transport system substrate-binding protein (K10232)	0	0	0	0	0	0	0	0	0	0	0	0	0	0	0	0	0	0	0	0	0	0	0	0	0	0	0	0	0	0	0	0	0	0	0	0	0	0	0	0	0	0	0	0	0	0	0	0
level4	Environmental Information Processing~Membrane Transport~ABC transporters~antibiotic transport system ATP-binding protein (K09687)	0.00277076	0.00246342	0.00322253	0.00185538	0.00243797	0.00246043	0.00271316	0.00304202	0.00271819	0.0029395	0.00273339	0.00300085	0.00294822	0.00288326	0.00240925	0.0032262	0.00270275	0.00374397	0.00279299	0.00256222	0.00269431	0.00249726	0.00248022	0.00261558	0.00264251	0.00250538	0.0018298	0.00250447	0.00251598	0.00248939	0.00263069	0.00251369	0.00296425	0.00261351	0.00286373	0.0026493	0.00225166	0.00255653	0.0027249	0.00277034	0.00247394	0.0023829	0.00263124	0.00245874	0.00296563	0.00263336	0.00246753	0.00263752
level4	Environmental Information Processing~Membrane Transport~ABC transporters~antibiotic transport system permease protein (K09686)	0.0010174	0.000982633	0.00113699	0.000776242	0.00102553	0.00099483	0.00103646	0.00120782	0.00109065	0.00114058	0.000999144	0.0010698	0.0010704	0.0010041	0.000965886	0.00110815	0.0010799	0.00146795	0.00103127	0.00100987	0.00104356	0.00099078	0.000984388	0.00108679	0.00109667	0.000984889	0.000647239	0.000985003	0.000949948	0.000986958	0.00108383	0.000968123	0.00114377	0.00103703	0.00104246	0.00104847	0.000921644	0.00108831	0.00110789	0.00112605	0.00107458	0.000947183	0.00102849	0.00103795	0.00117896	0.00102819	0.000953938	0.00091505
level4	Environmental Information Processing~Membrane Transport~ABC transporters~arginine transport system ATP-binding protein [EC:3.6.3.-] (K10000)	0	0	0	0	0	2.69784e-07	0	0	0	3.74697e-07	0	0	0	0	0	1.55225e-07	3.99668e-07	0	0	2.33226e-07	0	0	0	0	1.50986e-06	0	0	0	0	0	0	2.48683e-07	0	0	0	0	0	0	0	5.72325e-07	0	0	0	0	4.58828e-07	0	0	0
level4	Environmental Information Processing~Membrane Transport~ABC transporters~arginine transport system permease protein (K09998)	0	0	0	0	0	2.69784e-07	0	0	0	3.74697e-07	0	0	0	0	0	1.55225e-07	3.99668e-07	0	0	2.33226e-07	0	0	0	0	1.50986e-06	0	0	0	0	0	0	2.48683e-07	0	0	0	0	0	0	0	5.72325e-07	0	0	0	0	4.58828e-07	0	0	0
level4	Environmental Information Processing~Membrane Transport~ABC transporters~arginine transport system permease protein (K09999)	0	0	0	0	0	2.69784e-07	0	0	0	3.74697e-07	0	0	0	0	0	1.55225e-07	3.99668e-07	0	0	2.33226e-07	0	0	0	0	1.50986e-06	0	0	0	0	0	0	2.48683e-07	0	0	0	0	0	0	0	5.72325e-07	0	0	0	0	4.58828e-07	0	0	0
level4	Environmental Information Processing~Membrane Transport~ABC transporters~arginine transport system substrate-binding protein (K09996)	0	0	0	0	0	2.69784e-07	0	0	0	3.74697e-07	0	0	0	0	0	1.55225e-07	3.99668e-07	0	0	2.33226e-07	0	0	0	0	1.50986e-06	0	0	0	0	0	0	2.48683e-07	0	0	0	0	0	0	0	5.72325e-07	0	0	0	0	4.58828e-07	0	0	0
level4	Environmental Information Processing~Membrane Transport~ABC transporters~arginine transport system substrate-binding protein (K09997)	0	0	0	0	0	2.69784e-07	0	0	0	3.74697e-07	0	0	0	0	0	1.55225e-07	3.99668e-07	0	0	2.33226e-07	0	0	0	0	1.50986e-06	0	0	0	0	0	0	2.48683e-07	0	0	0	0	0	0	0	5.72325e-07	0	0	0	0	4.58828e-07	0	0	0
level4	Environmental Information Processing~Membrane Transport~ABC transporters~arginine/ornithine transport system ATP-binding protein [EC:3.6.3.-] (K10025)	0	0	0	0	0	0	0	0	0	0	0	0	0	0	0	0	0	0	0	0	0	0	0	0	0	0	0	0	0	0	0	0	0	0	0	0	0	0	0	0	0	0	0	0	0	0	0	0
level4	Environmental Information Processing~Membrane Transport~ABC transporters~arginine/ornithine transport system permease protein (K10023)	0	0	0	0	0	0	0	0	0	0	0	0	0	0	0	0	0	0	0	0	0	0	0	0	0	0	0	0	0	0	0	0	0	0	0	0	0	0	0	0	0	0	0	0	0	0	0	0
level4	Environmental Information Processing~Membrane Transport~ABC transporters~arginine/ornithine transport system permease protein (K10024)	0	0	0	0	0	0	0	0	0	0	0	0	0	0	0	0	0	0	0	0	0	0	0	0	0	0	0	0	0	0	0	0	0	0	0	0	0	0	0	0	0	0	0	0	0	0	0	0
level4	Environmental Information Processing~Membrane Transport~ABC transporters~arginine/ornithine transport system substrate-binding protein (K10022)	0	0	0	0	0	0	0	0	0	0	0	0	0	0	0	0	0	0	0	0	0	0	0	0	0	0	0	0	0	0	0	0	0	0	0	0	0	0	0	0	0	0	0	0	0	0	0	0
level4	Environmental Information Processing~Membrane Transport~ABC transporters~ATP-binding cassette, subfamily B, bacterial HlyB/CyaB (K11004)	0	0	0	0	0	0	0	0	0	0	0	0	0	0	0	0	0	0	0	0	0	0	0	0	0	0	0	0	0	0	0	0	0	0	0	0	0	0	0	0	0	0	0	0	0	0	0	0
level4	Environmental Information Processing~Membrane Transport~ABC transporters~ATP-binding cassette, subfamily B, bacterial MsbA [EC:3.6.3.-] (K11085)	4.60724e-06	5.71732e-06	4.02781e-06	2.31221e-06	2.40763e-06	7.82375e-06	6.77071e-06	5.6645e-06	4.00976e-06	1.9859e-05	3.1196e-06	1.27515e-05	6.16352e-06	7.27606e-06	1.12928e-05	1.16419e-05	9.99169e-06	6.71742e-06	8.93382e-06	9.32905e-06	5.24511e-05	6.9964e-06	5.59039e-06	4.35144e-05	1.61052e-05	6.7408e-06	5.47844e-06	4.66224e-06	1.2666e-05	1.62197e-05	3.90079e-06	3.38209e-05	1.2171e-05	7.03198e-05	1.04443e-05	2.61965e-05	2.22185e-05	7.62796e-06	4.05091e-05	1.43081e-05	2.57832e-05	8.0732e-06	1.42808e-05	1.17062e-05	1.3306e-05	1.8567e-05	6.86159e-06	1.30229e-05
level4	Environmental Information Processing~Membrane Transport~ABC transporters~ATP-binding cassette, subfamily C, bacterial (K06148)	0.00060455	0.000537925	0.000554111	0.000555921	0.000430003	0.000483724	0.000577135	0.000715372	0.000628477	0.00056317	0.000635025	0.000551502	0.000493767	0.000538186	0.000554758	0.000609569	0.000576521	0.00136008	0.000572	0.000577235	0.000540174	0.000499678	0.000482531	0.000538893	0.000640434	0.000507025	0.00058815	0.000461985	0.000577114	0.000542805	0.000550011	0.000602559	0.000599728	0.000494016	0.000610006	0.000553985	0.000524806	0.000552198	0.000550349	0.000600369	0.000557665	0.000481337	0.000486097	0.000622596	0.000676082	0.000556309	0.00050248	0.000568794
level4	Environmental Information Processing~Membrane Transport~ABC transporters~bacitracin transport system ATP-binding protein (K11631)	4.0063e-07	2.48579e-07	8.63101e-07	3.30316e-07	2.40763e-07	1.34892e-07	0	3.65452e-07	0	0	1.24784e-07	0	2.73934e-07	9.70141e-07	7.05799e-07	3.1045e-07	3.99668e-07	7.90285e-08	0	2.33226e-07	3.64244e-07	0	0	2.14357e-07	2.51644e-07	0	3.91317e-07	0	6.49537e-07	2.22188e-07	0	2.48683e-07	0	0	0	2.03074e-07	2.81246e-07	3.31651e-07	0	0	0	0	0	0	2.29414e-07	0	1.75938e-07	0
level4	Environmental Information Processing~Membrane Transport~ABC transporters~bicarbonate transport system ATP-binding protein [EC:3.6.3.-] (K11952)	0	0	0	0	0	0	0	0	0	0	0	0	0	0	0	3.1045e-07	0	0	0	0	0	0	0	0	0	0	0	0	0	0	0	0	0	0	0	0	0	0	0	0	0	0	0	0	0	0	0	0
level4	Environmental Information Processing~Membrane Transport~ABC transporters~bicarbonate transport system ATP-binding protein [EC:3.6.3.-] (K11953)	0	0	0	0	0	0	0	0	0	0	0	0	0	0	0	3.1045e-07	0	0	0	0	0	0	0	0	0	0	0	0	0	0	0	0	0	0	0	0	0	0	0	0	0	0	0	0	0	0	0	0
level4	Environmental Information Processing~Membrane Transport~ABC transporters~bicarbonate transport system permease protein (K11951)	0	0	0	0	0	0	0	0	0	0	0	0	0	0	0	3.1045e-07	0	0	0	0	0	0	0	0	0	0	0	0	0	0	0	0	0	0	0	0	0	0	0	0	0	0	0	0	0	0	0	0
level4	Environmental Information Processing~Membrane Transport~ABC transporters~bicarbonate transport system substrate-binding protein (K11950)	0	0	0	0	0	0	0	0	0	0	0	0	0	0	0	3.1045e-07	0	0	0	0	0	0	0	0	0	0	0	0	0	0	0	0	0	0	0	0	0	0	0	0	0	0	0	0	0	0	0	0
level4	Environmental Information Processing~Membrane Transport~ABC transporters~branched-chain amino acid transport system ATP-binding protein (K01995)	0.00035616	0.000297549	0.000226708	0.000408601	0.000288916	0.000320234	0.000332577	0.000311913	0.00028617	0.000317743	0.000253311	0.000312677	0.000234214	0.000333729	0.000358899	0.000269626	0.000298951	0.00011878	0.000263078	0.000385057	0.000364973	0.000340341	0.00032025	0.000266446	0.000283351	0.000339971	0.000511452	0.000331019	0.000350425	0.000352834	0.000250236	0.000371035	0.000300624	0.000327482	0.000345228	0.00032837	0.000386432	0.000357354	0.000311609	0.000341964	0.000359301	0.000372022	0.0003345	0.000355522	0.000325079	0.000359429	0.000327597	0.00039988
level4	Environmental Information Processing~Membrane Transport~ABC transporters~branched-chain amino acid transport system ATP-binding protein (K01996)	0.00035616	0.000297549	0.000226708	0.000408601	0.000288675	0.000320099	0.000332577	0.000311913	0.000285959	0.000317369	0.000253311	0.000312677	0.00023394	0.000333729	0.000358899	0.00026885	0.000298951	0.000118385	0.000263078	0.000384823	0.000364608	0.000340341	0.00032025	0.000266446	0.0002831	0.000339971	0.000511452	0.000331019	0.000350425	0.000352612	0.000250041	0.000371035	0.000300624	0.000327228	0.000345228	0.00032837	0.000386432	0.000357188	0.000311609	0.000341678	0.000359301	0.000372022	0.0003345	0.000355522	0.000325079	0.000359078	0.000327597	0.00039988
level4	Environmental Information Processing~Membrane Transport~ABC transporters~branched-chain amino acid transport system permease protein (K01997)	0.00043889	0.000415624	0.000451977	0.000494152	0.000336105	0.00036893	0.000423305	0.000368558	0.000405197	0.000432401	0.000353887	0.000486682	0.000413778	0.000467123	0.000439713	0.000500135	0.000388477	0.000128895	0.000357	0.000450127	0.000493186	0.000414819	0.000406501	0.000351545	0.000397849	0.00041368	0.000545496	0.000413667	0.000451428	0.00045904	0.000366284	0.000476974	0.000437244	0.000424458	0.000439509	0.000411021	0.000460681	0.000421528	0.000407488	0.000416939	0.000424175	0.000441844	0.00041689	0.000412752	0.000425104	0.000465225	0.000416798	0.000491423
level4	Environmental Information Processing~Membrane Transport~ABC transporters~branched-chain amino acid transport system permease protein (K01998)	0.000375591	0.000389275	0.000374011	0.000471691	0.000328521	0.000356385	0.000374827	0.00026276	0.000334287	0.000360084	0.000322816	0.00043116	0.000388028	0.000421041	0.000407246	0.000379525	0.000350908	8.95393e-05	0.000314212	0.00040768	0.000439643	0.000399472	0.000394841	0.000312747	0.000348779	0.000394776	0.000532974	0.00038527	0.000417977	0.000403937	0.000330787	0.00042674	0.00035935	0.000381301	0.00037769	0.00035152	0.000438744	0.00038372	0.000346125	0.0003826	0.000378015	0.000420897	0.000371301	0.000365927	0.000291585	0.000401467	0.000384249	0.000440863
level4	Environmental Information Processing~Membrane Transport~ABC transporters~branched-chain amino acid transport system substrate-binding protein (K01999)	0.000378996	0.000395738	0.000381491	0.000474994	0.000329003	0.000357195	0.000386201	0.00028688	0.000347372	0.000392308	0.00032606	0.000448427	0.000386932	0.000424922	0.000409364	0.00038294	0.000377686	8.95393e-05	0.0003215	0.000427504	0.000456034	0.000398795	0.000393404	0.000324322	0.000383002	0.000405034	0.000534931	0.000383575	0.000417977	0.000418602	0.000347755	0.000500102	0.000387343	0.00039044	0.000386441	0.000359643	0.000453369	0.000398312	0.000359788	0.000370581	0.000404214	0.000430716	0.000380089	0.000386738	0.000306038	0.000425289	0.000387064	0.000455801
level4	Environmental Information Processing~Membrane Transport~ABC transporters~capsular polysaccharide transport system ATP-binding protein (K09689)	0	0	0	0	0	0	0	1.82726e-07	0	0	0	2.65656e-07	0	0	0	3.1045e-07	0	0	0	4.66453e-07	1.09273e-06	0	0	4.28714e-07	0	1.46539e-07	0	0	0	0	1.95039e-07	0	3.04276e-07	2.53862e-07	2.8228e-07	2.03074e-07	0	0	2.39699e-07	0	4.15858e-07	0	2.74631e-07	4.33563e-07	2.29414e-07	3.5032e-07	7.03753e-07	3.83026e-07
level4	Environmental Information Processing~Membrane Transport~ABC transporters~capsular polysaccharide transport system permease protein (K09688)	0	0	0	0	0	0	0	1.82726e-07	0	0	0	2.65656e-07	0	0	0	3.1045e-07	0	0	0	4.66453e-07	1.09273e-06	0	0	4.28714e-07	0	1.46539e-07	0	0	0	0	1.95039e-07	0	3.04276e-07	2.53862e-07	2.8228e-07	2.03074e-07	0	0	2.39699e-07	0	4.15858e-07	0	2.74631e-07	4.33563e-07	2.29414e-07	3.5032e-07	7.03753e-07	3.83026e-07
level4	Environmental Information Processing~Membrane Transport~ABC transporters~capsular polysaccharide transport system permease protein (K10107)	0	0	0	0	0	0	0	1.82726e-07	0	0	0	2.65656e-07	0	0	0	3.1045e-07	0	0	0	4.66453e-07	1.09273e-06	0	0	4.28714e-07	0	1.46539e-07	0	0	0	0	1.95039e-07	0	3.04276e-07	2.53862e-07	2.8228e-07	2.03074e-07	0	0	2.39699e-07	0	4.15858e-07	0	2.74631e-07	4.33563e-07	2.29414e-07	3.5032e-07	7.03753e-07	3.83026e-07
level4	Environmental Information Processing~Membrane Transport~ABC transporters~cell division transport system ATP-binding protein (K09812)	0.000459122	0.000459623	0.000422632	0.000510668	0.000449986	0.000440558	0.000443888	0.000460652	0.000446138	0.000433525	0.000451967	0.000442052	0.000434597	0.000442142	0.000459475	0.000422678	0.000456421	0.00042707	0.000447984	0.000454791	0.000453848	0.000451832	0.000435412	0.000436216	0.000458496	0.000455443	0.000506365	0.000442912	0.000467991	0.000467705	0.000430257	0.000458572	0.000436636	0.000465329	0.000440639	0.000455088	0.000471931	0.000423352	0.000449915	0.000438115	0.000442473	0.000446426	0.000448472	0.000423157	0.000450569	0.000450162	0.000453217	0.00045312
level4	Environmental Information Processing~Membrane Transport~ABC transporters~cell division transport system permease protein (K09811)	0.000463128	0.000461611	0.000427811	0.000510668	0.000450227	0.000440558	0.000443075	0.000471981	0.000456057	0.000457505	0.000454089	0.000444443	0.000434323	0.000445537	0.000462298	0.000428266	0.00045662	0.000428018	0.000459622	0.000467386	0.000462954	0.000458151	0.000438127	0.000443076	0.000466297	0.00045603	0.000506365	0.00044376	0.000469615	0.000466816	0.000430257	0.000466281	0.00043907	0.000470661	0.000448542	0.000457728	0.000474463	0.000427995	0.000449675	0.000442121	0.000441225	0.000447735	0.000447374	0.000422724	0.000459057	0.000461722	0.000453569	0.00046576
level4	Environmental Information Processing~Membrane Transport~ABC transporters~cellobiose transport system ATP-binding protein (K10243)	4.46702e-05	0.000102912	1.52481e-05	0.000294642	2.41967e-05	0	6.77071e-05	7.49176e-06	8.67374e-05	1.38638e-05	2.04646e-05	1.75333e-05	1.2327e-06	7.27606e-07	8.32843e-05	2.17315e-06	5.75522e-05	1.58057e-07	1.01093e-05	2.93865e-05	2.54971e-05	5.89052e-05	0	1.28614e-05	9.78896e-05	3.83932e-05	0.000262183	1.27152e-06	8.89866e-05	8.59866e-05	7.31398e-05	9.0272e-05	2.9819e-05	1.37086e-05	1.55254e-05	9.34138e-06	0.000142592	6.21845e-05	1.48613e-05	1.88867e-05	7.48544e-05	2.5747e-05	4.66873e-06	0.000107524	9.17655e-06	7.60195e-05	6.93197e-05	5.63049e-05
level4	Environmental Information Processing~Membrane Transport~ABC transporters~cellobiose transport system permease protein (K10241)	6.61039e-06	6.46306e-06	0	3.93076e-05	4.81526e-06	0	1.92288e-05	2.00999e-06	4.64288e-06	0	1.85928e-05	7.70403e-06	6.84836e-07	7.27606e-07	4.5877e-06	1.8627e-06	3.79684e-06	7.90285e-08	2.70366e-06	9.09583e-06	2.54971e-06	1.64754e-05	0	2.14357e-06	7.54932e-07	6.44772e-06	5.12626e-05	1.27152e-06	2.43576e-05	7.55438e-06	1.38478e-05	8.35575e-05	2.49506e-05	1.01545e-06	6.77471e-06	0	5.51243e-05	2.98486e-05	2.15729e-06	5.72325e-07	1.87136e-05	1.02551e-05	3.84483e-06	1.30069e-05	2.52355e-06	3.85352e-06	1.90013e-05	1.83853e-05
level4	Environmental Information Processing~Membrane Transport~ABC transporters~cellobiose transport system permease protein (K10242)	6.61039e-06	6.46306e-06	0	3.93076e-05	4.81526e-06	0	1.92288e-05	2.00999e-06	4.64288e-06	0	1.92167e-05	7.70403e-06	6.84836e-07	7.27606e-07	4.5877e-06	1.8627e-06	3.79684e-06	7.90285e-08	2.70366e-06	9.09583e-06	2.54971e-06	1.64754e-05	0	2.14357e-06	2.2648e-06	6.44772e-06	5.12626e-05	1.27152e-06	2.43576e-05	7.55438e-06	1.38478e-05	8.35575e-05	2.49506e-05	1.01545e-06	6.77471e-06	0	5.51243e-05	2.98486e-05	2.15729e-06	5.72325e-07	1.87136e-05	1.02551e-05	3.84483e-06	1.30069e-05	2.52355e-06	3.85352e-06	1.90013e-05	1.83853e-05
level4	Environmental Information Processing~Membrane Transport~ABC transporters~cellobiose transport system substrate-binding protein (K10240)	6.61039e-06	6.46306e-06	0	3.93076e-05	4.81526e-06	0	1.92288e-05	2.00999e-06	4.64288e-06	0	1.85928e-05	7.70403e-06	6.84836e-07	7.27606e-07	4.5877e-06	1.8627e-06	3.79684e-06	7.90285e-08	2.70366e-06	9.09583e-06	2.54971e-06	1.64754e-05	0	2.14357e-06	7.54932e-07	6.44772e-06	5.12626e-05	1.27152e-06	2.43576e-05	7.55438e-06	1.38478e-05	8.35575e-05	2.49506e-05	1.01545e-06	6.77471e-06	0	5.51243e-05	2.98486e-05	2.15729e-06	5.72325e-07	1.87136e-05	1.02551e-05	3.84483e-06	1.30069e-05	2.52355e-06	3.85352e-06	1.90013e-05	1.83853e-05
level4	Environmental Information Processing~Membrane Transport~ABC transporters~cobalt transport protein (K02009)	4.20661e-05	2.08806e-05	3.36609e-05	1.12307e-05	1.90203e-05	2.05036e-05	5.79573e-05	6.88877e-05	4.19969e-05	3.14746e-05	2.95738e-05	2.25808e-05	2.47911e-05	2.18282e-05	2.75262e-05	7.52841e-05	5.31558e-05	0.000323147	2.39803e-05	3.03194e-05	3.05965e-05	2.64058e-05	3.94522e-05	4.20139e-05	6.19045e-05	1.84639e-05	4.9306e-05	1.52582e-05	2.20843e-05	2.68847e-05	4.56392e-05	4.5509e-05	6.02466e-05	3.55407e-05	4.09306e-05	2.92426e-05	1.79998e-05	4.01297e-05	3.64342e-05	4.97923e-05	4.99029e-05	2.02921e-05	1.34569e-05	9.23489e-05	6.72182e-05	2.66243e-05	2.41036e-05	3.10251e-05
level4	Environmental Information Processing~Membrane Transport~ABC transporters~cobalt/nickel transport system ATP-binding protein (K02006)	0.00180604	0.00167269	0.00171498	0.00176917	0.001528	0.00156502	0.0018113	0.00189998	0.00173053	0.00169138	0.00173088	0.00174536	0.00163799	0.00168174	0.00165651	0.00171617	0.00183108	0.00195042	0.00174233	0.00171491	0.0016238	0.00163761	0.00155125	0.00161989	0.00178491	0.0016345	0.00186697	0.00153388	0.00172192	0.00168218	0.00170913	0.00170248	0.00178245	0.00156658	0.00173658	0.0016256	0.00169704	0.00167633	0.00166615	0.00173071	0.00167591	0.00154722	0.0015838	0.00178758	0.00172014	0.00171657	0.00162831	0.00173511
level4	Environmental Information Processing~Membrane Transport~ABC transporters~cobalt/nickel transport system permease protein (K02007)	0.000176077	0.00022223	0.000279932	0.000152606	0.000215844	0.000246583	0.000186059	0.00018967	0.000216738	0.000227816	0.000235093	0.000254233	0.000304889	0.000231864	0.00020327	0.00031728	0.000224014	0.000335713	0.000209357	0.000220632	0.000218546	0.000219597	0.000324722	0.000214142	0.000233022	0.000235928	0.000133439	0.00027931	0.000214022	0.000221521	0.000265449	0.00018701	0.000245855	0.00016958	0.000204653	0.000224396	0.000180279	0.00021607	0.000204223	0.000193446	0.000192958	0.000280162	0.000233711	0.000205942	0.000214731	0.000193377	0.000244554	0.000180405
level4	Environmental Information Processing~Membrane Transport~ABC transporters~cobalt/nickel transport system permease protein (K02008)	0.00116243	0.00104577	0.00100695	0.00107187	0.000950291	0.000979857	0.00115183	0.00130923	0.00110479	0.00110573	0.00107352	0.00106183	0.000963427	0.00106328	0.0010587	0.00102635	0.00115104	0.00122233	0.00113095	0.00113301	0.0010574	0.00100658	0.000961228	0.00106921	0.00114448	0.00101302	0.00118334	0.000973983	0.00106199	0.00105073	0.00108871	0.00100518	0.00110178	0.0010124	0.00113787	0.00104502	0.00100517	0.00105647	0.00107145	0.00112748	0.0010987	0.000973366	0.000994713	0.00116498	0.00115625	0.00110421	0.0009937	0.00112035
level4	Environmental Information Processing~Membrane Transport~ABC transporters~cystine transport system ATP-binding protein [EC:3.6.3.-] (K10010)	0.00015905	0.000116335	8.71732e-05	4.92171e-05	0.000193935	0.000171583	0.000151935	0.00012937	8.71595e-05	0.000112784	0.000179314	0.000113701	9.39595e-05	0.000153282	0.000124221	2.63882e-05	0.000158668	2.38666e-05	0.000187023	0.000151364	0.000116558	0.000149633	9.37589e-05	0.000144262	9.6883e-05	0.00015328	8.80464e-05	0.000126304	0.000135104	0.000111316	0.000113708	0.000110664	9.98025e-05	0.000149017	0.000151584	0.000142151	0.000108842	0.000114419	0.000142621	0.000169695	0.000120599	0.000108661	0.000151596	0.000109691	9.17655e-05	0.00014188	0.00011524	0.000154743
level4	Environmental Information Processing~Membrane Transport~ABC transporters~cystine transport system permease protein (K10009)	0	0	0	0	0	2.69784e-07	0	0	0	3.74697e-07	0	0	0	0	0	1.55225e-07	3.99668e-07	0	0	2.33226e-07	0	0	0	0	1.50986e-06	0	0	0	0	0	0	2.48683e-07	0	0	0	0	0	0	0	5.72325e-07	0	0	0	0	4.58828e-07	0	0	0
level4	Environmental Information Processing~Membrane Transport~ABC transporters~cystine transport system substrate-binding protein (K02424)	0	0	0	0	0	2.69784e-07	0	0	0	3.74697e-07	0	0	0	0	0	1.55225e-07	3.99668e-07	0	0	2.33226e-07	0	0	0	0	1.50986e-06	0	0	0	0	0	0	2.48683e-07	0	0	0	0	0	0	0	5.72325e-07	0	0	0	0	4.58828e-07	0	0	0
level4	Environmental Information Processing~Membrane Transport~ABC transporters~D-allose transport system ATP-binding protein [EC:3.6.3.17] (K10551)	0	2.48579e-07	0	0	7.22289e-07	4.04677e-07	2.70828e-07	3.65452e-07	8.4416e-07	3.74697e-07	8.73487e-07	2.65656e-07	8.21803e-07	4.85071e-07	7.05799e-07	3.25972e-06	3.99668e-07	1.89668e-06	4.70201e-07	9.32905e-07	2.18546e-06	0	0	6.43071e-07	3.01973e-06	2.93078e-07	7.82635e-07	0	6.49537e-07	8.88751e-07	0	2.48683e-07	1.2171e-06	1.77704e-06	1.12912e-06	4.06147e-07	8.43739e-07	3.31651e-07	1.19849e-06	1.71698e-06	1.24757e-06	2.18195e-07	2.74631e-07	0	4.12945e-06	2.80256e-06	5.27815e-07	1.53211e-06
level4	Environmental Information Processing~Membrane Transport~ABC transporters~D-allose transport system permease protein (K10550)	0	2.48579e-07	0	0	7.22289e-07	4.04677e-07	2.70828e-07	3.65452e-07	8.4416e-07	3.74697e-07	8.73487e-07	2.65656e-07	8.21803e-07	4.85071e-07	7.05799e-07	3.25972e-06	3.99668e-07	1.89668e-06	4.70201e-07	9.32905e-07	2.18546e-06	0	0	6.43071e-07	3.01973e-06	2.93078e-07	7.82635e-07	0	6.49537e-07	8.88751e-07	0	2.48683e-07	1.2171e-06	1.77704e-06	1.12912e-06	4.06147e-07	8.43739e-07	3.31651e-07	1.19849e-06	1.71698e-06	1.24757e-06	2.18195e-07	2.74631e-07	0	4.12945e-06	2.80256e-06	5.27815e-07	1.53211e-06
level4	Environmental Information Processing~Membrane Transport~ABC transporters~D-allose transport system substrate-binding protein (K10549)	2.00315e-07	2.48579e-07	0	0	9.63052e-07	4.04677e-07	5.41657e-07	3.65452e-07	1.0552e-06	7.49395e-07	8.73487e-07	5.31312e-07	1.2327e-06	7.27606e-07	7.05799e-07	4.81197e-06	3.99668e-07	2.92405e-06	7.05302e-07	9.32905e-07	2.54971e-06	0	0	8.57427e-07	3.27137e-06	4.39617e-07	7.82635e-07	0	6.49537e-07	8.88751e-07	3.90079e-07	2.48683e-07	1.2171e-06	2.53862e-06	1.69368e-06	6.09221e-07	1.12499e-06	4.97476e-07	1.19849e-06	1.71698e-06	1.24757e-06	2.18195e-07	5.49262e-07	4.33563e-07	4.58828e-06	3.5032e-06	5.27815e-07	1.53211e-06
level4	Environmental Information Processing~Membrane Transport~ABC transporters~dipeptide transport system ATP-binding protein (K12371)	0	0	0	0	0	2.69784e-07	0	0	0	3.74697e-07	0	0	0	0	0	1.55225e-07	3.99668e-07	0	0	2.33226e-07	0	0	0	0	1.50986e-06	0	0	0	0	0	0	2.48683e-07	0	0	0	0	0	0	0	5.72325e-07	0	0	0	0	4.58828e-07	0	0	0
level4	Environmental Information Processing~Membrane Transport~ABC transporters~dipeptide transport system ATP-binding protein (K12372)	0	0	0	0	0	2.69784e-07	0	0	0	3.74697e-07	0	0	0	0	0	1.55225e-07	3.99668e-07	0	0	2.33226e-07	0	0	0	0	1.50986e-06	0	0	0	0	0	0	2.48683e-07	0	0	0	0	0	0	0	5.72325e-07	0	0	0	0	4.58828e-07	0	0	0
level4	Environmental Information Processing~Membrane Transport~ABC transporters~dipeptide transport system permease protein (K12369)	1.60252e-06	4.97158e-07	1.7262e-06	1.32126e-06	1.20381e-07	1.88849e-06	1.35414e-06	1.15117e-05	1.0552e-06	1.12409e-06	1.87176e-06	2.65656e-07	2.19147e-06	9.70141e-07	2.1174e-06	3.7254e-06	5.99502e-06	3.08211e-06	1.4106e-06	6.99679e-07	1.82122e-06	2.2569e-06	3.19451e-07	1.5005e-06	5.03288e-06	1.46539e-06	3.91317e-07	8.47679e-07	3.24768e-07	6.66563e-07	4.09583e-06	1.4921e-06	6.08552e-07	0	4.2342e-06	1.82766e-06	8.43739e-07	1.3266e-06	1.91759e-06	3.43395e-06	1.66343e-06	0	0	1.30069e-06	5.0471e-06	1.7516e-06	1.40751e-06	1.14908e-06
level4	Environmental Information Processing~Membrane Transport~ABC transporters~dipeptide transport system permease protein (K12370)	0	0	0	0	0	2.69784e-07	0	0	0	3.74697e-07	0	0	0	0	0	1.55225e-07	3.99668e-07	0	0	2.33226e-07	0	0	0	0	1.50986e-06	0	0	0	0	0	0	2.48683e-07	0	0	0	0	0	0	0	5.72325e-07	0	0	0	0	4.58828e-07	0	0	0
level4	Environmental Information Processing~Membrane Transport~ABC transporters~dipeptide transport system substrate-binding protein (K12368)	0	0	0	0	0	2.69784e-07	0	0	0	3.74697e-07	0	0	0	0	0	1.55225e-07	3.99668e-07	0	0	2.33226e-07	0	0	0	0	1.50986e-06	0	0	0	0	0	0	2.48683e-07	0	0	0	0	0	0	0	5.72325e-07	0	0	0	0	4.58828e-07	0	0	0
level4	Environmental Information Processing~Membrane Transport~ABC transporters~D-methionine transport system ATP-binding protein (K02071)	0.000431078	0.000509836	0.000417741	0.000743211	0.000363672	0.000378777	0.00044145	0.000376781	0.000493411	0.000388936	0.00040717	0.000417611	0.000391863	0.000378598	0.000498294	0.000360743	0.000422049	0.000345592	0.000362995	0.00042797	0.00040249	0.00044461	0.000383022	0.000353903	0.000478627	0.000430678	0.000662891	0.000362807	0.000486503	0.000473704	0.000428111	0.000553569	0.000422031	0.000354645	0.000382489	0.000383606	0.000534368	0.000461989	0.000392387	0.000427813	0.000456196	0.000421988	0.000378167	0.000507269	0.000345727	0.000462423	0.000444596	0.000455801
level4	Environmental Information Processing~Membrane Transport~ABC transporters~D-methionine transport system permease protein (K02072)	0.00042647	0.000508841	0.000415727	0.000743211	0.000361385	0.000378103	0.000434409	0.00037203	0.000486658	0.000385189	0.00039544	0.000415752	0.000386521	0.000378355	0.000496883	0.000359035	0.000422249	0.000345513	0.000351593	0.000425871	0.000396298	0.000436485	0.000380945	0.000349616	0.000481395	0.000430678	0.000660935	0.000357721	0.000477734	0.000472815	0.000411728	0.000549838	0.000420205	0.000350584	0.000379384	0.000383606	0.000533806	0.000460165	0.000390949	0.000396622	0.000449958	0.000421334	0.000377617	0.000506835	0.000345038	0.000453314	0.000444068	0.000450056
level4	Environmental Information Processing~Membrane Transport~ABC transporters~D-methionine transport system substrate-binding protein (K02073)	0.000415453	0.000509587	0.000406233	0.000739907	0.000368729	0.000386331	0.000440096	0.000376598	0.000496155	0.00037807	0.000408043	0.000398218	0.000383645	0.000348281	0.000483472	0.000340564	0.000428044	0.00034654	0.000367697	0.000419341	0.00038792	0.000440322	0.000363375	0.000364192	0.000482653	0.000425549	0.000614368	0.000339496	0.00047676	0.000462817	0.000452101	0.000544119	0.000424769	0.00034246	0.000372891	0.000376498	0.000532118	0.000475753	0.000397181	0.000428099	0.00046285	0.000407587	0.000364435	0.000514639	0.000333338	0.000461372	0.000441429	0.000421329
level4	Environmental Information Processing~Membrane Transport~ABC transporters~D-ribose pyranase [EC:5.-.-.-] (K06726)	2.48391e-05	1.06889e-05	5.17861e-06	4.29411e-05	1.39643e-05	1.30845e-05	2.97911e-05	5.09805e-05	2.04709e-05	1.46132e-05	3.19447e-05	1.35485e-05	9.03983e-06	3.3955e-06	9.52829e-06	2.49912e-05	3.53706e-05	0.000292326	1.37534e-05	2.21565e-05	1.82122e-05	2.52773e-05	6.38902e-06	1.8649e-05	3.3972e-05	1.27489e-05	5.40018e-05	1.27152e-06	2.95539e-05	1.68863e-05	2.75006e-05	0.000102955	4.65542e-05	1.82781e-05	2.65343e-05	1.52305e-05	5.79367e-05	3.94664e-05	2.15729e-05	1.68836e-05	3.36845e-05	1.44008e-05	4.39409e-06	4.11885e-05	4.54239e-05	1.78663e-05	2.67426e-05	2.10665e-05
level4	Environmental Information Processing~Membrane Transport~ABC transporters~D-xylose transport system ATP-binding protein [EC:3.6.3.17] (K10545)	1.20189e-05	2.98295e-06	4.31551e-06	3.63347e-06	5.53755e-06	6.33993e-06	5.6874e-06	3.30734e-05	1.11851e-05	7.49395e-06	1.08562e-05	5.04746e-06	6.98532e-06	2.42535e-06	2.8232e-06	1.28837e-05	2.21816e-05	1.43832e-05	1.05795e-05	9.79551e-06	8.74186e-06	5.41657e-06	3.83341e-06	1.07178e-05	2.49128e-05	1.90501e-06	1.56527e-06	0	1.94861e-06	7.55438e-06	7.4115e-06	1.51697e-05	1.82565e-05	1.24392e-05	2.51229e-05	1.05598e-05	3.37496e-06	5.63806e-06	1.29437e-05	1.14465e-05	1.33075e-05	1.96375e-06	8.23893e-07	9.10482e-06	2.82179e-05	5.60512e-06	5.63003e-06	4.21329e-06
level4	Environmental Information Processing~Membrane Transport~ABC transporters~D-xylose transport system permease protein (K10544)	0	0	5.75401e-07	6.60632e-07	4.81526e-07	4.04677e-07	0	3.65452e-07	1.26624e-06	3.74697e-07	9.98271e-07	7.96968e-07	1.36967e-07	9.70141e-07	7.05799e-07	2.17315e-06	5.99502e-07	6.32228e-07	1.4106e-06	6.99679e-07	1.45698e-06	6.77071e-07	0	2.14357e-07	3.27137e-06	0	7.82635e-07	0	3.24768e-07	2.22188e-07	0	9.94732e-07	1.2171e-06	0	8.46839e-06	2.03074e-07	0	3.31651e-07	4.79398e-07	1.71698e-06	4.15858e-06	2.18195e-07	0	0	5.0471e-06	2.45224e-06	0	7.66053e-07
level4	Environmental Information Processing~Membrane Transport~ABC transporters~D-xylose transport system substrate-binding protein (K10543)	8.29304e-05	0.000118324	0.000225269	8.55518e-05	4.81526e-05	4.92357e-05	9.154e-05	5.71932e-05	0.000120715	0.000116531	0.000101449	0.000177724	0.000181071	0.000134122	8.18727e-05	0.000235476	8.99252e-05	1.383e-05	9.47455e-05	6.67027e-05	0.000135135	7.44778e-05	8.62518e-05	8.63858e-05	0.000118273	7.41488e-05	3.52186e-05	8.26487e-05	0.000101977	0.000107539	0.000116634	0.000106436	0.00013875	9.9514e-05	9.65396e-05	8.30571e-05	7.5374e-05	6.50035e-05	9.73178e-05	7.84086e-05	6.7369e-05	7.02586e-05	8.32132e-05	5.80974e-05	0.000105301	0.000108249	9.04323e-05	9.46075e-05
level4	Environmental Information Processing~Membrane Transport~ABC transporters~general L-amino acid transport system ATP-binding protein [EC:3.6.3.-] (K09972)	7.21134e-06	1.2429e-06	1.7262e-06	1.98189e-06	2.76877e-06	5.39569e-07	1.35414e-06	1.49835e-05	1.35066e-05	1.12409e-06	1.2104e-05	7.96968e-07	1.2327e-06	9.70141e-07	7.05799e-07	3.41495e-06	2.03831e-05	2.29183e-06	6.58282e-06	7.69647e-06	4.37093e-06	4.51381e-07	0	6.43071e-06	2.6171e-05	3.66348e-06	1.56527e-06	0	4.87153e-06	1.13316e-05	2.4575e-05	7.46049e-07	1.82565e-06	3.80793e-06	3.38736e-06	5.07684e-06	2.81246e-06	1.65825e-07	6.47187e-06	4.5786e-06	2.911e-06	8.72778e-07	2.74631e-07	4.76919e-06	1.35354e-05	4.20384e-06	5.27815e-07	1.91513e-06
level4	Environmental Information Processing~Membrane Transport~ABC transporters~general L-amino acid transport system permease protein (K09970)	0	0	0	0	0	2.69784e-07	0	0	0	3.74697e-07	0	0	0	0	0	3.1045e-07	3.99668e-07	0	0	0	3.64244e-07	0	0	2.14357e-07	1.25822e-06	0	0	0	0	0	0	2.48683e-07	0	0	0	0	0	0	0	5.72325e-07	4.15858e-07	0	0	0	4.58828e-07	0	0	0
level4	Environmental Information Processing~Membrane Transport~ABC transporters~general L-amino acid transport system permease protein (K09971)	0	0	0	0	0	2.69784e-07	0	0	0	3.74697e-07	0	0	0	0	0	3.1045e-07	3.99668e-07	0	0	0	3.64244e-07	0	0	2.14357e-07	1.25822e-06	0	0	0	0	0	0	2.48683e-07	0	0	0	0	0	0	0	5.72325e-07	4.15858e-07	0	0	0	4.58828e-07	0	0	0
level4	Environmental Information Processing~Membrane Transport~ABC transporters~general L-amino acid transport system substrate-binding protein (K09969)	0	0	0	0	0	2.69784e-07	0	0	0	3.74697e-07	0	0	0	0	0	3.1045e-07	3.99668e-07	0	0	0	3.64244e-07	0	0	2.14357e-07	1.25822e-06	0	0	0	0	0	0	2.48683e-07	0	0	0	0	0	0	0	5.72325e-07	4.15858e-07	0	0	0	4.58828e-07	0	0	0
level4	Environmental Information Processing~Membrane Transport~ABC transporters~glutamate transport system ATP-binding protein [EC:3.6.3.-] (K10008)	5.18816e-05	0.000104403	1.69743e-05	0.000296954	2.64839e-05	1.34892e-07	6.93321e-05	2.52162e-05	0.000100244	1.46132e-05	3.24438e-05	1.80646e-05	1.78057e-06	1.94028e-06	8.4343e-05	2.17315e-06	7.77354e-05	1.58057e-07	1.63395e-05	5.22427e-05	3.35105e-05	5.95822e-05	1.59725e-07	1.90778e-05	0.000124564	4.16171e-05	0.000263357	1.27152e-06	9.35333e-05	9.66517e-05	9.75197e-05	9.1018e-05	3.16447e-05	1.59933e-05	1.9195e-05	1.42151e-05	0.000144842	6.2682e-05	2.27714e-05	2.37515e-05	7.73496e-05	2.64015e-05	4.66873e-06	0.000112293	2.06472e-05	7.9873e-05	6.93197e-05	5.7837e-05
level4	Environmental Information Processing~Membrane Transport~ABC transporters~glutamate transport system permease protein (K10006)	5.18816e-05	0.000104403	1.66866e-05	0.000296954	2.64839e-05	1.34892e-07	6.87904e-05	2.52162e-05	0.000100033	1.46132e-05	3.24438e-05	1.80646e-05	1.36967e-06	1.69775e-06	8.39901e-05	2.17315e-06	7.77354e-05	1.58057e-07	1.63395e-05	5.22427e-05	3.35105e-05	5.93565e-05	1.59725e-07	1.8649e-05	0.000124564	4.16171e-05	0.000263357	1.27152e-06	9.35333e-05	9.66517e-05	9.75197e-05	9.1018e-05	3.13404e-05	1.59933e-05	1.9195e-05	1.42151e-05	0.000144842	6.20187e-05	2.27714e-05	2.37515e-05	7.65178e-05	2.64015e-05	4.66873e-06	0.000112293	2.06472e-05	7.9873e-05	6.93197e-05	5.7454e-05
level4	Environmental Information Processing~Membrane Transport~ABC transporters~glutamate transport system permease protein (K10007)	5.18816e-05	0.000104403	1.66866e-05	0.000296954	2.64839e-05	1.34892e-07	6.87904e-05	2.52162e-05	0.000100033	1.46132e-05	3.24438e-05	1.80646e-05	1.36967e-06	1.69775e-06	8.39901e-05	2.17315e-06	7.77354e-05	1.58057e-07	1.63395e-05	5.22427e-05	3.35105e-05	5.93565e-05	1.59725e-07	1.8649e-05	0.000124564	4.16171e-05	0.000263357	1.27152e-06	9.35333e-05	9.66517e-05	9.75197e-05	9.1018e-05	3.13404e-05	1.59933e-05	1.9195e-05	1.42151e-05	0.000144842	6.20187e-05	2.27714e-05	2.37515e-05	7.65178e-05	2.64015e-05	4.66873e-06	0.000112293	2.06472e-05	7.9873e-05	6.93197e-05	5.7454e-05
level4	Environmental Information Processing~Membrane Transport~ABC transporters~glutamate transport system substrate-binding protein (K10005)	5.18816e-05	0.000104403	1.66866e-05	0.000296954	2.64839e-05	1.34892e-07	6.87904e-05	2.52162e-05	0.000100244	1.46132e-05	3.24438e-05	1.80646e-05	1.36967e-06	1.69775e-06	8.39901e-05	2.17315e-06	7.77354e-05	1.58057e-07	1.63395e-05	5.22427e-05	3.35105e-05	5.93565e-05	1.59725e-07	1.8649e-05	0.000124564	4.16171e-05	0.000263357	1.27152e-06	9.35333e-05	9.66517e-05	9.75197e-05	9.1018e-05	3.13404e-05	1.59933e-05	1.9195e-05	1.42151e-05	0.000144842	6.20187e-05	2.27714e-05	2.37515e-05	7.65178e-05	2.64015e-05	4.66873e-06	0.000112293	2.06472e-05	7.9873e-05	6.93197e-05	5.7454e-05
level4	Environmental Information Processing~Membrane Transport~ABC transporters~glutamate/aspartate transport system ATP-binding protein [EC:3.6.3.-] (K10004)	0	0	0	0	0	2.69784e-07	0	0	0	3.74697e-07	0	0	0	0	0	1.55225e-07	3.99668e-07	0	0	2.33226e-07	3.64244e-07	0	0	2.14357e-07	1.50986e-06	0	0	0	0	0	0	2.48683e-07	0	0	0	0	0	0	0	5.72325e-07	4.15858e-07	0	0	0	4.58828e-07	0	0	0
level4	Environmental Information Processing~Membrane Transport~ABC transporters~glutamate/aspartate transport system permease protein (K10002)	0	0	0	0	0	2.69784e-07	0	0	0	3.74697e-07	0	0	0	0	0	1.55225e-07	3.99668e-07	0	0	2.33226e-07	3.64244e-07	0	0	2.14357e-07	1.50986e-06	0	0	0	0	0	0	2.48683e-07	0	0	0	0	0	0	0	5.72325e-07	4.15858e-07	0	0	0	4.58828e-07	0	0	0
level4	Environmental Information Processing~Membrane Transport~ABC transporters~glutamate/aspartate transport system permease protein (K10003)	0	0	0	0	0	2.69784e-07	0	0	0	3.74697e-07	0	0	0	0	0	1.55225e-07	3.99668e-07	0	0	2.33226e-07	3.64244e-07	0	0	2.14357e-07	1.50986e-06	0	0	0	0	0	0	2.48683e-07	0	0	0	0	0	0	0	5.72325e-07	4.15858e-07	0	0	0	4.58828e-07	0	0	0
level4	Environmental Information Processing~Membrane Transport~ABC transporters~glutamate/aspartate transport system substrate-binding protein (K10001)	0	0	0	0	0	2.69784e-07	0	0	0	3.74697e-07	0	0	0	0	0	3.1045e-07	3.99668e-07	0	0	2.33226e-07	3.64244e-07	0	0	2.14357e-07	1.50986e-06	0	0	0	0	0	0	2.48683e-07	0	0	0	0	0	0	0	5.72325e-07	4.15858e-07	0	0	0	4.58828e-07	0	0	0
level4	Environmental Information Processing~Membrane Transport~ABC transporters~glutamine transport system ATP-binding protein [EC:3.6.3.-] (K10038)	0	2.48579e-07	2.877e-07	0	0	2.69784e-07	2.70828e-07	3.65452e-07	2.1104e-07	3.74697e-07	2.49568e-07	2.65656e-07	0	2.42535e-07	0	3.1045e-07	3.99668e-07	0	2.35101e-07	4.66453e-07	3.64244e-07	0	0	2.14357e-07	2.2648e-06	0	3.91317e-07	0	0	2.22188e-07	3.90079e-07	4.97366e-07	6.08552e-07	0	2.8228e-07	0	0	1.65825e-07	0	5.72325e-07	4.15858e-07	0	0	8.67126e-07	6.88241e-07	3.5032e-07	0	0
level4	Environmental Information Processing~Membrane Transport~ABC transporters~glutamine transport system permease protein (K10037)	0	0	0	0	0	2.69784e-07	0	1.82726e-07	0	3.74697e-07	0	2.65656e-07	0	0	0	6.209e-07	5.99502e-07	0	0	4.66453e-07	0	0	0	4.28714e-07	2.01315e-06	1.46539e-07	0	0	0	0	0	2.48683e-07	3.04276e-07	0	0	0	0	0	0	5.72325e-07	4.15858e-07	0	2.74631e-07	8.67126e-07	6.88241e-07	3.5032e-07	7.03753e-07	3.83026e-07
level4	Environmental Information Processing~Membrane Transport~ABC transporters~glutamine transport system substrate-binding protein (K10036)	2.20346e-05	2.73437e-05	1.61112e-05	1.22217e-05	2.55209e-05	1.44335e-05	2.08538e-05	1.7359e-05	3.48216e-05	1.46132e-05	7.32481e-05	2.3909e-05	9.1768e-06	1.94028e-05	3.28197e-05	4.65675e-06	1.7985e-05	5.53199e-07	3.11508e-05	1.18945e-05	2.58613e-05	1.03818e-05	1.59725e-06	2.91525e-05	1.45954e-05	9.23196e-06	7.82635e-07	6.78143e-06	2.82549e-05	1.15538e-05	3.90079e-06	4.30222e-05	3.77302e-05	3.57946e-05	1.9195e-05	1.80735e-05	1.68748e-05	1.01153e-05	1.79774e-05	3.40534e-05	2.78625e-05	8.29139e-06	1.2633e-05	2.29788e-05	1.37648e-05	1.7516e-05	7.74129e-06	2.29816e-05
level4	Environmental Information Processing~Membrane Transport~ABC transporters~glutathione transport system ATP-binding protein (K13892)	3.54557e-05	4.97158e-06	3.22224e-05	9.24884e-06	4.81526e-06	4.04677e-06	4.87491e-06	6.30404e-05	5.00165e-05	1.83602e-05	1.50988e-05	1.03606e-05	9.86163e-06	2.0373e-05	1.55276e-05	1.44359e-05	1.49875e-05	6.08519e-06	2.44505e-05	1.65591e-05	3.64244e-07	3.38535e-06	1.75698e-06	2.1007e-05	2.39062e-05	9.08542e-06	1.56527e-06	1.0596e-05	5.52106e-06	1.48866e-05	1.9894e-05	1.84025e-05	6.69407e-06	2.43708e-05	4.17774e-05	2.86334e-05	1.96872e-06	2.27181e-05	4.26664e-05	1.20188e-05	7.48544e-06	7.855e-06	1.94988e-05	1.30069e-05	3.80827e-05	5.2548e-06	8.97285e-06	2.98761e-05
level4	Environmental Information Processing~Membrane Transport~ABC transporters~glutathione transport system permease protein (K13890)	7.59194e-05	0.000107883	0.000185567	7.33301e-05	4.39392e-05	4.41098e-05	8.07069e-05	5.44523e-05	0.00010763	0.00010529	9.18409e-05	0.000144517	0.000173811	0.000113507	7.26973e-05	0.00016578	7.79352e-05	1.04318e-05	8.78101e-05	5.90063e-05	9.90744e-05	6.56759e-05	8.19392e-05	7.75972e-05	9.91478e-05	6.68218e-05	3.16967e-05	6.99335e-05	8.21664e-05	7.77657e-05	0.000107272	7.90812e-05	0.000111061	8.73286e-05	7.45218e-05	6.47805e-05	6.07492e-05	5.52198e-05	8.34152e-05	6.83929e-05	5.15664e-05	6.00035e-05	7.22279e-05	5.37618e-05	7.68536e-05	7.60195e-05	7.07272e-05	8.57979e-05
level4	Environmental Information Processing~Membrane Transport~ABC transporters~glutathione transport system permease protein (K13891)	7.59194e-05	0.000107883	0.000185567	7.33301e-05	4.39392e-05	4.41098e-05	8.07069e-05	5.44523e-05	0.00010763	0.00010529	9.18409e-05	0.000144517	0.000173674	0.000113507	7.26973e-05	0.00016578	7.79352e-05	1.01156e-05	8.78101e-05	5.90063e-05	9.90744e-05	6.56759e-05	8.19392e-05	7.75972e-05	9.91478e-05	6.68218e-05	3.16967e-05	6.99335e-05	8.21664e-05	7.77657e-05	0.000107272	7.90812e-05	0.000111061	8.73286e-05	7.45218e-05	6.47805e-05	6.07492e-05	5.52198e-05	8.34152e-05	6.83929e-05	5.15664e-05	6.00035e-05	7.22279e-05	5.37618e-05	7.68536e-05	7.60195e-05	7.07272e-05	8.57979e-05
level4	Environmental Information Processing~Membrane Transport~ABC transporters~glutathione transport system substrate-binding protein (K13889)	7.59194e-05	0.00010838	0.000185567	7.33301e-05	4.39392e-05	4.41098e-05	8.07069e-05	5.44523e-05	0.00010763	0.00010529	9.18409e-05	0.000144517	0.000173948	0.000113507	7.26973e-05	0.00016578	7.79352e-05	1.04318e-05	8.78101e-05	5.92395e-05	9.98029e-05	6.56759e-05	8.19392e-05	7.78115e-05	9.91478e-05	6.68218e-05	3.16967e-05	6.99335e-05	8.24912e-05	7.79879e-05	0.000107272	7.90812e-05	0.000111365	8.75825e-05	7.45218e-05	6.47805e-05	6.10305e-05	5.52198e-05	8.34152e-05	6.83929e-05	5.23981e-05	6.00035e-05	7.22279e-05	5.37618e-05	7.68536e-05	7.60195e-05	7.07272e-05	8.61809e-05
level4	Environmental Information Processing~Membrane Transport~ABC transporters~glycine betaine/proline transport system ATP-binding protein [EC:3.6.3.32] (K02000)	6.00945e-07	4.97158e-07	2.877e-07	0	4.33373e-06	3.10252e-06	2.70828e-07	0	8.4416e-07	4.12167e-06	7.48703e-07	1.06262e-06	9.5877e-07	2.42535e-07	1.0587e-06	4.65675e-07	7.99335e-07	8.69313e-07	7.05302e-07	1.86581e-06	1.82122e-06	4.51381e-07	1.59725e-07	6.21635e-06	2.51644e-06	7.32695e-07	2.3479e-06	1.27152e-06	6.49537e-07	4.88813e-06	1.75535e-06	2.48683e-06	3.04276e-07	1.01545e-06	5.64559e-07	1.01537e-06	3.93745e-06	1.3266e-06	4.07488e-06	3.14779e-06	9.56473e-06	8.72778e-07	3.84483e-06	3.4685e-06	8.94714e-06	1.05096e-06	7.03753e-07	3.83026e-06
level4	Environmental Information Processing~Membrane Transport~ABC transporters~glycine betaine/proline transport system permease protein (K02001)	6.00945e-07	7.45737e-07	5.75401e-07	0	4.33373e-06	4.72123e-06	5.41657e-07	0	1.0552e-06	5.24576e-06	7.48703e-07	1.06262e-06	1.36967e-06	4.85071e-07	1.4116e-06	4.65675e-07	9.99169e-07	5.92714e-06	1.05795e-06	2.09904e-06	2.54971e-06	9.02761e-07	1.59725e-07	6.85942e-06	2.76809e-06	7.32695e-07	2.73922e-06	1.69536e-06	1.94861e-06	5.99907e-06	1.75535e-06	3.73025e-06	3.04276e-07	1.52317e-06	8.46839e-07	1.42151e-06	5.34368e-06	1.65825e-06	4.31458e-06	3.14779e-06	1.33075e-05	1.52736e-06	4.66873e-06	4.76919e-06	1.10119e-05	1.7516e-06	1.40751e-06	4.59632e-06
level4	Environmental Information Processing~Membrane Transport~ABC transporters~glycine betaine/proline transport system substrate-binding protein (K02002)	2.00315e-07	7.45737e-07	5.75401e-07	0	4.33373e-06	5.1259e-06	5.41657e-07	0	1.0552e-06	4.87106e-06	9.98271e-07	1.06262e-06	1.50664e-06	4.85071e-07	1.4116e-06	4.65675e-07	7.99335e-07	6.00617e-06	1.1755e-06	1.86581e-06	2.54971e-06	9.02761e-07	1.59725e-07	7.07378e-06	2.76809e-06	7.32695e-07	2.73922e-06	2.1192e-06	1.94861e-06	5.99907e-06	1.56032e-06	3.73025e-06	3.04276e-07	1.52317e-06	5.64559e-07	1.42151e-06	5.34368e-06	1.49243e-06	4.31458e-06	3.14779e-06	1.24757e-05	1.52736e-06	4.66873e-06	3.90207e-06	1.07824e-05	2.10192e-06	1.40751e-06	4.59632e-06
level4	Environmental Information Processing~Membrane Transport~ABC transporters~heme exporter protein A [EC:3.6.3.41] (K02193)	0	0	0	0	0	0	0	1.82726e-07	0	7.49395e-07	0	2.65656e-07	1.36967e-07	0	0	4.65675e-07	0	0	0	9.32905e-07	1.45698e-06	0	0	4.28714e-07	1.50986e-06	1.46539e-07	0	0	0	2.22188e-07	1.95039e-07	2.48683e-07	3.04276e-07	2.53862e-07	2.8228e-07	2.03074e-07	2.81246e-07	1.65825e-07	7.19097e-07	5.72325e-07	8.31716e-07	0	2.74631e-07	8.67126e-07	6.88241e-07	3.5032e-07	7.03753e-07	7.66053e-07
level4	Environmental Information Processing~Membrane Transport~ABC transporters~heme exporter protein B (K02194)	1.4022e-06	4.97158e-07	1.7262e-06	1.32126e-06	1.20381e-07	1.61871e-06	1.35414e-06	1.16945e-05	1.0552e-06	1.49879e-06	1.87176e-06	5.31312e-07	2.32844e-06	9.70141e-07	2.1174e-06	4.03585e-06	5.59535e-06	3.08211e-06	1.4106e-06	1.39936e-06	2.91395e-06	2.2569e-06	3.19451e-07	2.57228e-06	4.78124e-06	1.46539e-06	3.91317e-07	8.47679e-07	3.24768e-07	8.88751e-07	4.29087e-06	1.4921e-06	6.08552e-07	2.53862e-07	4.51647e-06	2.03074e-06	1.12499e-06	1.65825e-06	2.39699e-06	3.43395e-06	2.07929e-06	0	5.49262e-07	2.16781e-06	5.27652e-06	2.10192e-06	2.2872e-06	1.91513e-06
level4	Environmental Information Processing~Membrane Transport~ABC transporters~heme exporter protein C (K02195)	1.4022e-06	4.97158e-07	1.7262e-06	1.32126e-06	1.20381e-07	1.61871e-06	1.35414e-06	1.16945e-05	1.0552e-06	1.12409e-06	1.87176e-06	5.31312e-07	2.32844e-06	9.70141e-07	2.1174e-06	4.03585e-06	5.59535e-06	3.08211e-06	1.4106e-06	1.16613e-06	2.91395e-06	2.2569e-06	3.19451e-07	1.92921e-06	4.78124e-06	1.46539e-06	3.91317e-07	8.47679e-07	3.24768e-07	8.88751e-07	4.29087e-06	1.4921e-06	6.08552e-07	2.53862e-07	4.51647e-06	2.03074e-06	1.12499e-06	1.65825e-06	2.15729e-06	3.43395e-06	2.07929e-06	0	5.49262e-07	2.16781e-06	5.27652e-06	2.10192e-06	2.11126e-06	1.91513e-06
level4	Environmental Information Processing~Membrane Transport~ABC transporters~heme exporter protein D (K02196)	0	0	0	0	0	0	0	0	0	3.74697e-07	0	0	0	0	0	1.55225e-07	0	0	0	2.33226e-07	0	0	0	0	1.50986e-06	0	0	0	0	0	0	2.48683e-07	0	0	0	0	0	0	0	5.72325e-07	0	0	0	0	4.58828e-07	0	0	0
level4	Environmental Information Processing~Membrane Transport~ABC transporters~histidine transport system ATP-binding protein [EC:3.6.3.21] (K10017)	0	0	0	0	0	2.69784e-07	0	0	0	3.74697e-07	0	0	0	0	0	1.55225e-07	3.99668e-07	0	0	2.33226e-07	0	0	0	0	1.50986e-06	0	0	0	0	0	0	2.48683e-07	0	0	0	0	0	0	0	5.72325e-07	0	0	0	0	4.58828e-07	0	0	0
level4	Environmental Information Processing~Membrane Transport~ABC transporters~histidine transport system permease protein (K10015)	0	0	0	0	0	2.69784e-07	0	0	0	3.74697e-07	0	0	0	0	0	1.55225e-07	3.99668e-07	0	0	2.33226e-07	0	0	0	0	1.50986e-06	0	0	0	0	0	0	2.48683e-07	0	0	0	0	0	0	0	5.72325e-07	0	0	0	0	4.58828e-07	0	0	0
level4	Environmental Information Processing~Membrane Transport~ABC transporters~histidine transport system permease protein (K10016)	0	0	0	0	0	2.69784e-07	0	0	0	3.74697e-07	0	0	0	0	0	1.55225e-07	3.99668e-07	0	0	2.33226e-07	0	0	0	0	1.50986e-06	0	0	0	0	0	0	2.48683e-07	0	0	0	0	0	0	0	5.72325e-07	0	0	0	0	4.58828e-07	0	0	0
level4	Environmental Information Processing~Membrane Transport~ABC transporters~histidine transport system substrate-binding protein (K10014)	0	0	0	0	0	2.69784e-07	0	1.82726e-07	0	3.74697e-07	0	2.65656e-07	0	0	0	4.65675e-07	3.99668e-07	0	0	6.99679e-07	1.09273e-06	0	0	4.28714e-07	1.50986e-06	1.46539e-07	0	0	0	0	1.95039e-07	2.48683e-07	3.04276e-07	2.53862e-07	2.8228e-07	2.03074e-07	0	0	2.39699e-07	5.72325e-07	4.15858e-07	0	2.74631e-07	8.67126e-07	6.88241e-07	3.5032e-07	7.03753e-07	3.83026e-07
level4	Environmental Information Processing~Membrane Transport~ABC transporters~iron complex transport system ATP-binding protein [EC:3.6.3.34] (K02013)	0.000787438	0.000851632	0.000841811	0.000751468	0.00099098	0.00104852	0.000829006	0.000729442	0.00074687	0.000819088	0.000847657	0.000863116	0.000912064	0.000841113	0.000865663	0.000885559	0.000851892	0.000790917	0.000846362	0.000910049	0.000815542	0.000941806	0.00104237	0.000865144	0.000742099	0.000966132	0.000727459	0.00101552	0.000874926	0.000869643	0.000871826	0.000740827	0.000848017	0.00077301	0.000814941	0.000906926	0.00086877	0.000937576	0.000869628	0.000842463	0.000850013	0.00101439	0.000962581	0.000873196	0.000758901	0.000847074	0.000949539	0.000800525
level4	Environmental Information Processing~Membrane Transport~ABC transporters~iron complex transport system permease protein (K02015)	0.000852741	0.000816831	0.000875185	0.000476646	0.00100747	0.00110423	0.000869088	0.000840174	0.000721967	0.000894777	0.000905057	0.000951846	0.000950415	0.000952194	0.000856134	0.000942371	0.000904048	0.00109699	0.000898319	0.000958794	0.00091061	0.00094474	0.00107974	0.000959676	0.000753674	0.000969942	0.000555279	0.00106426	0.000878823	0.00084698	0.00089133	0.000733615	0.000914653	0.000884456	0.000919385	0.000977596	0.000800427	0.000980028	0.000958077	0.000951205	0.000919462	0.0010493	0.00100762	0.00096251	0.000871084	0.000854431	0.000915759	0.000825805
level4	Environmental Information Processing~Membrane Transport~ABC transporters~iron complex transport system substrate-binding protein (K02016)	0.000726342	0.00065078	0.000840373	0.000357732	0.000608528	0.000685118	0.000775923	0.000704043	0.000625522	0.000805599	0.000725244	0.000869758	0.000733596	0.000787755	0.000650747	0.000881678	0.000714806	0.000821106	0.000731868	0.000701545	0.000839218	0.000638929	0.000632992	0.000768041	0.000656791	0.000652538	0.000463711	0.00064466	0.00071579	0.000675228	0.000672106	0.000640856	0.000823675	0.000790273	0.000768365	0.000723145	0.000610867	0.000701109	0.000778782	0.000806407	0.000783892	0.000626218	0.000723652	0.00082984	0.000750183	0.000767902	0.000611386	0.000731197
level4	Environmental Information Processing~Membrane Transport~ABC transporters~iron(III) transport system ATP-binding protein [EC:3.6.3.30] (K02010)	5.18816e-05	9.29686e-05	2.24406e-05	5.6484e-05	0.000158181	0.000193301	8.61234e-05	8.46021e-05	6.09905e-05	0.000100419	0.000100201	8.23534e-05	0.00010656	8.00367e-05	0.000113281	4.64123e-05	9.17237e-05	2.23651e-05	9.6979e-05	0.000156728	8.59616e-05	0.000127741	0.000208921	0.000124113	5.20903e-05	0.000153719	6.18281e-05	0.000187337	9.22342e-05	9.64295e-05	0.000124435	3.77998e-05	8.09374e-05	5.45804e-05	9.11763e-05	0.000120626	0.000106311	0.000161016	9.77972e-05	0.000118758	0.000129748	0.00019703	0.000152695	8.71462e-05	4.88651e-05	9.91406e-05	0.000146381	6.66466e-05
level4	Environmental Information Processing~Membrane Transport~ABC transporters~iron(III) transport system permease protein (K02011)	7.71213e-05	0.000111115	3.71134e-05	6.24297e-05	0.000171182	0.000204497	0.000102102	0.000107443	7.76627e-05	0.000124025	0.000109186	0.000110247	0.000119846	0.000120298	0.000128808	6.31766e-05	0.000117302	2.99518e-05	0.000113201	0.000180517	0.000147519	0.000145345	0.000218185	0.000151122	6.84472e-05	0.000165003	9.19596e-05	0.000194542	0.000114968	0.000109983	0.000131457	6.34142e-05	9.55426e-05	0.000104337	0.000133801	0.000143776	0.000117561	0.00017279	0.000128239	0.000140506	0.000154699	0.000221686	0.000167799	0.000114027	6.85947e-05	0.000124013	0.000157993	0.000104183
level4	Environmental Information Processing~Membrane Transport~ABC transporters~iron(III) transport system substrate-binding protein (K02012)	8.81386e-05	0.000135973	4.54567e-05	6.44116e-05	0.000174192	0.000210432	0.000141102	0.000133207	8.94809e-05	0.000143134	0.000149865	0.000140532	0.000125873	0.000130241	0.00014116	7.07826e-05	0.000142282	3.41403e-05	0.000138709	0.000196843	0.000163546	0.000153695	0.000224734	0.000184561	9.41149e-05	0.000175261	0.000103699	0.00019539	0.000151667	0.000123759	0.000166174	6.71444e-05	0.000127492	0.000118046	0.000150737	0.000154539	0.000146248	0.000205458	0.000150771	0.000166261	0.000199196	0.000226486	0.000178785	0.000171257	7.86889e-05	0.000155542	0.000166086	0.000114525
level4	Environmental Information Processing~Membrane Transport~ABC transporters~iron/zinc/copper transport system ATP-binding protein (K11706)	0	0	0	0	0	0	0	0	0	0	0	0	0	0	0	0	0	0	0	2.33226e-07	0	0	0	2.14357e-07	0	0	0	0	0	0	0	0	0	0	0	0	0	0	0	0	0	0	0	0	0	0	0	0
level4	Environmental Information Processing~Membrane Transport~ABC transporters~iron/zinc/copper transport system permease protein (K11705)	0	0	0	0	0	0	0	0	0	0	0	0	0	0	0	0	0	0	0	2.33226e-07	0	0	0	2.14357e-07	0	0	0	0	0	0	0	0	0	0	0	0	0	0	0	0	0	0	0	0	0	0	0	0
level4	Environmental Information Processing~Membrane Transport~ABC transporters~iron/zinc/copper transport system substrate-binding protein (K11704)	0	0	0	0	0	0	0	0	0	0	0	0	0	0	0	0	0	0	0	2.33226e-07	0	0	0	2.14357e-07	0	0	0	0	0	0	0	0	0	0	0	0	0	0	0	0	0	0	0	0	0	0	0	0
level4	Environmental Information Processing~Membrane Transport~ABC transporters~lactose/L-arabinose transport system permease protein (K10189)	0.000202318	0.00028512	0.000252313	0.000246085	0.00044505	0.000463625	0.000195538	0.0001756	0.000216949	0.00020983	0.000274899	0.000263265	0.000405971	0.000317236	0.000283378	0.000268229	0.000281766	3.31129e-05	0.000308334	0.000324884	0.000200334	0.000383673	0.000536678	0.000285738	0.000177912	0.000412214	0.000205833	0.000520051	0.000262413	0.000291288	0.000334688	0.000282504	0.000233988	0.000183542	0.000260262	0.000332431	0.000283496	0.000325018	0.00026271	0.000211188	0.000203354	0.000507957	0.000384483	0.000114461	0.00018376	0.000197581	0.000421724	0.000231348
level4	Environmental Information Processing~Membrane Transport~ABC transporters~lactose/L-arabinose transport system permease protein (K10190)	0.000310288	0.000339311	0.000339199	0.000274823	0.000521974	0.000576664	0.000337723	0.000283591	0.000269498	0.000328984	0.000347897	0.000350932	0.000482124	0.000383206	0.000364898	0.000334199	0.000368094	6.54356e-05	0.00039638	0.000427737	0.000275369	0.000476206	0.000614624	0.000363335	0.000233526	0.000517429	0.00026727	0.000579813	0.000334187	0.000370387	0.000381692	0.000337463	0.00034444	0.000259193	0.000348615	0.000425236	0.000367589	0.00043894	0.000362185	0.000356273	0.000319795	0.000567742	0.000492413	0.000232823	0.000253043	0.000307581	0.000497026	0.000321359
level4	Environmental Information Processing~Membrane Transport~ABC transporters~lactose/L-arabinose transport system substrate-binding protein (K10188)	0.000210731	0.000290092	0.000263534	0.000247407	0.000449384	0.000468885	0.000220183	0.000194238	0.000222858	0.00025367	0.000279266	0.000278673	0.000411586	0.00032621	0.000295024	0.000268694	0.000285962	3.20856e-05	0.000316798	0.000335846	0.000220003	0.00038909	0.000538275	0.000294955	0.000183952	0.000414119	0.000216007	0.000522594	0.000267609	0.000295065	0.000345415	0.000284742	0.000256809	0.000214767	0.000277481	0.000334868	0.000286871	0.000338449	0.000271819	0.000236657	0.000243277	0.000512757	0.000399588	0.000153915	0.000188119	0.000231562	0.000423835	0.000245137
level4	Environmental Information Processing~Membrane Transport~ABC transporters~L-arabinose transport system ATP-binding protein [EC:3.6.3.17] (K10539)	0	2.48579e-07	0	0	6.01907e-07	4.04677e-07	2.70828e-07	3.65452e-07	8.4416e-07	3.74697e-07	8.73487e-07	2.65656e-07	8.21803e-07	4.85071e-07	7.05799e-07	4.19107e-06	3.99668e-07	2.92405e-06	4.70201e-07	9.32905e-07	2.18546e-06	0	0	6.43071e-07	3.01973e-06	2.93078e-07	7.82635e-07	0	6.49537e-07	8.88751e-07	1.95039e-07	2.48683e-07	1.2171e-06	1.77704e-06	1.12912e-06	4.06147e-07	8.43739e-07	3.31651e-07	1.19849e-06	1.71698e-06	1.24757e-06	2.18195e-07	2.74631e-07	4.33563e-07	4.81769e-06	2.80256e-06	5.27815e-07	1.53211e-06
level4	Environmental Information Processing~Membrane Transport~ABC transporters~L-arabinose transport system permease protein (K10538)	0	0	0	0	0	2.69784e-07	0	0	0	3.74697e-07	0	0	0	0	0	1.55225e-07	3.99668e-07	0	0	2.33226e-07	0	0	0	0	1.50986e-06	0	0	0	0	0	0	2.48683e-07	0	0	0	0	0	0	0	5.72325e-07	0	0	0	0	4.58828e-07	0	0	0
level4	Environmental Information Processing~Membrane Transport~ABC transporters~L-arabinose transport system substrate-binding protein (K10537)	0	2.48579e-07	0	0	6.01907e-07	4.04677e-07	2.70828e-07	3.65452e-07	8.4416e-07	3.74697e-07	8.73487e-07	2.65656e-07	8.21803e-07	4.85071e-07	7.05799e-07	4.19107e-06	3.99668e-07	2.92405e-06	4.70201e-07	9.32905e-07	2.18546e-06	0	0	6.43071e-07	3.01973e-06	2.93078e-07	7.82635e-07	0	6.49537e-07	8.88751e-07	1.95039e-07	2.48683e-07	1.2171e-06	1.77704e-06	1.12912e-06	4.06147e-07	8.43739e-07	3.31651e-07	1.19849e-06	1.71698e-06	1.24757e-06	2.18195e-07	2.74631e-07	4.33563e-07	4.81769e-06	2.80256e-06	5.27815e-07	1.53211e-06
level4	Environmental Information Processing~Membrane Transport~ABC transporters~lipooligosaccharide transport system ATP-binding protein (K09695)	0	0	0	0	0	0	5.41657e-07	0	0	0	0	0	0	0	0	0	0	0	0	0	0	0	0	4.28714e-07	0	0	0	0	0	0	0	0	0	0	0	0	0	6.63301e-07	0	0	8.31716e-07	0	0	0	0	0	0	0
level4	Environmental Information Processing~Membrane Transport~ABC transporters~lipooligosaccharide transport system permease protein (K09694)	0	0	0	0	0	0	5.41657e-07	0	0	0	0	0	0	0	0	0	0	0	0	0	0	0	0	4.28714e-07	0	0	0	0	0	0	0	0	0	0	0	0	0	6.63301e-07	0	0	8.31716e-07	0	0	0	0	0	0	0
level4	Environmental Information Processing~Membrane Transport~ABC transporters~lipopolysaccharide export system ATP-binding protein [EC:3.6.3.-] (K06861)	2.40378e-06	4.47442e-06	4.02781e-06	6.60632e-07	5.53755e-06	6.47483e-06	5.41657e-06	3.83724e-06	1.89936e-06	1.9859e-05	2.62046e-06	8.76665e-06	3.15024e-06	4.36564e-06	8.82249e-06	9.3135e-06	8.79269e-06	1.32768e-05	8.34607e-06	7.23002e-06	4.99014e-05	2.70828e-06	6.38902e-07	4.17996e-05	1.68602e-05	2.6377e-06	4.30449e-06	3.81456e-06	1.00678e-05	1.66641e-05	2.92559e-06	3.25775e-05	1.12582e-05	6.90505e-05	9.31523e-06	2.29473e-05	2.1656e-05	5.80389e-06	3.66739e-05	1.28773e-05	2.99418e-05	3.27292e-06	1.15345e-05	1.08391e-05	1.85825e-05	1.7516e-05	4.04658e-06	1.03417e-05
level4	Environmental Information Processing~Membrane Transport~ABC transporters~lipopolysaccharide export system permease protein (K07091)	0	0	0	0	0	2.69784e-07	0	0	0	3.74697e-07	0	0	0	0	0	1.55225e-07	3.99668e-07	0	0	2.33226e-07	3.64244e-07	0	0	2.14357e-07	1.50986e-06	0	0	0	0	0	0	2.48683e-07	0	0	0	0	0	0	0	5.72325e-07	4.15858e-07	0	0	0	4.58828e-07	0	0	0
level4	Environmental Information Processing~Membrane Transport~ABC transporters~lipopolysaccharide export system permease protein (K11720)	0	0	0	0	0	4.04677e-07	0	0	0	3.74697e-07	1.24784e-07	0	0	0	0	1.55225e-07	3.99668e-07	0	0	4.66453e-07	3.64244e-07	0	0	2.14357e-07	3.01973e-06	0	0	0	0	0	0	2.48683e-07	0	0	0	0	0	0	0	8.58488e-07	4.15858e-07	0	0	4.33563e-07	9.17655e-07	0	0	0
level4	Environmental Information Processing~Membrane Transport~ABC transporters~lipopolysaccharide transport system ATP-binding protein (K09691)	0.000506797	0.000545383	0.000615103	0.000395718	0.000746967	0.000822168	0.000466908	0.000446399	0.000476317	0.000503593	0.000590353	0.000582584	0.000777289	0.000643446	0.000581226	0.000654894	0.000547145	0.000406523	0.000600564	0.000634142	0.000485902	0.000672331	0.000922415	0.000557757	0.000426788	0.000741634	0.000351012	0.000877772	0.000515083	0.000590131	0.000574781	0.000458572	0.000532178	0.000465583	0.000518548	0.000655318	0.000479244	0.000581549	0.000542678	0.000514234	0.000411283	0.000837212	0.000717885	0.000330375	0.000508381	0.000455066	0.000722755	0.000508659
level4	Environmental Information Processing~Membrane Transport~ABC transporters~lipopolysaccharide transport system permease protein (K09690)	0.000331521	0.000273686	0.000371134	0.000184977	0.000293731	0.000371493	0.000336369	0.000356316	0.000274985	0.000325237	0.000300729	0.000353057	0.00039515	0.000357012	0.000291848	0.000409018	0.000339318	0.000391112	0.000362408	0.000351939	0.000305601	0.000322963	0.000408578	0.000325394	0.00029845	0.000363563	0.000237921	0.000378489	0.000276703	0.000329727	0.000300946	0.000265842	0.000346874	0.000303365	0.000315589	0.000349083	0.000247216	0.000302631	0.000317601	0.000337958	0.000254089	0.000350202	0.000350154	0.000238026	0.000359721	0.000293919	0.000330764	0.00031255
level4	Environmental Information Processing~Membrane Transport~ABC transporters~lipoprotein-releasing system ATP-binding protein [EC:3.6.3.-] (K09810)	3.90614e-05	0.000101917	1.63989e-05	0.000253352	2.57616e-05	8.36332e-06	4.92908e-05	9.31902e-06	7.76627e-05	3.40975e-05	3.36916e-06	1.48767e-05	6.02655e-06	7.76113e-06	8.96365e-05	1.07105e-05	3.77686e-05	1.70702e-05	1.25779e-05	2.72875e-05	7.28488e-05	4.98776e-05	5.43067e-06	4.41575e-05	9.99027e-05	3.70744e-05	0.000210137	5.08608e-06	7.72949e-05	8.9986e-05	4.83698e-05	4.02867e-05	1.06497e-05	8.14898e-05	1.9195e-05	3.49286e-05	0.000109405	3.81398e-05	4.81795e-05	3.03333e-05	8.35874e-05	2.3565e-05	1.62032e-05	9.92859e-05	2.47767e-05	8.65291e-05	4.80312e-05	4.94104e-05
level4	Environmental Information Processing~Membrane Transport~ABC transporters~lipoprotein-releasing system permease protein (K09808)	3.60567e-06	6.71164e-06	4.60321e-06	9.90947e-07	1.3242e-06	9.44246e-06	3.52077e-06	3.28907e-06	1.68832e-06	3.48468e-05	1.74697e-06	6.11009e-06	4.38295e-06	6.30592e-06	1.58805e-05	8.22692e-06	6.79435e-06	9.87856e-06	7.40567e-06	9.56228e-06	8.99683e-05	4.28812e-06	6.38902e-07	7.00947e-05	2.76809e-05	1.75847e-06	6.26108e-06	5.50992e-06	1.20164e-05	1.84416e-05	3.90079e-06	5.96839e-05	6.38979e-06	0.000129216	1.60899e-05	4.32547e-05	3.74058e-05	5.63806e-06	6.61569e-05	1.68836e-05	3.16052e-05	4.1457e-06	1.84003e-05	1.47411e-05	1.67472e-05	2.41721e-05	4.92627e-06	1.4172e-05
level4	Environmental Information Processing~Membrane Transport~ABC transporters~lysine/arginine/ornithine transport system substrate-binding protein (K10013)	0	0	0	0	0	5.39569e-07	0	0	0	3.74697e-07	0	0	0	0	0	3.1045e-07	7.99335e-07	0	0	4.66453e-07	0	0	0	0	1.76151e-06	0	0	0	0	0	0	2.48683e-07	0	0	0	0	0	0	0	5.72325e-07	0	0	0	0	4.58828e-07	0	0	0
level4	Environmental Information Processing~Membrane Transport~ABC transporters~macrolide transport system ATP-binding/permease protein [EC:3.6.3.-];macrolide transport system permease protein (K05685)	0	0	0	0	0	2.69784e-07	0	1.82726e-07	0	3.74697e-07	0	2.65656e-07	0	0	0	6.209e-07	3.99668e-07	0	0	9.32905e-07	1.09273e-06	0	0	4.28714e-07	1.76151e-06	1.46539e-07	0	0	0	0	1.95039e-07	2.48683e-07	3.04276e-07	2.53862e-07	2.8228e-07	4.06147e-07	2.81246e-07	0	4.79398e-07	5.72325e-07	4.15858e-07	0	2.74631e-07	8.67126e-07	6.88241e-07	3.5032e-07	7.03753e-07	3.83026e-07
level4	Environmental Information Processing~Membrane Transport~ABC transporters~maltooligosaccharide transport system ATP-binding protein (K10116)	0	0	0	0	0	0	0	0	0	0	0	0	0	0	0	1.55225e-07	0	0	0	0	0	0	0	0	0	0	0	0	0	0	0	0	0	0	0	0	0	0	0	0	0	0	0	0	0	0	0	0
level4	Environmental Information Processing~Membrane Transport~ABC transporters~maltose/maltodextrin transport system ATP-binding protein (K10112)	0.000460524	0.000345276	0.000442771	0.000215696	0.000412788	0.000444335	0.000396493	0.00054562	0.000417437	0.000447763	0.000391946	0.000428503	0.000439391	0.000447478	0.000367721	0.000464588	0.000437236	0.000731251	0.000452921	0.000450127	0.000380999	0.000398343	0.000444516	0.000426356	0.000406657	0.00042086	0.000248095	0.00044376	0.000358544	0.000385718	0.000409388	0.000337214	0.000423248	0.000403641	0.000459269	0.000451636	0.000306558	0.000409754	0.000460222	0.000440691	0.000362212	0.000421552	0.000439959	0.0003772	0.000494157	0.00038255	0.000392342	0.00041137
level4	Environmental Information Processing~Membrane Transport~ABC transporters~maltose/maltodextrin transport system ATP-binding protein [EC:3.6.3.19] (K10111)	0	0	0	0	0	5.39569e-07	0	0	0	3.74697e-07	0	0	0	0	0	3.1045e-07	7.99335e-07	0	0	4.66453e-07	3.64244e-07	0	0	0	1.76151e-06	0	0	0	0	0	0	2.48683e-07	0	0	0	0	0	0	0	5.72325e-07	0	0	0	0	4.58828e-07	0	0	0
level4	Environmental Information Processing~Membrane Transport~ABC transporters~maltose/maltodextrin transport system permease protein (K10109)	0.00012079	0.00018718	4.54567e-05	0.000353438	0.000283017	0.000229587	0.000108873	0.000130101	0.000158702	7.64382e-05	0.000119668	5.92413e-05	0.000124229	9.94395e-05	0.000197271	3.47704e-05	0.000140883	0.000570823	0.000113083	0.000171655	7.9041e-05	0.000246905	0.000239109	0.000115967	0.000149477	0.00021849	0.000300532	0.000239893	0.000172127	0.000180194	0.000165003	0.000159157	7.9416e-05	9.18981e-05	0.000115452	0.000146619	0.000234559	0.000203468	0.000110981	0.000133638	0.000150956	0.000255288	0.000169173	0.00013267	9.72714e-05	0.000126466	0.00023259	0.000115674
level4	Environmental Information Processing~Membrane Transport~ABC transporters~maltose/maltodextrin transport system permease protein (K10110)	0.000214537	0.000272194	8.60224e-05	0.000420822	0.000488508	0.000488984	0.000170622	0.000178341	0.000204498	0.000139762	0.00021675	0.000122202	0.000259553	0.000200092	0.000319727	5.61914e-05	0.000234005	0.000590027	0.000219584	0.00032022	0.000114737	0.000421589	0.000475024	0.000202567	0.000166085	0.000429213	0.000342011	0.000442912	0.000259815	0.000289733	0.000235608	0.000211878	0.000139967	0.000141401	0.000199854	0.000291817	0.000350433	0.000350389	0.000211414	0.000226641	0.00021583	0.000476973	0.000354823	0.000165621	0.000144072	0.00018602	0.000409936	0.000191513
level4	Environmental Information Processing~Membrane Transport~ABC transporters~maltose/maltodextrin transport system substrate-binding protein (K10108)	0.000229561	0.00029034	9.14887e-05	0.000427098	0.000585415	0.000538355	0.000183892	0.000194786	0.000214205	0.000162244	0.000229228	0.000133094	0.000278317	0.000219737	0.000343371	6.08482e-05	0.000248194	0.00059303	0.000232632	0.000351006	0.000131856	0.000472595	0.000513198	0.000210498	0.000170111	0.000463943	0.000351012	0.000503521	0.000278976	0.000305952	0.000251601	0.000222074	0.000146965	0.00015181	0.00022046	0.000319435	0.000373495	0.000386373	0.000229392	0.000255829	0.000247851	0.000517557	0.000393821	0.000172992	0.000156231	0.000198281	0.000441253	0.000203004
level4	Environmental Information Processing~Membrane Transport~ABC transporters~manganese/iron transport system ATP-binding protein (K11607)	0	0	0	0	0	0	5.41657e-07	0	0	0	0	0	0	0	0	1.55225e-07	0	0	0	2.33226e-07	0	0	0	4.28714e-07	2.51644e-07	0	0	0	0	0	0	0	0	0	0	0	0	6.63301e-07	0	0	8.31716e-07	0	0	0	0	0	0	0
level4	Environmental Information Processing~Membrane Transport~ABC transporters~manganese/iron transport system permease protein (K11605)	0	0	0	0	0	0	5.41657e-07	0	0	0	0	0	0	0	0	1.55225e-07	0	0	0	2.33226e-07	0	0	0	4.28714e-07	2.51644e-07	0	0	0	0	0	0	0	0	0	0	0	0	6.63301e-07	0	0	8.31716e-07	0	0	0	0	0	0	0
level4	Environmental Information Processing~Membrane Transport~ABC transporters~manganese/iron transport system permease protein (K11606)	0	0	0	0	0	0	5.41657e-07	0	0	0	0	0	0	0	0	1.55225e-07	0	0	0	2.33226e-07	0	0	0	4.28714e-07	2.51644e-07	0	0	0	0	0	0	0	0	0	0	0	0	6.63301e-07	0	0	8.31716e-07	0	0	0	0	0	0	0
level4	Environmental Information Processing~Membrane Transport~ABC transporters~manganese/iron transport system substrate-binding protein (K11604)	0	0	0	0	0	0	5.41657e-07	0	0	0	0	0	0	0	0	1.55225e-07	0	0	0	2.33226e-07	0	0	0	4.28714e-07	2.51644e-07	0	0	0	0	0	0	0	0	0	0	0	0	6.63301e-07	0	0	8.31716e-07	0	0	0	0	0	0	0
level4	Environmental Information Processing~Membrane Transport~ABC transporters~manganese/zinc/iron transport system ATP- binding protein (K11710)	3.00472e-06	9.94316e-07	8.63101e-07	0	3.61144e-07	9.44246e-07	2.97911e-06	0	1.68832e-06	3.74697e-07	9.98271e-07	4.51615e-06	4.10901e-07	0	7.05799e-07	1.39702e-06	5.19568e-06	2.37085e-06	4.93711e-06	4.66453e-07	7.28488e-07	4.51381e-07	3.19451e-07	4.07278e-06	5.03288e-07	1.61193e-06	0	4.2384e-07	3.24768e-07	2.22188e-06	1.95039e-07	0	5.47696e-06	0	0	2.03074e-07	1.12499e-06	3.15068e-06	1.19849e-06	0	2.911e-06	2.18195e-07	0	0	6.88241e-07	0	1.23157e-06	0
level4	Environmental Information Processing~Membrane Transport~ABC transporters~manganese/zinc/iron transport system permease protein (K11708)	3.00472e-06	9.94316e-07	8.63101e-07	0	3.61144e-07	9.44246e-07	2.97911e-06	0	1.68832e-06	3.74697e-07	9.98271e-07	4.51615e-06	4.10901e-07	0	7.05799e-07	1.39702e-06	5.19568e-06	2.37085e-06	4.93711e-06	4.66453e-07	7.28488e-07	4.51381e-07	3.19451e-07	4.07278e-06	5.03288e-07	1.61193e-06	0	4.2384e-07	3.24768e-07	2.22188e-06	1.95039e-07	0	5.47696e-06	0	0	2.03074e-07	1.12499e-06	3.15068e-06	1.19849e-06	0	2.911e-06	2.18195e-07	0	0	6.88241e-07	0	1.23157e-06	0
level4	Environmental Information Processing~Membrane Transport~ABC transporters~manganese/zinc/iron transport system permease protein (K11709)	3.00472e-06	7.45737e-07	0	0	1.20381e-07	2.69784e-07	0	0	1.68832e-06	3.74697e-07	9.98271e-07	0	4.10901e-07	0	7.05799e-07	7.76125e-07	0	2.37085e-06	1.76325e-06	4.66453e-07	7.28488e-07	4.51381e-07	0	2.14357e-07	5.03288e-07	0	0	0	0	0	1.95039e-07	0	0	0	0	2.03074e-07	0	1.65825e-06	1.19849e-06	0	0	0	0	0	6.88241e-07	0	1.23157e-06	0
level4	Environmental Information Processing~Membrane Transport~ABC transporters~manganese/zinc/iron transport system substrate-binding protein (K11707)	3.00472e-06	9.94316e-07	8.63101e-07	0	3.61144e-07	9.44246e-07	2.97911e-06	0	1.68832e-06	3.74697e-07	9.98271e-07	4.51615e-06	4.10901e-07	0	7.05799e-07	1.39702e-06	5.19568e-06	2.37085e-06	4.93711e-06	4.66453e-07	7.28488e-07	4.51381e-07	3.19451e-07	4.07278e-06	5.03288e-07	1.61193e-06	0	4.2384e-07	3.24768e-07	2.22188e-06	1.95039e-07	0	5.47696e-06	0	0	2.03074e-07	1.12499e-06	3.15068e-06	1.19849e-06	0	2.911e-06	2.18195e-07	0	0	6.88241e-07	0	1.23157e-06	0
level4	Environmental Information Processing~Membrane Transport~ABC transporters~methyl-galactoside transport system ATP-binding protein [EC:3.6.3.17] (K10542)	0.000193504	0.000139701	0.000106449	9.18278e-05	0.000325873	0.000331835	0.000154372	0.000180533	0.000102565	0.00014838	0.000145124	0.000145048	0.000187919	0.000208823	0.000199035	8.89439e-05	0.00017985	6.58307e-05	0.0001641	0.000253284	0.000147155	0.000274439	0.000310666	0.000160553	0.000100909	0.000274614	0.000133439	0.000303893	0.000154915	0.00017064	0.000110587	0.000130061	0.000147269	0.000180496	0.000207476	0.000235565	0.000179154	0.000226517	0.000193677	0.000199169	0.000163016	0.000306127	0.000269413	0.000144376	0.000139942	0.00014258	0.000237869	0.000175043
level4	Environmental Information Processing~Membrane Transport~ABC transporters~methyl-galactoside transport system permease protein (K10541)	0.000213736	0.000145419	0.000106449	9.31491e-05	0.000322622	0.000333993	0.000177122	0.000209221	0.000106997	0.000156249	0.00014999	0.000150627	0.000194493	0.000211976	0.000202917	0.000119368	0.000190042	7.08095e-05	0.000170683	0.000264012	0.000154804	0.000277148	0.000315777	0.000165912	0.000105187	0.000276812	0.000138918	0.000304741	0.000160111	0.000178639	0.000113318	0.000133294	0.000182261	0.000180242	0.000211145	0.000246937	0.000184216	0.000229502	0.000197991	0.000202603	0.000173829	0.000307218	0.000274082	0.00015695	0.000209455	0.000145033	0.000241739	0.000179256
level4	Environmental Information Processing~Membrane Transport~ABC transporters~methyl-galactoside transport system substrate-binding protein (K10540)	0.000337931	0.000259517	0.000183841	0.000177049	0.000597814	0.000581385	0.000247266	0.000357595	0.000248394	0.000257042	0.000312209	0.000223682	0.000325571	0.000345855	0.000368427	0.000171834	0.000290359	0.000112616	0.000304103	0.000429836	0.000235302	0.000464019	0.000556963	0.000292383	0.000171621	0.000464529	0.000195267	0.000566674	0.000276053	0.000294621	0.000225271	0.000241969	0.000265937	0.00028661	0.000360471	0.00043275	0.000297277	0.000411413	0.000344687	0.00034454	0.000294843	0.000553778	0.000473464	0.00023846	0.000312232	0.000213695	0.000421724	0.000288036
level4	Environmental Information Processing~Membrane Transport~ABC transporters~microcin C transport system ATP-binding protein (K13896)	0	0	0	0	0	2.69784e-07	0	0	0	3.74697e-07	0	0	0	0	0	1.55225e-07	3.99668e-07	0	0	2.33226e-07	0	0	0	0	1.50986e-06	0	0	0	0	0	0	2.48683e-07	0	0	0	0	0	0	0	5.72325e-07	0	0	0	0	4.58828e-07	0	0	0
level4	Environmental Information Processing~Membrane Transport~ABC transporters~microcin C transport system permease protein (K13894)	0	0	0	0	0	2.69784e-07	0	0	0	3.74697e-07	0	0	0	0	0	1.55225e-07	3.99668e-07	0	0	2.33226e-07	0	0	0	0	1.50986e-06	0	0	0	0	0	0	2.48683e-07	0	0	0	0	0	0	0	5.72325e-07	0	0	0	0	4.58828e-07	0	0	0
level4	Environmental Information Processing~Membrane Transport~ABC transporters~microcin C transport system permease protein (K13895)	0	0	0	0	0	2.69784e-07	0	0	0	3.74697e-07	0	0	0	0	0	1.55225e-07	3.99668e-07	0	0	2.33226e-07	0	0	0	0	1.50986e-06	0	0	0	0	0	0	2.48683e-07	0	0	0	0	0	0	0	5.72325e-07	0	0	0	0	4.58828e-07	0	0	0
level4	Environmental Information Processing~Membrane Transport~ABC transporters~microcin C transport system substrate-binding protein (K13893)	0	0	0	0	0	2.69784e-07	0	0	0	3.74697e-07	0	0	0	0	0	1.55225e-07	3.99668e-07	0	0	2.33226e-07	0	0	0	0	1.50986e-06	0	0	0	0	0	0	2.48683e-07	0	0	0	0	0	0	0	5.72325e-07	0	0	0	0	4.58828e-07	0	0	0
level4	Environmental Information Processing~Membrane Transport~ABC transporters~molybdate transport system ATP-binding protein (K05776)	6.00945e-07	2.98295e-06	1.7262e-06	3.30316e-07	4.5745e-06	3.64209e-06	1.35414e-06	1.82726e-07	6.3312e-07	1.34891e-05	1.12305e-06	1.59394e-06	1.91754e-06	1.45521e-06	4.2348e-06	4.65675e-07	7.99335e-07	1.26446e-05	3.29141e-06	2.56549e-06	9.83459e-06	2.03121e-06	4.79176e-07	4.71585e-06	3.01973e-06	1.02577e-06	3.13054e-06	3.81456e-06	2.59815e-06	7.99876e-06	1.36528e-06	1.36776e-05	2.12993e-06	6.09269e-06	5.08103e-06	2.03074e-06	1.88435e-05	1.82408e-06	4.07488e-06	3.72012e-06	1.66343e-05	1.96375e-06	8.51356e-06	5.63632e-06	1.21589e-05	8.05737e-06	2.99095e-06	6.12842e-06
level4	Environmental Information Processing~Membrane Transport~ABC transporters~molybdate transport system ATP-binding protein [EC:3.6.3.29] (K02017)	0	2.48579e-07	2.877e-07	0	0	4.04677e-07	5.41657e-07	1.82726e-07	0	7.49395e-07	0	2.65656e-07	2.73934e-07	2.42535e-07	0	4.65675e-07	3.99668e-07	0	0	9.32905e-07	2.18546e-06	2.2569e-07	0	8.57427e-07	2.2648e-06	1.46539e-07	0	0	0	2.22188e-07	3.90079e-07	2.48683e-07	3.04276e-07	2.53862e-07	2.8228e-07	4.06147e-07	2.81246e-07	8.29126e-07	4.79398e-07	8.58488e-07	1.66343e-06	0	2.74631e-07	8.67126e-07	9.17655e-07	7.0064e-07	8.79692e-07	1.14908e-06
level4	Environmental Information Processing~Membrane Transport~ABC transporters~molybdate transport system permease protein (K02018)	0.000458922	0.000364914	0.000407671	0.000218339	0.000519446	0.000471583	0.000381326	0.000533194	0.000411317	0.000412167	0.000423516	0.000421596	0.000432268	0.000457664	0.000405129	0.000443943	0.000410059	0.000722557	0.000382744	0.000451759	0.000371529	0.000437162	0.000446752	0.000394417	0.000372182	0.000419395	0.000198789	0.000470886	0.000363741	0.000364832	0.000389494	0.000374268	0.000451241	0.000417603	0.000453623	0.000453869	0.000349589	0.000446899	0.000447518	0.000432678	0.000387995	0.000448608	0.000462753	0.000414053	0.00055564	0.000334906	0.000402547	0.000381877
level4	Environmental Information Processing~Membrane Transport~ABC transporters~molybdate transport system substrate-binding protein (K02020)	0.000347346	0.000318927	0.00035531	0.000197529	0.000400268	0.000395909	0.00030089	0.000371665	0.000322891	0.000332356	0.000380716	0.000354385	0.00038159	0.000375445	0.000328197	0.000347549	0.000345113	0.000366376	0.000326202	0.000372462	0.000313978	0.000359073	0.000386216	0.000322393	0.000310026	0.000361805	0.000156527	0.000381032	0.000319897	0.000312174	0.000337808	0.000294689	0.000351439	0.000318851	0.000359342	0.000364517	0.000298121	0.000345746	0.00035068	0.000332807	0.000297754	0.000381622	0.000380638	0.000310431	0.00038335	0.000291817	0.000344487	0.000309485
level4	Environmental Information Processing~Membrane Transport~ABC transporters~multiple sugar transport system permease protein (K10118)	0.000407841	0.000383309	0.000397027	0.000456827	0.000273748	0.000282869	0.000466908	0.00043032	0.000373752	0.000333855	0.000311086	0.000386795	0.000358032	0.000362833	0.000321492	0.000416624	0.000435838	0.000436237	0.000463031	0.000305527	0.000293581	0.000327702	0.000268658	0.000380483	0.000409425	0.000362391	0.000488364	0.000272953	0.000347827	0.000390384	0.000389299	0.000436936	0.000396167	0.000337637	0.000404224	0.000339133	0.000348464	0.000324852	0.000371054	0.000325081	0.000367202	0.000261179	0.00030841	0.000344249	0.000386333	0.000403919	0.000345191	0.000385708
level4	Environmental Information Processing~Membrane Transport~ABC transporters~multiple sugar transport system permease protein (K10119)	0.000459923	0.000527236	0.000403068	0.00075279	0.000525947	0.000479137	0.000469346	0.000436715	0.000473573	0.000360833	0.000351891	0.000395827	0.000440623	0.00040843	0.000485943	0.000394892	0.000475005	0.000427702	0.00047267	0.000426804	0.000331098	0.000526535	0.000464003	0.000397203	0.000467303	0.000531351	0.000650369	0.000484873	0.00046929	0.000516809	0.000461658	0.000455836	0.000390386	0.000358707	0.000411281	0.000448386	0.000521993	0.00046912	0.000433376	0.000388609	0.000428749	0.000483301	0.000446001	0.000394542	0.000399868	0.000468728	0.000514092	0.000423244
level4	Environmental Information Processing~Membrane Transport~ABC transporters~multiple sugar transport system substrate-binding protein (K10117)	0.000364773	0.000351491	0.000366243	0.000438659	0.0002652	0.000257779	0.000391076	0.000368741	0.000345894	0.000299758	0.000279142	0.000344025	0.000326941	0.000316266	0.000300318	0.000360588	0.000366096	0.000414979	0.000380275	0.000269143	0.000267355	0.000304682	0.00022713	0.000311889	0.000354063	0.000322972	0.000405796	0.000243708	0.000324444	0.000353056	0.000332737	0.000326521	0.000335616	0.000298034	0.000308249	0.000301158	0.000330464	0.000292847	0.000329586	0.000301043	0.000297338	0.000230413	0.000283144	0.000291788	0.000343432	0.000360129	0.000310003	0.000324423
level4	Environmental Information Processing~Membrane Transport~ABC transporters~N-acetylglucosamine transport system permease protein (K10201)	7.5719e-05	0.000108132	0.000185567	7.33301e-05	4.44208e-05	4.384e-05	8.09777e-05	5.42696e-05	0.00010763	0.000104915	9.19657e-05	0.000144517	0.000174633	0.000113507	7.26973e-05	0.00016873	7.75355e-05	1.30397e-05	8.81627e-05	5.90063e-05	9.98029e-05	6.56759e-05	8.19392e-05	7.78115e-05	9.73863e-05	6.71149e-05	3.2088e-05	6.99335e-05	8.24912e-05	7.82101e-05	0.000107077	7.90812e-05	0.000110756	8.91056e-05	7.48041e-05	6.51866e-05	6.15929e-05	5.53856e-05	8.46137e-05	6.81067e-05	5.15664e-05	6.00035e-05	7.22279e-05	5.28947e-05	7.75419e-05	7.67201e-05	7.1255e-05	8.61809e-05
level4	Environmental Information Processing~Membrane Transport~ABC transporters~N-acetylglucosamine transport system permease protein (K10202)	8.27301e-05	0.000118075	0.000225269	8.55518e-05	4.74303e-05	4.8831e-05	9.07275e-05	5.64623e-05	0.000119238	0.000115032	0.000100576	0.000174005	0.000179838	0.000133394	8.0814e-05	0.00023082	8.95256e-05	1.01947e-05	9.39227e-05	6.53034e-05	0.000127485	7.44778e-05	8.62518e-05	8.50997e-05	0.00011475	7.37091e-05	3.40446e-05	8.26487e-05	0.000101003	0.000106428	0.000116048	0.000105939	0.00013662	9.72292e-05	9.42814e-05	8.26509e-05	7.4249e-05	6.43402e-05	9.58796e-05	7.49746e-05	6.48738e-05	6.98223e-05	8.23893e-05	5.67968e-05	0.000100024	0.000101943	8.92007e-05	9.15433e-05
level4	Environmental Information Processing~Membrane Transport~ABC transporters~N-acetylglucosamine transport system substrate-binding protein (K10200)	0.000224553	0.000193892	0.000316183	0.000120565	0.000226076	0.000203148	0.000213142	0.000177975	0.000174952	0.000225193	0.000186801	0.000280533	0.000267223	0.000263393	0.000189154	0.000306104	0.000213423	0.00034575	0.000191489	0.000196143	0.000230202	0.000218468	0.000193108	0.000174272	0.000187223	0.000208379	0.000128352	0.000205562	0.000203305	0.000201746	0.000161103	0.000198946	0.000251028	0.000222891	0.000235139	0.000210181	0.000176904	0.000186719	0.000224838	0.000205179	0.000183809	0.000179574	0.000219705	0.000189901	0.00021129	0.000203886	0.000191949	0.000218325
level4	Environmental Information Processing~Membrane Transport~ABC transporters~neutral amino acid transport system ATP-binding protein (K11957)	0	0	0	0	0	0	0	0	0	0	0	0	0	0	0	3.1045e-07	0	0	0	0	0	0	0	0	0	0	0	0	0	0	0	0	0	0	0	0	0	0	0	0	0	0	0	0	0	0	0	0
level4	Environmental Information Processing~Membrane Transport~ABC transporters~neutral amino acid transport system ATP-binding protein (K11958)	0	0	0	0	0	0	0	0	0	0	0	0	0	0	0	3.1045e-07	0	0	0	0	0	0	0	0	0	0	0	0	0	0	0	0	0	0	0	0	0	0	0	0	0	0	0	0	0	0	0	0
level4	Environmental Information Processing~Membrane Transport~ABC transporters~neutral amino acid transport system permease protein (K11955)	0	0	0	0	0	0	0	0	0	0	0	0	0	0	0	3.1045e-07	0	0	0	0	0	0	0	0	0	0	0	0	0	0	0	0	0	0	0	0	0	0	0	0	0	0	0	0	0	0	0	0
level4	Environmental Information Processing~Membrane Transport~ABC transporters~neutral amino acid transport system permease protein (K11956)	0	0	0	0	0	0	0	0	0	0	0	0	0	0	0	3.1045e-07	0	0	0	0	0	0	0	0	0	0	0	0	0	0	0	0	0	0	0	0	0	0	0	0	0	0	0	0	0	0	0	0
level4	Environmental Information Processing~Membrane Transport~ABC transporters~neutral amino acid transport system substrate-binding protein (K11954)	0	0	0	0	0	0	0	0	0	0	0	0	0	0	0	3.1045e-07	0	0	0	0	0	0	0	0	0	0	0	0	0	0	0	0	0	0	0	0	0	0	0	0	0	0	0	0	0	0	0	0
level4	Environmental Information Processing~Membrane Transport~ABC transporters~nickel transport system substrate-binding protein (K10094)	0	2.48579e-07	8.63101e-07	0	1.20381e-07	6.74461e-07	2.97911e-06	0	0	3.74697e-07	0	4.51615e-06	0	0	0	6.209e-07	4.99585e-06	0	3.17386e-06	2.33226e-07	3.64244e-07	0	1.59725e-07	4.07278e-06	0	1.61193e-06	0	4.2384e-07	3.24768e-07	2.22188e-06	0	0	5.47696e-06	0	0	0	1.12499e-06	1.49243e-06	4.79398e-07	0	2.911e-06	2.18195e-07	0	0	0	0	0	0
level4	Environmental Information Processing~Membrane Transport~ABC transporters~oligogalacturonide transport system ATP-binding protein (K10195)	0	0	0	0	0	2.69784e-07	0	0	0	0	0	0	0	0	0	1.55225e-07	3.99668e-07	0	0	2.33226e-07	0	0	0	0	2.51644e-07	0	0	0	0	0	0	0	0	0	0	0	0	0	0	0	0	0	0	0	0	0	0	0
level4	Environmental Information Processing~Membrane Transport~ABC transporters~oligogalacturonide transport system permease protein (K10193)	1.24195e-05	4.47442e-06	5.75401e-07	1.32126e-06	6.01907e-07	6.74461e-07	5.14574e-06	2.37544e-06	2.1104e-06	9.74213e-06	4.99135e-07	2.01899e-05	1.64361e-06	2.78916e-05	1.37631e-05	5.74332e-06	4.79601e-06	4.03045e-06	8.22852e-07	8.62938e-06	1.85764e-05	6.31933e-06	2.55561e-06	7.28813e-06	5.03288e-06	6.15464e-06	2.03485e-05	1.44105e-05	6.49537e-06	1.04428e-05	5.85118e-07	1.19368e-05	2.43421e-06	1.92935e-05	1.15735e-05	8.52909e-06	9.56238e-06	6.96466e-06	6.23217e-06	1.20188e-05	9.98059e-06	9.38237e-06	1.15345e-05	1.04055e-05	1.42237e-05	1.57644e-05	2.11126e-06	1.87683e-05
level4	Environmental Information Processing~Membrane Transport~ABC transporters~oligogalacturonide transport system permease protein (K10194)	1.24195e-05	4.47442e-06	5.75401e-07	1.32126e-06	8.4267e-07	6.74461e-07	5.41657e-06	2.37544e-06	2.1104e-06	1.01168e-05	4.99135e-07	2.01899e-05	1.78057e-06	2.78916e-05	1.37631e-05	6.67467e-06	4.79601e-06	4.18851e-06	8.22852e-07	8.62938e-06	1.89407e-05	6.31933e-06	2.55561e-06	7.28813e-06	5.03288e-06	6.15464e-06	2.03485e-05	1.44105e-05	6.49537e-06	1.04428e-05	7.80158e-07	1.19368e-05	2.43421e-06	1.95474e-05	1.15735e-05	8.52909e-06	9.56238e-06	7.13049e-06	6.23217e-06	1.20188e-05	9.98059e-06	9.38237e-06	1.15345e-05	1.04055e-05	1.42237e-05	1.61147e-05	2.11126e-06	1.87683e-05
level4	Environmental Information Processing~Membrane Transport~ABC transporters~oligogalacturonide transport system substrate-binding protein (K10192)	2.46387e-05	8.20311e-06	1.06449e-05	3.30316e-06	6.98213e-06	1.10612e-05	1.70622e-05	1.31563e-05	1.32955e-05	4.87106e-05	7.11268e-06	3.02848e-05	7.94409e-06	3.51676e-05	2.50559e-05	1.16419e-05	9.19236e-06	8.61411e-06	1.56342e-05	2.02907e-05	4.26166e-05	1.37671e-05	8.62518e-06	2.05783e-05	1.05691e-05	1.21627e-05	3.09141e-05	1.90728e-05	1.36403e-05	1.7775e-05	4.68095e-06	1.74078e-05	7.91117e-06	3.19866e-05	2.34292e-05	1.6449e-05	1.32186e-05	2.58687e-05	1.24643e-05	4.20659e-05	3.03576e-05	1.54918e-05	1.86749e-05	1.86432e-05	2.17943e-05	3.53823e-05	6.86159e-06	3.86857e-05
level4	Environmental Information Processing~Membrane Transport~ABC transporters~osmoprotectant transport system ATP-binding protein (K05847)	4.60724e-05	5.12073e-05	2.93454e-05	1.05701e-05	2.3354e-05	2.92716e-05	6.93321e-05	6.90704e-05	4.68509e-05	5.6954e-05	5.85236e-05	5.7913e-05	2.25996e-05	5.57831e-05	3.95248e-05	4.79645e-05	6.57453e-05	0.000303232	4.47867e-05	5.36421e-05	8.15907e-05	3.8593e-05	2.31602e-05	7.71685e-05	7.72547e-05	2.47651e-05	5.32192e-05	9.32447e-06	6.62528e-05	2.77735e-05	7.70406e-05	4.94879e-05	6.60278e-05	5.94038e-05	8.80713e-05	4.10209e-05	5.06243e-05	7.11391e-05	6.06438e-05	6.46728e-05	9.68949e-05	3.12018e-05	2.60899e-05	0.000137006	7.20359e-05	5.92041e-05	2.63907e-05	5.13255e-05
level4	Environmental Information Processing~Membrane Transport~ABC transporters~osmoprotectant transport system permease protein (K05846)	4.98784e-05	5.24502e-05	3.19347e-05	1.09004e-05	2.2391e-05	2.65738e-05	6.98737e-05	6.23095e-05	5.93022e-05	5.35817e-05	6.6385e-05	6.24292e-05	2.0682e-05	5.45705e-05	4.48183e-05	4.36182e-05	7.41384e-05	1.63589e-05	4.90185e-05	6.88018e-05	9.03325e-05	3.2048e-05	2.01254e-05	7.8669e-05	8.65656e-05	2.27136e-05	5.47844e-05	8.47679e-06	6.82014e-05	3.51057e-05	9.84949e-05	3.92919e-05	7.15048e-05	6.19424e-05	8.38371e-05	3.98024e-05	4.83744e-05	7.14707e-05	6.47187e-05	7.12545e-05	0.000102717	3.07654e-05	2.88362e-05	0.000137873	5.9877e-05	6.3408e-05	2.39276e-05	5.51558e-05
level4	Environmental Information Processing~Membrane Transport~ABC transporters~osmoprotectant transport system substrate-binding protein (K05845)	3.40535e-06	3.23153e-06	4.02781e-06	9.90947e-07	6.01907e-07	1.21403e-06	2.70828e-07	2.37544e-06	4.64288e-06	1.12409e-06	2.74525e-06	2.65656e-06	2.73934e-06	1.45521e-06	1.4116e-06	4.19107e-06	1.7985e-06	2.84503e-06	4.70201e-06	3.73162e-06	4.00668e-06	2.2569e-06	4.79176e-07	2.35793e-06	5.28453e-06	2.93078e-07	7.82635e-07	4.2384e-07	1.29907e-06	0	1.17024e-06	1.74078e-06	1.52138e-06	1.26931e-06	1.04443e-05	1.82766e-06	5.62493e-07	3.31651e-06	2.39699e-06	1.43081e-06	6.65373e-06	4.36389e-07	8.23893e-07	5.63632e-06	7.11183e-06	2.80256e-06	1.75938e-06	1.91513e-06
level4	Environmental Information Processing~Membrane Transport~ABC transporters~peptide/nickel transport system ATP-binding protein (K02031)	0.00090963	0.00100177	0.00100609	0.00107121	0.00104539	0.00107954	0.000956566	0.000839626	0.000889322	0.000940865	0.000838922	0.00103473	0.0011008	0.00095753	0.00100506	0.00113718	0.000962	0.000879982	0.000839544	0.00103832	0.000968161	0.00106661	0.00117047	0.000841565	0.000928315	0.00107369	0.000993555	0.00109944	0.000973656	0.00102673	0.000943406	0.000786336	0.0010102	0.000817944	0.000878737	0.000973128	0.000993643	0.00100988	0.00091565	0.00093518	0.000943581	0.00111999	0.00102163	0.000943433	0.000927749	0.000966183	0.00106126	0.000893984
level4	Environmental Information Processing~Membrane Transport~ABC transporters~peptide/nickel transport system ATP-binding protein (K02032)	0.00099216	0.00115291	0.00102882	0.00165092	0.000875294	0.000876395	0.00108494	0.000882018	0.00105288	0.000955853	0.000856017	0.00105492	0.00100205	0.00091169	0.0010887	0.00112103	0.00106491	0.00116567	0.000804397	0.00101267	0.0010472	0.00104901	0.000926567	0.000823559	0.0011631	0.000997491	0.00152496	0.000865904	0.00113214	0.00114293	0.00105653	0.000956435	0.00105371	0.000852723	0.000899625	0.000894945	0.00124958	0.00103641	0.000912294	0.00095235	0.00106875	0.000965074	0.000886783	0.00117019	0.000963538	0.00112173	0.00106742	0.000990506
level4	Environmental Information Processing~Membrane Transport~ABC transporters~peptide/nickel transport system permease protein (K02033)	0.0010793	0.00117802	0.00109729	0.00166909	0.000884322	0.000899731	0.00117215	0.00102564	0.00112421	0.00104765	0.000887463	0.00110991	0.00104081	0.000955589	0.00113175	0.00122053	0.00111287	0.00121546	0.000860351	0.00105185	0.00109382	0.00107632	0.000968735	0.00087479	0.00120739	0.00101801	0.0015774	0.000899812	0.00116657	0.00118359	0.00107467	0.00101139	0.00116446	0.000918473	0.000988543	0.000964396	0.00126842	0.00109395	0.000989717	0.00101044	0.00115109	0.000994967	0.000935942	0.00127121	0.00110096	0.00116797	0.00109645	0.00105983
level4	Environmental Information Processing~Membrane Transport~ABC transporters~peptide/nickel transport system permease protein (K02034)	0.00103423	0.00115589	0.00107657	0.0016638	0.000876859	0.000887186	0.00111635	0.000964245	0.00111112	0.000978335	0.000874485	0.00107113	0.00102999	0.000918481	0.00111058	0.00117521	0.0010801	0.00118796	0.000836488	0.0010143	0.0010228	0.00106368	0.000963943	0.00084671	0.00118826	0.00101449	0.00154101	0.000885825	0.00113636	0.00116204	0.00106023	0.000995478	0.00110239	0.000866432	0.0009287	0.000930077	0.00125408	0.00107173	0.000948728	0.000973239	0.00108788	0.000977293	0.000910676	0.00120314	0.00101814	0.00111892	0.00108765	0.00101464
level4	Environmental Information Processing~Membrane Transport~ABC transporters~peptide/nickel transport system substrate-binding protein (K02035)	0.00120229	0.00144375	0.00114994	0.00222269	0.000940179	0.000925361	0.00138285	0.00113857	0.00133124	0.00118329	0.000976059	0.00121325	0.00107095	0.00103514	0.00132937	0.00123357	0.00124556	0.00122273	0.00098131	0.00118596	0.00124972	0.00121331	0.000995409	0.000983898	0.00147916	0.00112454	0.00212916	0.00092397	0.00138839	0.00137645	0.00128004	0.00115513	0.00126214	0.00100961	0.00112065	0.00102532	0.00153785	0.00123374	0.00106714	0.0011292	0.00138148	0.00106828	0.000988122	0.0015708	0.00116932	0.00143001	0.00123262	0.00123947
level4	Environmental Information Processing~Membrane Transport~ABC transporters~phosphate transport system ATP-binding protein [EC:3.6.3.27] (K02036)	0.000460724	0.000462606	0.000436729	0.000511329	0.000457811	0.000440963	0.000438471	0.000457728	0.000491723	0.000440269	0.000476674	0.000434348	0.000424187	0.000445537	0.000460887	0.000371143	0.000482399	0.000388109	0.000464206	0.000461555	0.00042398	0.000456797	0.00043046	0.000435144	0.000509579	0.000455883	0.000510669	0.000439946	0.000466367	0.000472815	0.000501251	0.000444397	0.000409555	0.000417096	0.00044826	0.000432953	0.000472775	0.000450216	0.000433615	0.00045786	0.000446215	0.000443371	0.000440508	0.000460877	0.000400098	0.000468028	0.00045181	0.00046193
level4	Environmental Information Processing~Membrane Transport~ABC transporters~phosphate transport system permease protein (K02037)	0.000449306	0.000439985	0.00042407	0.000504062	0.000451671	0.000427069	0.000416263	0.000452064	0.000468297	0.000423783	0.000448972	0.000414955	0.000419667	0.000408672	0.000453829	0.000411346	0.000436837	0.000419641	0.000396497	0.000452926	0.000415967	0.000456797	0.000422793	0.000377268	0.000458999	0.000429799	0.000470363	0.000424687	0.000455001	0.000445264	0.000441764	0.000431714	0.000427812	0.000390694	0.000421161	0.000418738	0.000474463	0.000442588	0.000409166	0.000449276	0.000434571	0.000434425	0.000426502	0.000449171	0.000454698	0.000433346	0.000435975	0.000436267
level4	Environmental Information Processing~Membrane Transport~ABC transporters~phosphate transport system permease protein (K02038)	0.000471742	0.000464594	0.000430975	0.000510338	0.000452273	0.000442581	0.000457429	0.000468875	0.000478427	0.000442892	0.000464321	0.000437535	0.000428844	0.000442142	0.00046124	0.000412122	0.000471208	0.000419562	0.00046115	0.000463654	0.000423252	0.000455669	0.000434453	0.000428714	0.000481898	0.000453538	0.000511843	0.000440793	0.000465068	0.000466594	0.000477261	0.000441413	0.000439679	0.000410495	0.000446284	0.000436811	0.000474744	0.000450216	0.000430979	0.000453854	0.000451206	0.000443153	0.000442705	0.000464346	0.000456763	0.000463123	0.000452865	0.000460781
level4	Environmental Information Processing~Membrane Transport~ABC transporters~phosphate transport system substrate-binding protein (K02040)	0.000484562	0.000433273	0.000432989	0.000315121	0.000586739	0.000622528	0.000434409	0.000515835	0.000447616	0.000484858	0.000529208	0.000458788	0.000525269	0.0005166	0.000475709	0.000435406	0.000503182	0.000437423	0.000521688	0.000561143	0.000470239	0.000538497	0.000635388	0.000526032	0.00044239	0.000559926	0.000348664	0.000623892	0.000455325	0.00047326	0.000503397	0.000505324	0.000474062	0.0004864	0.000507539	0.000555609	0.000463775	0.000519199	0.00050936	0.000498782	0.000455364	0.000616618	0.000572331	0.000399312	0.000503793	0.000428091	0.000545233	0.000469973
level4	Environmental Information Processing~Membrane Transport~ABC transporters~phosphonate transport system ATP-binding protein (K02041)	4.14652e-05	6.16476e-05	1.87005e-05	5.54931e-05	0.00014819	0.00018143	3.33119e-05	2.99671e-05	3.62989e-05	3.48468e-05	5.92723e-05	3.241e-05	0.000105739	7.22755e-05	9.31655e-05	5.2466e-05	5.61533e-05	9.00925e-06	5.94804e-05	0.000112882	3.24177e-05	0.000120293	0.00022106	7.11665e-05	1.58536e-05	0.000142289	7.51329e-05	0.000190304	5.65097e-05	7.53216e-05	6.98241e-05	3.30749e-05	3.49917e-05	2.81787e-05	5.92787e-05	0.000104583	6.74991e-05	0.000102812	6.61569e-05	4.72169e-05	4.90712e-05	0.000198339	0.000129626	3.51186e-05	3.76239e-05	2.69747e-05	0.000137936	5.93691e-05
level4	Environmental Information Processing~Membrane Transport~ABC transporters~phosphonate transport system permease protein (K02042)	9.15439e-05	0.000142436	4.11412e-05	0.00011528	0.000390277	0.000404002	5.55198e-05	9.30075e-05	8.10393e-05	8.13093e-05	0.00013302	6.58827e-05	0.00021586	0.000159831	0.000201153	7.54393e-05	0.000130292	1.50154e-05	0.000142706	0.000242789	7.13918e-05	0.000287304	0.000450905	0.000152408	3.62368e-05	0.000311396	0.000116221	0.000431045	0.000128284	0.000164197	0.000150765	7.85839e-05	6.20723e-05	7.46355e-05	0.00013747	0.000238814	0.000157779	0.000231326	0.000154846	0.000103591	0.00010646	0.000421988	0.000290285	4.89926e-05	8.05242e-05	6.20067e-05	0.00029804	0.000111078
level4	Environmental Information Processing~Membrane Transport~ABC transporters~phosphonate transport system substrate-binding protein (K02044)	4.14652e-05	6.16476e-05	1.87005e-05	5.54931e-05	0.000148069	0.000182239	3.33119e-05	2.97843e-05	3.7143e-05	3.52215e-05	5.93971e-05	3.241e-05	0.000105739	7.22755e-05	9.31655e-05	4.70332e-05	5.61533e-05	8.06091e-06	5.94804e-05	0.000113115	3.24177e-05	0.000120293	0.00022106	7.11665e-05	1.58536e-05	0.000142143	7.51329e-05	0.000189456	5.65097e-05	7.55438e-05	6.98241e-05	3.28262e-05	3.49917e-05	2.81787e-05	5.92787e-05	0.000104583	6.74991e-05	0.000102812	6.66363e-05	4.72169e-05	4.90712e-05	0.000198339	0.000129626	3.51186e-05	3.57886e-05	2.69747e-05	0.000138112	5.93691e-05
level4	Environmental Information Processing~Membrane Transport~ABC transporters~putative ATP-binding cassette transporter (K02471)	4.0063e-07	4.97158e-07	1.1508e-06	0	1.20381e-07	9.44246e-07	3.52077e-06	1.82726e-06	4.2208e-07	1.49879e-06	1.24784e-07	4.78181e-06	6.84836e-07	0	0	9.3135e-07	4.99585e-06	7.90285e-08	3.29141e-06	1.86581e-06	2.91395e-06	0	1.59725e-07	5.14456e-06	2.01315e-06	1.61193e-06	0	4.2384e-07	6.49537e-07	2.88844e-06	1.95039e-07	2.48683e-07	5.47696e-06	2.53862e-06	0	1.01537e-06	1.40623e-06	2.32155e-06	4.07488e-06	2.2893e-06	4.99029e-06	2.18195e-07	0	8.67126e-07	6.88241e-07	1.05096e-06	1.75938e-07	7.66053e-07
level4	Environmental Information Processing~Membrane Transport~ABC transporters~putative ATP-binding cassette transporter (K06159)	0	0	0	0	0	2.69784e-07	0	0	0	3.74697e-07	0	0	0	0	0	1.55225e-07	3.99668e-07	0	0	2.33226e-07	0	0	0	0	1.50986e-06	0	0	0	0	0	0	2.48683e-07	0	0	0	0	0	0	0	5.72325e-07	0	0	0	0	4.58828e-07	0	0	0
level4	Environmental Information Processing~Membrane Transport~ABC transporters~putative ATP-binding cassette transporter (K06160)	0	0	0	0	0	0	0	0	0	0	0	0	0	0	0	3.1045e-07	0	0	0	0	0	0	0	0	0	0	0	0	0	0	0	0	0	0	0	0	0	0	0	0	0	0	0	0	0	0	0	0
level4	Environmental Information Processing~Membrane Transport~ABC transporters~putative glutamine transport system ATP-binding protein [EC:3.6.3.-] (K10041)	9.7954e-05	0.000114844	0.000196787	7.56423e-05	5.0801e-05	5.03148e-05	9.72274e-05	8.88048e-05	0.000137809	0.000128521	0.000109685	0.000174802	0.000184084	0.00013679	8.92836e-05	0.000181148	9.27229e-05	1.97571e-05	0.000115669	8.20957e-05	0.000128942	8.32797e-05	8.80087e-05	0.000102034	0.000122551	7.78122e-05	4.73494e-05	9.02778e-05	9.87296e-05	9.62073e-05	0.000127361	0.000110664	0.000142705	0.000111446	9.93624e-05	8.0214e-05	7.67802e-05	6.79884e-05	0.000100674	0.000116754	7.69337e-05	6.93859e-05	8.15654e-05	6.11324e-05	9.95656e-05	9.63381e-05	7.54775e-05	0.000102651
level4	Environmental Information Processing~Membrane Transport~ABC transporters~putative glutamine transport system permease protein (K10040)	0.000133009	0.000211541	0.000205993	0.000328664	6.98213e-05	4.8831e-05	0.00014056	8.18612e-05	0.000203865	0.000128896	0.000110559	0.000174802	0.000178742	0.00013485	0.000161981	0.000176956	0.000154272	1.6517e-05	0.000111673	0.000111715	0.000142419	0.000118713	8.36961e-05	0.00010332	0.00021893	0.00011474	0.000249269	8.47679e-05	0.000158812	0.000176417	0.000183532	0.000174078	0.000141488	0.000117284	9.82333e-05	8.8337e-05	0.000171842	0.000106626	0.000114336	9.98708e-05	0.000126421	9.03325e-05	7.90937e-05	0.000150446	0.000103924	0.000158345	0.000116471	0.00014172
level4	Environmental Information Processing~Membrane Transport~ABC transporters~putative glutamine transport system substrate-binding protein (K10039)	0.000149836	0.000216015	0.000213474	0.000332628	7.29512e-05	4.97752e-05	0.000157351	0.000110732	0.000219059	0.000139762	0.000128278	0.000182771	0.000189426	0.000139458	0.00016798	0.000191703	0.000167261	2.15748e-05	0.000129776	0.000119179	0.000157718	0.000134286	8.92865e-05	0.000113823	0.000233274	0.000117524	0.000252008	9.28209e-05	0.000172777	0.00018175	0.000205962	0.000188999	0.000153659	0.000128708	0.000115735	9.56476e-05	0.000177748	0.000114088	0.000122966	0.000148518	0.000143471	9.29509e-05	8.01922e-05	0.000157817	0.000118607	0.000171657	0.00011911	0.000150146
level4	Environmental Information Processing~Membrane Transport~ABC transporters~putative multiple sugar transport system ATP-binding protein (K10548)	8.45329e-05	0.000125284	0.000233325	8.58821e-05	4.87545e-05	5.03148e-05	0.00011456	7.1994e-05	0.000127257	0.000156249	0.000104943	0.000193929	0.000185043	0.00013776	8.7872e-05	0.000241996	9.19236e-05	1.50944e-05	0.000105208	8.69934e-05	0.000153711	8.64394e-05	8.70504e-05	9.62462e-05	0.000125067	8.48461e-05	4.03057e-05	8.60394e-05	0.000111071	0.000112427	0.000132432	0.000257138	0.000181044	0.000111699	0.000100492	8.69155e-05	9.84362e-05	9.26963e-05	0.000103071	9.21444e-05	0.000108539	8.7496e-05	9.55715e-05	7.9342e-05	0.000111266	0.000139778	9.58864e-05	0.000126782
level4	Environmental Information Processing~Membrane Transport~ABC transporters~putative multiple sugar transport system permease protein (K10547)	8.45329e-05	0.000125284	0.000233325	8.58821e-05	4.87545e-05	5.03148e-05	0.00011456	7.1994e-05	0.000127257	0.000156249	0.000104943	0.000193929	0.000185043	0.00013776	8.7872e-05	0.000241996	9.19236e-05	1.50944e-05	0.000105208	8.69934e-05	0.000153711	8.64394e-05	8.70504e-05	9.62462e-05	0.000125067	8.48461e-05	4.03057e-05	8.60394e-05	0.000111071	0.000112427	0.000132432	0.000257138	0.000181044	0.000111699	0.000100492	8.69155e-05	9.84362e-05	9.26963e-05	0.000103071	9.21444e-05	0.000108539	8.7496e-05	9.55715e-05	7.9342e-05	0.000111266	0.000139778	9.58864e-05	0.000126782
level4	Environmental Information Processing~Membrane Transport~ABC transporters~putative multiple sugar transport system substrate-binding protein (K10546)	0.000179282	0.000249325	0.000469527	0.000174407	0.000106056	0.000107779	0.000221538	0.000139603	0.000250082	0.000282147	0.000212382	0.000374575	0.000372825	0.000276248	0.000178567	0.000482905	0.000188443	5.59522e-05	0.00020924	0.000165357	0.000287024	0.000167462	0.000176656	0.000192707	0.000244598	0.000170718	7.47416e-05	0.00017886	0.000216621	0.000225521	0.000250431	0.00037004	0.000332878	0.000218829	0.000194773	0.000180329	0.000181404	0.000168976	0.000209017	0.000186292	0.000177571	0.000159937	0.000189495	0.000143509	0.000217714	0.000254332	0.000191245	0.000227901
level4	Environmental Information Processing~Membrane Transport~ABC transporters~putative phosphonate transport system ATP-binding protein (K05780)	0	4.47442e-06	2.0139e-06	9.90947e-07	1.44458e-06	3.77698e-06	1.67914e-05	2.55816e-06	7.59744e-06	1.49879e-06	1.49741e-06	2.3909e-06	0	4.85071e-07	4.2348e-06	1.04001e-05	7.99335e-06	1.18543e-06	2.23346e-06	3.96485e-06	7.28488e-07	2.48259e-06	3.03478e-06	1.28614e-05	1.05691e-05	1.90501e-06	5.86976e-06	8.47679e-07	3.24768e-07	8.88751e-07	2.4575e-05	2.48683e-06	1.06497e-05	7.61587e-07	1.2138e-05	1.21844e-06	6.18742e-06	1.9899e-05	8.38946e-06	1.28773e-05	1.95453e-05	4.36389e-07	1.37315e-06	2.7748e-05	5.0471e-06	4.20384e-06	4.22252e-06	1.53211e-06
level4	Environmental Information Processing~Membrane Transport~ABC transporters~putative phosphonate transport system ATP-binding protein (K05781)	0	4.47442e-06	2.0139e-06	9.90947e-07	1.44458e-06	3.77698e-06	1.67914e-05	2.55816e-06	7.59744e-06	1.49879e-06	1.49741e-06	2.3909e-06	0	4.85071e-07	4.2348e-06	1.04001e-05	7.99335e-06	1.18543e-06	2.23346e-06	3.96485e-06	7.28488e-07	2.48259e-06	3.03478e-06	1.28614e-05	1.05691e-05	1.90501e-06	5.86976e-06	8.47679e-07	3.24768e-07	8.88751e-07	2.4575e-05	2.48683e-06	1.06497e-05	7.61587e-07	1.2138e-05	1.21844e-06	6.18742e-06	1.9899e-05	8.38946e-06	1.28773e-05	1.95453e-05	4.36389e-07	1.37315e-06	2.7748e-05	5.0471e-06	4.20384e-06	4.22252e-06	1.53211e-06
level4	Environmental Information Processing~Membrane Transport~ABC transporters~putative sulfate transport system ATP-binding protein (K02059)	0	0	0	0	0	0	0	0	0	0	0	0	0	0	0	3.1045e-07	0	2.37085e-07	0	0	0	0	0	0	0	0	0	0	0	0	0	0	0	0	0	0	0	0	0	0	0	0	0	0	0	0	0	0
[truncated: 6,831 more rows]
[truncated: 48 more columns]

## Sheet: Rel. Abund. Pathways per Group
		#COUNTS			AVERAGE ABUNDANCES EXPERIMENTAL GROUPS
[truncated: 7,546 more rows]
[truncated: 2 more columns]
